# Supplementary material for: Nature of β-1,3-Glucan-Exposing Features on Candida albicans Cell Wall and Their Modulation
Source: mBio. 2022 Oct 11;13(6):e02605-22. doi: 10.1128/mbio.02605-22 (PMC9765427; doi:10.1128/mbio.02605-22)
Supplement: TABLE S2 [file mbio.02605-22-s0009.xlsx]

## Sheet: Interactions Sin3
Table S2. Sin3-FLAG2 interacting proteins in Candida albicans cells grown on glucose in the presence or absence of lactate
Sin3 Interactions - stationary phase
										FLAG_MS_O1	FLAG_MS_O2	FLAG_MS_O3	FLAG_MS_G1	FLAG_MS_G2	FLAG_MS_G3	FLAG_MS_L1	FLAG_MS_L2	FLAG_MS_L3	FLAG_MS_O1	FLAG_MS_O2	FLAG_MS_O3	WT_MS_G	WT_MS_L	WT_MS_O	FLAG_MS_G1	FLAG_MS_G2	FLAG_MS_G3	FLAG_MS_L1	FLAG_MS_L2	FLAG_MS_L3	FLAG_MS_O1	FLAG_MS_O2	FLAG_MS_O3	WT_MS_G	WT_MS_L	WT_MS_O	FLAG_MS_G1	FLAG_MS_G2	FLAG_MS_G3	FLAG_MS_L1	FLAG_MS_L2	FLAG_MS_L3	FLAG_MS_O1	FLAG_MS_O2	FLAG_MS_O3	WT_MS_G	WT_MS_L	WT_MS_O
Accession	Description	Coverage [%]	# PSMs	# Peptides	# Unique Peptides	# Razor Peptides	# AAs	MW [kDa]	calc. pI	Score Mascot: G2 Mascot	Score Mascot: H2 Mascot	Score Mascot: I2 Mascot	# Peptides (by Search Engine): A2 Mascot	# Peptides (by Search Engine): B2 Mascot	# Peptides (by Search Engine): C2 Mascot	# Peptides (by Search Engine): D2 Mascot	# Peptides (by Search Engine): E2 Mascot	# Peptides (by Search Engine): F2 Mascot	# Peptides (by Search Engine): G2 Mascot	# Peptides (by Search Engine): H2 Mascot	# Peptides (by Search Engine): I2 Mascot	# Peptides (by Search Engine): J2 Mascot	# Peptides (by Search Engine): K2 Mascot	# Peptides (by Search Engine): L2 Mascot	# PSMs (by Search Engine): A2 Mascot	# PSMs (by Search Engine): B2 Mascot	# PSMs (by Search Engine): C2 Mascot	# PSMs (by Search Engine): D2 Mascot	# PSMs (by Search Engine): E2 Mascot	# PSMs (by Search Engine): F2 Mascot	# PSMs (by Search Engine): G2 Mascot	# PSMs (by Search Engine): H2 Mascot	# PSMs (by Search Engine): I2 Mascot	# PSMs (by Search Engine): J2 Mascot	# PSMs (by Search Engine): K2 Mascot	# PSMs (by Search Engine): L2 Mascot	Abundance: F1: Sample	Abundance: F2: Sample	Abundance: F3: Sample	Abundance: F4: Sample	Abundance: F5: Sample	Abundance: F6: Sample	Abundance: F7: Sample	Abundance: F8: Sample	Abundance: F9: Sample	Abundance: F10: Sample	Abundance: F11: Sample	Abundance: F12: Sample	Standard
C1_00930C_A	SIN3 CGDID:CAL0000177059 COORDS:Ca22chr1A_C_albicans_SC5314:190143-185505C, translated using codon table 12 (1411 amino acids) Verified ORF; (orf19.6011) Protein similar to S. cerevisiae Sin3p (transcriptional corepressor involved in histone deacetylase recruitment); has paired amphipathic helix PAH1 domain; interacts with ScOpi1p, not CaOpi1p; transposon mutation affects filamentous growth	60	694	81	81	0	1411	159.9	5.48	2780	2528	2392	46	35	63	66	54	65	66	55	55	6		1	61	47	83	93	69	97	92	74	71	6		1	3.14975e+07	1.67023e+07	1.44324e+08	1.01146e+08	6.20854e+07	2.28185e+08	6.31517e+07	4.78507e+07	5.39561e+07	3.94769e+06	2.83057e+06	1.05797e+06	SIN3
C3_07000W_A	RPD31 CGDID:CAL0000185568 COORDS:Ca22chr3A_C_albicans_SC5314:1600820-1602553W, translated using codon table 12 (577 amino acids) Verified ORF; (orf19.6801) Putative histone deacetylase; involved in regulation of white-opaque switch; Spider biofilm repressed	89	290	38	37	1	577	65.3	4.69	1205	1063	776	16	17	28	24	21	29	23	24	18				20	20	40	40	30	45	35	34	26				1.08734e+07	5.18848e+06	4.56932e+07	2.76954e+07	2.15735e+07	7.56548e+07	2.03573e+07	1.59808e+07	1.65389e+07	177975	74186.1	9332.37	RPD31
C7_03960C_A	C7_03960C_A CGDID:CAL0000190335 COORDS:Ca22chr7A_C_albicans_SC5314:867910-866453C, translated using codon table 12 (485 amino acids) Uncharacterized ORF; (orf19.7185) Ortholog of <i>C. dubliniensis CD36</i> : Cd36_73630, <i>C. parapsilosis CDC317</i> : CPAR2_805330, <i>Candida tenuis NRRL Y-1498</i> : CANTEDRAFT_119330 and <i>Debaryomyces hansenii CBS767</i> : DEHA2G16544g	71	245	31	31	0	485	55.3	5.58	789	792	991	14	8	24	22	23	25	20	19	21	3			20	9	34	31	30	36	28	26	28	3			1.71825e+07	1.03592e+07	7.92353e+07	4.24215e+07	3.1502e+07	1.23122e+08	2.89335e+07	2.58163e+07	2.93592e+07	765725	75354.4	120497	UME1
CR_02760C_B	CR_02760C_B CGDID:CAL0000198014 COORDS:Ca22chrRB_C_albicans_SC5314:634396-632954C, translated using codon table 12 (480 amino acids) Verified ORF; (orf19.2834) Histone deacetylase; regulates frequency of white-to-opaque and opaque-to-white switching; greater expression in white cells than opaque cells; has conserved deacetylation motif	82	174	28	27	0	480	53.9	4.94	701	515	374	13	10	18	22	13	21	17	12	10				15	13	24	31	18	29	19	14	11				6.17786e+06	3.06955e+06	2.89738e+07	2.04527e+07	1.02413e+07	4.11813e+07	1.06827e+07	8.55297e+06	8.84594e+06	95735.6		5444.87	RPD3
C4_01780C_A	C4_01780C_A CGDID:CAL0000193077 COORDS:Ca22chr4A_C_albicans_SC5314:350976-350020C, translated using codon table 12 (318 amino acids) Uncharacterized ORF; (orf19.4615) Ortholog(s) have histone deacetylase activity	78	142	23	23	0	318	37.4	4.83	494	534	566	11	7	17	13	14	17	11	12	11				12	8	23	17	19	21	13	15	14				5.19826e+06	2.12802e+06	1.56006e+07	2.22505e+07	1.27607e+07	3.03845e+07	8.09251e+06	6.15608e+06	8.05615e+06	143756		11678.7	0
C6_03290W_B	C6_03290W_B CGDID:CAL0000196778 COORDS:Ca22chr6B_C_albicans_SC5314:689439-690878W, translated using codon table 12 (479 amino acids) Uncharacterized ORF; (orf19.5617) Ortholog(s) have methylated histone residue binding, transcription factor binding activity	45	111	20	2	0	479	54.6	5.4	422	565	344	5	6	16	11	11	17	8	11	9				6	7	18	12	13	21	9	13	12				196601	106106	595311	540293	269488	1082808	402391	212874	281778				#N/A
C6_03290W_A	C6_03290W_A CGDID:CAL0000188824 COORDS:Ca22chr6A_C_albicans_SC5314:689458-690897W, translated using codon table 12 (479 amino acids) Uncharacterized ORF; (orf19.5617) Ortholog(s) have methylated histone residue binding, transcription factor binding activity	50	110	21	3	16	479	54.5	5.4	393	544	298	5	5	17	11	11	17	8	11	8				6	6	19	12	13	21	9	13	11				2.61401e+06	1.33435e+06	1.03678e+07	5.03539e+06	3.44466e+06	1.49804e+07	3.69624e+06	4.10863e+06	4.16578e+06	2767.41			0
C2_04130W_A	C2_04130W_A CGDID:CAL0000180352 COORDS:Ca22chr2A_C_albicans_SC5314:870650-872482W, translated using codon table 12 (610 amino acids) Uncharacterized ORF; (orf19.808) Ortholog(s) have role in histone deacetylation, negative regulation of chromatin silencing at rDNA and negative regulation of chromatin silencing at silent mating-type cassette, <a href="#GOsection">more</a>	47	182	29	29	0	610	68	4.41	390	390	475	9	7	23	16	18	22	9	11	13				11	9	34	24	24	31	12	17	20				3.51239e+06	1.97575e+06	2.47654e+07	8.83381e+06	9.67377e+06	3.9252e+07	6.16932e+06	6.00586e+06	6.49673e+06	13108.6	141019		0
C1_07400C_A	C1_07400C_A CGDID:CAL0000180756 COORDS:Ca22chr1A_C_albicans_SC5314:1603617-1602178C, translated using codon table 12 (479 amino acids) Uncharacterized ORF; (orf19.4428) Ortholog of <i>C. dubliniensis CD36</i> : Cd36_06910, <i>C. parapsilosis CDC317</i> : CPAR2_208560, <i>Candida tenuis NRRL Y-1498</i> : CANTEDRAFT_95854 and <i>Debaryomyces hansenii CBS767</i> : DEHA2F25982g	47	99	18	18	0	479	56.2	4.75	383	467	220	4	5	13	11	7	14	7	10	8				5	7	17	15	9	18	8	12	8				1.6683e+06	980304	1.21016e+07	5.25415e+06	6.63871e+06	1.06366e+07	3.27188e+06	2.0941e+06	2.50835e+06	215477	603447	200025	0
C2_10220C_A	PHO23 CGDID:CAL0000188113 COORDS:Ca22chr2A_C_albicans_SC5314:2100487-2099042C, translated using codon table 12 (481 amino acids) Verified ORF; (orf19.1759) Ortholog(s) have methylated histone residue binding activity	61	112	17	5	13	481	51.7	9.11	343	264	431	7	5	14	9	10	15	10	8	9				7	5	19	12	16	22	10	9	12				2.46435e+06	1.18326e+06	9.51953e+06	5.13924e+06	9.23861e+06	1.62152e+07	3.38074e+06	3.1648e+06	3.52506e+06	39380.6			PHO23
C6_01570C_B	C6_01570C_B CGDID:CAL0000174717 COORDS:Ca22chr6B_C_albicans_SC5314:324428-321504C, translated using codon table 12 (974 amino acids) Verified ORF; (orf19.3429) Protein lacking an ortholog in S. cerevisiae; transposon mutation affects filamentous growth	43	127	30	3	24	974	109.2	5.05	331	225	289	8	7	21	17	11	19	11	9	13				8	7	24	20	11	21	12	10	14				1.46799e+06	1.13648e+06	7.06879e+06	8.2633e+06	3.58417e+06	1.2553e+07	4.4908e+06	2.46734e+06	2.4065e+06	184994	65130.7	113690	FGR47
C5_03560W_A	C5_03560W_A CGDID:CAL0000179768 COORDS:Ca22chr5A_C_albicans_SC5314:797418-797924W, translated using codon table 12 (168 amino acids) Uncharacterized ORF; (orf19.6667) Predicted histone deacetylase activity; Spider biofilm induced	51	53	8	8	0	168	19.2	9.79	327	242	254	2	2	7	5	5	7	5	4	6				3	2	9	5	6	10	6	5	7				1.27773e+06	732565	6.92019e+06	2.49813e+06	2.6059e+06	1.21425e+07	2.54717e+06	2.55351e+06	2.80128e+06				0
C7_02110W_A	C7_02110W_A CGDID:CAL0000176784 COORDS:Ca22chr7A_C_albicans_SC5314:465066-467132W, translated using codon table 12 (688 amino acids) Uncharacterized ORF; (orf19.6506) Ortholog(s) have role in histone deacetylation, negative regulation of antisense RNA transcription, regulation of DNA-dependent DNA replication initiation, transcription elongation from RNA polymerase II promoter	43	102	22	22	0	688	77.3	6.29	299	268	269	6	6	18	15	10	12	11	11	10				6	6	19	16	10	13	11	11	10				2.09336e+06	1.19394e+06	1.1347e+07	8.04479e+06	5.11002e+06	1.79404e+07	1.12972e+07	3.64351e+06	2.92574e+06				0
C6_01570C_A	FGR47 CGDID:CAL0000190027 COORDS:Ca22chr6A_C_albicans_SC5314:324454-321530C, translated using codon table 12 (974 amino acids) Verified ORF; (orf19.3429) Protein lacking an ortholog in S. cerevisiae; transposon mutation affects filamentous growth	42	118	29	2	0	974	109.2	5.03	298	188	258	7	7	19	17	9	18	10	8	12				7	7	22	20	9	20	11	9	13					55510.3		133282	288212	788732	75961.9				78352		FGR47
CR_04110W_A	CR_04110W_A CGDID:CAL0000196049 COORDS:Ca22chrRA_C_albicans_SC5314:921809-923554W, translated using codon table 12 (581 amino acids) Uncharacterized ORF; (orf19.494) Putative RNA-binding protein; role in assembly of box H/ACA snoRNPs and thus pre-rRNA processing; Spider biofilm induced	50	117	19	3	0	581	66	4.51	280	153	244	5	3	14	13	11	11	6	4	9	15	12	1	6	4	17	13	11	15	6	4	9	17	14	1	5.09336e+06	1.36419e+06	3.82584e+07	561262	2.05235e+07	4.46291e+07	217130	9.41181e+06	1.60668e+07	1.45458e+06	8.84168e+07	111330	0
CR_04110W_B	CR_04110W_B CGDID:CAL0000194334 COORDS:Ca22chrRB_C_albicans_SC5314:921743-923488W, translated using codon table 12 (581 amino acids) Uncharacterized ORF; (orf19.494) Putative RNA-binding protein; role in assembly of box H/ACA snoRNPs and thus pre-rRNA processing; Spider biofilm induced	50	119	20	4	15	581	66	4.5	275	167	225	5	3	14	11	10	14	5	5	8	15	14	2	6	4	17	11	10	18	5	5	8	16	17	2	1.84354e+06	1.12673e+06	1.16762e+07	4.61304e+06	4.32925e+06	1.50934e+07	2.22502e+06	1.98433e+06	2.13268e+06	8.51197e+06	1.25232e+07	1.27356e+06	NAF1
C2_09430W_B	C2_09430W_B CGDID:CAL0000192821 COORDS:Ca22chr2B_C_albicans_SC5314:1921786-1922955W, translated using codon table 12 (389 amino acids) Verified ORF; (orf19.1601) Ribosomal protein, large subunit; induced by ciclopirox olamine treatment; genes encoding cytoplasmic ribosomal subunits are downregulated upon phagocytosis by murine macrophages; Hap43-induced gene; Spider biofilm repressed	44	89	17	17	0	389	43.9	10.26	235	132	215	1	2	8	5	5	10	8	6	6	15	8	2	1	3	9	6	6	11	10	6	7	19	9	2	690493	656338	3.68444e+06	2.33533e+06	2.11708e+06	8367929	3.21373e+06	1.38146e+06	1.88663e+06	9.83354e+06	6.30667e+06	980729	RPL3
CR_06780W_A	CR_06780W_A CGDID:CAL0000189740 COORDS:Ca22chrRA_C_albicans_SC5314:1455522-1456637W, translated using codon table 12 (340 amino acids) Uncharacterized ORF; (orf19.1856) Ortholog(s) have histone deacetylase activity	59	88	17	17	0	340	38.4	8.73	206	281	267	5	2	11	10	9	13	10	8	7				6	2	13	11	10	15	12	10	9				1.50785e+06	895894	7.55463e+06	5.10107e+06	5.15432e+06	1.61121e+07	3.5373e+06	3.01946e+06	3.24481e+06	488615	1.74487e+06		0
C2_10220C_B	C2_10220C_B CGDID:CAL0000178155 COORDS:Ca22chr2B_C_albicans_SC5314:2100430-2098982C, translated using codon table 12 (482 amino acids) Verified ORF; (orf19.1759) Ortholog(s) have methylated histone residue binding activity	57	112	16	4	0	482	51.9	9.11	202	291	369	7	5	14	9	11	14	9	9	9				7	5	19	13	17	20	9	10	12				24098.7		403579	239953	113500	719508	126402	134203	90373.7				PHO23
C2_00720C_A	FGR15 CGDID:CAL0000192685 COORDS:Ca22chr2A_C_albicans_SC5314:122833-121277C, translated using codon table 12 (518 amino acids) Verified ORF; (orf19.2054) Putative transcription factor with zinc finger DNA-binding motif; lacks an ortholog in S. cerevisiae; transposon mutation affects filamentous growth; caspofungin induced; mutation causes marginal increase in caspofungin sensitivity	48	84	19	19	0	518	59.1	8.31	165	99	201	4	3	15	6	11	14	7	6	6				4	4	19	7	12	16	8	6	8				1.02059e+06	502674	5.08814e+06	3.36574e+06	2.05269e+06	1.03763e+07	1.63945e+06	1.4518e+06	1.5307e+06	697866		52689.3	FGR15
C2_08280W_B	C2_08280W_B CGDID:CAL0000178079 COORDS:Ca22chr2B_C_albicans_SC5314:1673328-1674437W, translated using codon table 12 (369 amino acids) Verified ORF; (orf19.2660) Subunit of the NuA4 histone acetyltransferase complex; rat catheter and Spider biofilm induced	38	50	11	11	0	369	42.8	9.11	156	83	115	4	2	9	3	5	9	7	5	5				4	2	9	3	5	9	8	5	5				551401	302225	2.42721e+06	1.5802e+06	1.07227e+06	4.30703e+06	1.22705e+06	808743	1.12959e+06				EAF3
C2_05370C_A	RXT3 CGDID:CAL0000179562 COORDS:Ca22chr2A_C_albicans_SC5314:1104088-1102535C, translated using codon table 12 (517 amino acids) Uncharacterized ORF; (orf19.3568) Putative transcriptional repressor	40	70	16	16	0	517	59.3	8.54	155	151	187	6	3	10	5	6	12	6	6	7				7	3	13	6	7	15	6	6	7				1.97147e+06	975677	1.00744e+07	5.73045e+06	3.80632e+06	1.87002e+07	3.0309e+06	3.06898e+06	3.15868e+06	73657.3			RXT3
C6_02070C_B	C6_02070C_B CGDID:CAL0000187486 COORDS:Ca22chr6B_C_albicans_SC5314:425918-424990C, translated using codon table 12 (137 amino acids) Verified ORF; (orf19.3504) Ribosomal protein; downregulated upon phagocytosis by murine macrophage; Hap43-induced; sumoylation target; Spider biofilm repressed	47	34	8	8	0	137	14.5	10.24	144	25	17			2	5	2	4	5	2	1	7	3				2	6	2	5	5	2	1	8	3		134060	154791	1.26798e+06	1.87809e+06	640648	4.96797e+06	1.08956e+06	468626	393407	5.8806e+06	2.37534e+06	265604	RPL23A
C2_00730C_A	C2_00730C_A CGDID:CAL0000181793 COORDS:Ca22chr2A_C_albicans_SC5314:126801-123700C, translated using codon table 12 (962 amino acids) Uncharacterized ORF; (orf19.2051) Ortholog of <i>C. dubliniensis CD36</i> : Cd36_15670, <i>C. parapsilosis CDC317</i> : CPAR2_213100, <i>Candida tenuis NRRL Y-1498</i> : CANTEDRAFT_135034 and <i>Debaryomyces hansenii CBS767</i> : DEHA2E14960g	24	44	15	15	0	962	107.7	7.2	129	73	105	1	2	8	7	4	11	3	2	3				1	2	8	8	4	13	3	2	3				351382	218977	3.26313e+06	2.31964e+06	1.73862e+06	6.29081e+06	974530	643830	1.05142e+06				0
CR_02850C_A	GZF3 CGDID:CAL0000183131 COORDS:Ca22chrRA_C_albicans_SC5314:649550-647412C, translated using codon table 12 (712 amino acids) Verified ORF; (orf19.2842) GATA-type transcription factor; oxidative stress-induced via Cap1; mutant has abnormal colony morphology and altered sensitivity to fluconazole, LiCl, and copper; Spider biofilm induced	16	37	7	7	0	712	75.9	9.8	124	129	116	3	3	3	3	4	6	3	2	3				3	3	5	3	6	8	3	2	4				1.21647e+06	662782	4.11425e+06	2.95052e+06	1.76512e+06	8.65083e+06	1.59078e+06	962979	1.12186e+06	36438.2	116418		GZF3
C7_03920C_A	C7_03920C_B CGDID:CAL0000187378 COORDS:Ca22chr7B_C_albicans_SC5314:861765-861439C, translated using codon table 12 (108 amino acids) Verified ORF; (orf19.7188) Conserved acidic ribosomal protein, likely involved in regulation of translation elongation; interacts with Rpp2A; 1 of 4 similar C. albicans ribosomal proteins (Rpp1A, Rpp1B, Rpp2A, Rpp2B); induced by Tbf1; Spider biofilm repressed	15	11	1	1	0	108	10.8	3.93	108	77	77	1	1	1	1	1	1	1	1	1	1	1		1	1	1	1	1	1	1	1	1	1	1		140980	141482	485024	308308	334665	1.81482e+06	150439	97419.9	123372	790794	1.06799e+06	200829	RPP1B
C3_05240C_A	RPL8B CGDID:CAL0000183492 COORDS:Ca22chr3A_C_albicans_SC5314:1153919-1153131C, translated using codon table 12 (262 amino acids) Uncharacterized ORF; (orf19.6002) Predicted ribosomal protein; regulated upon yeast-hypha switch; repressed upon phagocytosis by murine macrophage; Spider biofilm repressed	44	48	12	2	10	262	28.5	10.05	103	35	70	1		6	2	6	9	3	2	2	9	5		1		6	2	6	10	3	2	2	10	6		207378	268927	2.22794e+06	818730	1.09693e+06	6.14159e+06	485518	375693	309734	3.03641e+06	2.94877e+06	281298	RPL8B
C1_11030W_A	RPL82 CGDID:CAL0000174842 COORDS:Ca22chr1A_C_albicans_SC5314:2432331-2433450W, translated using codon table 12 (260 amino acids) Uncharacterized ORF; (orf19.2311) Predicted ribosomal protein; genes encoding cytoplasmic ribosomal subunits, translation factors, and tRNA synthetases are downregulated upon phagocytosis by murine macrophage	42	38	11	1	0	260	28.2	10.08	103	18	41	1		5	1	5	8	2	1	1	7	4		1		5	1	5	9	2	1	1	8	5				19130.8			100310							RPL82
C1_02330C_B	C1_02330C_B CGDID:CAL0000184997 COORDS:Ca22chr1B_C_albicans_SC5314:488216-487367C, translated using codon table 12 (127 amino acids) Verified ORF; (orf19.3690.2) Ribosomal 60S subunit protein; Spider biofilm repressed	57	72	10	10	0	127	14.2	10.48	94	166	233	2	1	8	4	7	6	3	6	9	7	6	3	2	1	9	4	7	8	3	7	11	9	8	3	548653	318711	5.92548e+06	2.39049e+06	2.51447e+06	1.25367e+07	2.14887e+06	3.69374e+06	4.41275e+06	8.41158e+06	1.08486e+07	614658	#N/A
C1_11970C_B	C1_11970C_B CGDID:CAL0000181919 COORDS:Ca22chr1B_C_albicans_SC5314:2620456-2619065C, translated using codon table 12 (463 amino acids) Uncharacterized ORF; (orf19.5269) Ortholog of <i>C. dubliniensis CD36</i> : Cd36_11210, <i>C. parapsilosis CDC317</i> : CPAR2_805180, <i>Candida tenuis NRRL Y-1498</i> : CANTEDRAFT_116279 and <i>Debaryomyces hansenii CBS767</i> : DEHA2B10714g	32	29	10	10	0	463	51.1	8.09	78	29	15			7	5	3	8	3	1	2						7	5	3	8	3	1	2				155231	79672.6	1.62612e+06	593498	514478	3.37605e+06	204856	233440	314799				#N/A
C5_04590C_A	RPL43A CGDID:CAL0000185522 COORDS:Ca22chr5A_C_albicans_SC5314:997750-997099C, translated using codon table 12 (92 amino acids) Uncharacterized ORF; (orf19.3942.1) Putative ribosomal protein, large subunit; repressed by human whole blood or PMNs; colony morphology-related gene regulation by Ssn6; Spider biofilm repressed	47	30	5	5	0	92	10.1	10.68	72	119	51	1		4	1	1	4	2	2	2	4	2		2		5	2	2	4	3	3	2	5	2		252079	149707	1.91022e+06	675852	687455	3.40041e+06	383257	774437	667703	1.73554e+06	2.56691e+06	234437	#N/A
C2_05410W_B	C2_05410W_B CGDID:CAL0000182878 COORDS:Ca22chr2B_C_albicans_SC5314:1110454-1111274W, translated using codon table 12 (112 amino acids) Uncharacterized ORF; (orf19.3572.3) Ribosomal 60S subunit protein L31B; Spider biofilm repressed	54	22	6	6	0	112	13	9.82	71	56	73	1		2	3	2	2	2	2	2	3	3		1		2	3	2	2	2	2	2	3	3		134219	136258	879207	506494	478584	2.4048e+06	346237	560659	319487	1.72489e+06	2.13067e+06	205971	#N/A
C5_01540W_A	C5_01540W_A CGDID:CAL0000187802 COORDS:Ca22chr5A_C_albicans_SC5314:342887-343737W, translated using codon table 12 (155 amino acids) Uncharacterized ORF; (orf19.4149.1) Protein component of the small (40S) ribosomal subunit; Spider biofilm repressed	49	39	8	8	0	155	17.6	10.43	52	101	34			3	3	2	5	2	4	3	4	6				4	3	2	6	2	5	4	6	7		201118	118520	2.07251e+06	782467	783989	5.85734e+06	1.72683e+06	714992	1.14905e+06	3.2111e+06	5.31128e+06	210605	#N/A
C7_01480W_B	C7_01480W_B CGDID:CAL0000182419 COORDS:Ca22chr7B_C_albicans_SC5314:310447-311787W, translated using codon table 12 (446 amino acids) Uncharacterized ORF; (orf19.6581) Ortholog(s) have palmitoyltransferase activity, role in protein palmitoylation and endoplasmic reticulum localization	17	15	5	5	0	446	52.7	5.44	32	20	36			3	2	1	1	1	1	2	1	3				3	2	1	1	1	1	2	1	3		9981.54	3607.97	111065	206816	22112.6	213732	91072.4	76616.7	119525	201345	60662.2	54482.5	#N/A
C1_03030W_A	RPS16A CGDID:CAL0000175363 COORDS:Ca22chr1A_C_albicans_SC5314:632091-632846W, translated using codon table 12 (142 amino acids) Uncharacterized ORF; (orf19.2994.1) Putative 40S ribosomal subunit; macrophage/pseudohyphal-induced after 16 h; Spider biofilm repressed	39	23	8	8	0	142	15.7	10.29	25	34	38			6	1	2	4	2	2	1	2	3				6	1	2	4	2	2	1	2	3		149321	119947	939959	351108	344437	1.73034e+06	494266	340780	324200	1.58207e+06	2.47036e+06	196295	#N/A
C1_11360W_B	C1_11360W_B CGDID:CAL0000187132 COORDS:Ca22chr1B_C_albicans_SC5314:2492033-2492657W, translated using codon table 12 (90 amino acids) Uncharacterized ORF; (orf19.667.1) Ribosomal protein L37; Hap43-induced; Spider biofilm repressed	28	16	4	4	0	90	10.1	11.8	25	14	24			2		2	3	1	1	2	2	3				2		2	3	1	1	2	2	3		42062.6	56001.5	1.32209e+06	507437	754669	4.8101e+06	542489	507195	1.08082e+06	1.29105e+06	3.70607e+06	73561.7	#N/A
CR_03770C_B	CR_03770C_B CGDID:CAL0000178406 COORDS:Ca22chrRB_C_albicans_SC5314:840765-840238C, translated using codon table 12 (63 amino acids) Uncharacterized ORF; (orf19.4375.1) Putative 40S ribosomal protein S30; colony morphology-related gene regulation by Ssn6; rat catheter biofilm repressed	19	10	3	3	0	63	7.1	11.47	24	31	43				1		2	1	1	1	1	2					1		3	1	1	1	1	2		41345.7		253143	302673	34126.9	2.22563e+06	202835	206770	261711	487951	1.18058e+06	68136.3	#N/A
C1_10390C_B	C1_10390C_B CGDID:CAL0000178454 COORDS:Ca22chr1B_C_albicans_SC5314:2300606-2299928C, translated using codon table 12 (106 amino acids) Uncharacterized ORF; (orf19.4909.1) Putative 60S ribosomal subunit protein; colony morphology-related gene regulation by Ssn6; Spider biofilm repressed	29	35	7	7	0	106	12.2	10.37	23	43	66			3	2	4	5	1	2	5	3	6				4	2	4	7	1	2	5	3	7		107480	173828	4.12722e+06	806672	2.02128e+06	1.2958e+07	799232	1.24094e+06	2.15792e+06	1.53596e+06	9.17426e+06	107408	#N/A
Sin3 Interactions - Glucose
										FLAG_MS_G1	FLAG_MS_G2	FLAG_MS_G3	FLAG_MS_G1	FLAG_MS_G2	FLAG_MS_G3	FLAG_MS_L1	FLAG_MS_L2	FLAG_MS_L3	FLAG_MS_O1	FLAG_MS_O2	FLAG_MS_O3	WT_MS_G	WT_MS_L	WT_MS_O	FLAG_MS_G1	FLAG_MS_G2	FLAG_MS_G3	FLAG_MS_L1	FLAG_MS_L2	FLAG_MS_L3	FLAG_MS_O1	FLAG_MS_O2	FLAG_MS_O3	WT_MS_G	WT_MS_L	WT_MS_O	FLAG_MS_G1	FLAG_MS_G2	FLAG_MS_G3	FLAG_MS_L1	FLAG_MS_L2	FLAG_MS_L3	FLAG_MS_O1	FLAG_MS_O2	FLAG_MS_O3	WT_MS_G	WT_MS_L	WT_MS_O
Accession	Description	Coverage [%]	# PSMs	# Peptides	# Unique Peptides	# Razor Peptides	# AAs	MW [kDa]	calc. pI	Score Mascot: A2 Mascot	Score Mascot: B2 Mascot	Score Mascot: C2 Mascot	# Peptides (by Search Engine): A2 Mascot	# Peptides (by Search Engine): B2 Mascot	# Peptides (by Search Engine): C2 Mascot	# Peptides (by Search Engine): D2 Mascot	# Peptides (by Search Engine): E2 Mascot	# Peptides (by Search Engine): F2 Mascot	# Peptides (by Search Engine): G2 Mascot	# Peptides (by Search Engine): H2 Mascot	# Peptides (by Search Engine): I2 Mascot	# Peptides (by Search Engine): J2 Mascot	# Peptides (by Search Engine): K2 Mascot	# Peptides (by Search Engine): L2 Mascot	# PSMs (by Search Engine): A2 Mascot	# PSMs (by Search Engine): B2 Mascot	# PSMs (by Search Engine): C2 Mascot	# PSMs (by Search Engine): D2 Mascot	# PSMs (by Search Engine): E2 Mascot	# PSMs (by Search Engine): F2 Mascot	# PSMs (by Search Engine): G2 Mascot	# PSMs (by Search Engine): H2 Mascot	# PSMs (by Search Engine): I2 Mascot	# PSMs (by Search Engine): J2 Mascot	# PSMs (by Search Engine): K2 Mascot	# PSMs (by Search Engine): L2 Mascot	Abundance: F1: Sample	Abundance: F2: Sample	Abundance: F3: Sample	Abundance: F4: Sample	Abundance: F5: Sample	Abundance: F6: Sample	Abundance: F7: Sample	Abundance: F8: Sample	Abundance: F9: Sample	Abundance: F10: Sample	Abundance: F11: Sample	Abundance: F12: Sample	Standard
C1_00930C_A	SIN3 CGDID:CAL0000177059 COORDS:Ca22chr1A_C_albicans_SC5314:190143-185505C, translated using codon table 12 (1411 amino acids) Verified ORF; (orf19.6011) Protein similar to S. cerevisiae Sin3p (transcriptional corepressor involved in histone deacetylase recruitment); has paired amphipathic helix PAH1 domain; interacts with ScOpi1p, not CaOpi1p; transposon mutation affects filamentous growth	60	694	81	81	0	1411	159.9	5.48	2104	1385	3199	46	35	63	66	54	65	66	55	55	6		1	61	47	83	93	69	97	92	74	71	6		1	3.14975e+07	1.67023e+07	1.44324e+08	1.01146e+08	6.20854e+07	2.28185e+08	6.31517e+07	4.78507e+07	5.39561e+07	3.94769e+06	2.83057e+06	1.05797e+06	SIN3
CR_02760C_B	CR_02760C_B CGDID:CAL0000198014 COORDS:Ca22chrRB_C_albicans_SC5314:634396-632954C, translated using codon table 12 (480 amino acids) Verified ORF; (orf19.2834) Histone deacetylase; regulates frequency of white-to-opaque and opaque-to-white switching; greater expression in white cells than opaque cells; has conserved deacetylation motif	82	174	28	27	0	480	53.9	4.94	599	274	849	13	10	18	22	13	21	17	12	10				15	13	24	31	18	29	19	14	11				6.17786e+06	3.06955e+06	2.89738e+07	2.04527e+07	1.02413e+07	4.11813e+07	1.06827e+07	8.55297e+06	8.84594e+06	95735.6		5444.87	RPD3
C3_07000W_A	RPD31 CGDID:CAL0000185568 COORDS:Ca22chr3A_C_albicans_SC5314:1600820-1602553W, translated using codon table 12 (577 amino acids) Verified ORF; (orf19.6801) Putative histone deacetylase; involved in regulation of white-opaque switch; Spider biofilm repressed	89	290	38	37	1	577	65.3	4.69	579	575	1264	16	17	28	24	21	29	23	24	18				20	20	40	40	30	45	35	34	26				1.08734e+07	5.18848e+06	4.56932e+07	2.76954e+07	2.15735e+07	7.56548e+07	2.03573e+07	1.59808e+07	1.65389e+07	177975	74186.1	9332.37	RPD31
C4_01780C_A	C4_01780C_A CGDID:CAL0000193077 COORDS:Ca22chr4A_C_albicans_SC5314:350976-350020C, translated using codon table 12 (318 amino acids) Uncharacterized ORF; (orf19.4615) Ortholog(s) have histone deacetylase activity	78	142	23	23	0	318	37.4	4.83	521	264	817	11	7	17	13	14	17	11	12	11				12	8	23	17	19	21	13	15	14				5.19826e+06	2.12802e+06	1.56006e+07	2.22505e+07	1.27607e+07	3.03845e+07	8.09251e+06	6.15608e+06	8.05615e+06	143756		11678.7	0
C7_03960C_A	C7_03960C_A CGDID:CAL0000190335 COORDS:Ca22chr7A_C_albicans_SC5314:867910-866453C, translated using codon table 12 (485 amino acids) Uncharacterized ORF; (orf19.7185) Ortholog of <i>C. dubliniensis CD36</i> : Cd36_73630, <i>C. parapsilosis CDC317</i> : CPAR2_805330, <i>Candida tenuis NRRL Y-1498</i> : CANTEDRAFT_119330 and <i>Debaryomyces hansenii CBS767</i> : DEHA2G16544g	71	245	31	31	0	485	55.3	5.58	436	180	1167	14	8	24	22	23	25	20	19	21	3			20	9	34	31	30	36	28	26	28	3			1.71825e+07	1.03592e+07	7.92353e+07	4.24215e+07	3.1502e+07	1.23122e+08	2.89335e+07	2.58163e+07	2.93592e+07	765725	75354.4	120497	UME1
C6_03290W_B	C6_03290W_B CGDID:CAL0000196778 COORDS:Ca22chr6B_C_albicans_SC5314:689439-690878W, translated using codon table 12 (479 amino acids) Uncharacterized ORF; (orf19.5617) Ortholog(s) have methylated histone residue binding, transcription factor binding activity	45	111	20	2	0	479	54.6	5.4	338	201	816	5	6	16	11	11	17	8	11	9				6	7	18	12	13	21	9	13	12				196601	106106	595311	540293	269488	1082808	402391	212874	281778				#N/A
C2_04130W_A	C2_04130W_A CGDID:CAL0000180352 COORDS:Ca22chr2A_C_albicans_SC5314:870650-872482W, translated using codon table 12 (610 amino acids) Uncharacterized ORF; (orf19.808) Ortholog(s) have role in histone deacetylation, negative regulation of chromatin silencing at rDNA and negative regulation of chromatin silencing at silent mating-type cassette, <a href="#GOsection">more</a>	47	182	29	29	0	610	68	4.41	312	238	1220	9	7	23	16	18	22	9	11	13				11	9	34	24	24	31	12	17	20				3.51239e+06	1.97575e+06	2.47654e+07	8.83381e+06	9.67377e+06	3.9252e+07	6.16932e+06	6.00586e+06	6.49673e+06	13108.6	141019		0
C6_03290W_A	C6_03290W_A CGDID:CAL0000188824 COORDS:Ca22chr6A_C_albicans_SC5314:689458-690897W, translated using codon table 12 (479 amino acids) Uncharacterized ORF; (orf19.5617) Ortholog(s) have methylated histone residue binding, transcription factor binding activity	50	110	21	3	16	479	54.5	5.4	298	185	846	5	5	17	11	11	17	8	11	8				6	6	19	12	13	21	9	13	11				2.61401e+06	1.33435e+06	1.03678e+07	5.03539e+06	3.44466e+06	1.49804e+07	3.69624e+06	4.10863e+06	4.16578e+06	2767.41			0
C1_07400C_A	C1_07400C_A CGDID:CAL0000180756 COORDS:Ca22chr1A_C_albicans_SC5314:1603617-1602178C, translated using codon table 12 (479 amino acids) Uncharacterized ORF; (orf19.4428) Ortholog of <i>C. dubliniensis CD36</i> : Cd36_06910, <i>C. parapsilosis CDC317</i> : CPAR2_208560, <i>Candida tenuis NRRL Y-1498</i> : CANTEDRAFT_95854 and <i>Debaryomyces hansenii CBS767</i> : DEHA2F25982g	47	99	18	18	0	479	56.2	4.75	297	365	573	4	5	13	11	7	14	7	10	8				5	7	17	15	9	18	8	12	8				1.6683e+06	980304	1.21016e+07	5.25415e+06	6.63871e+06	1.06366e+07	3.27188e+06	2.0941e+06	2.50835e+06	215477	603447	200025	0
C2_10220C_B	C2_10220C_B CGDID:CAL0000178155 COORDS:Ca22chr2B_C_albicans_SC5314:2100430-2098982C, translated using codon table 12 (482 amino acids) Verified ORF; (orf19.1759) Ortholog(s) have methylated histone residue binding activity	57	112	16	4	0	482	51.9	9.11	208	134	718	7	5	14	9	11	14	9	9	9				7	5	19	13	17	20	9	10	12				24098.7		403579	239953	113500	719508	126402	134203	90373.7				PHO23
C2_10220C_A	PHO23 CGDID:CAL0000188113 COORDS:Ca22chr2A_C_albicans_SC5314:2100487-2099042C, translated using codon table 12 (481 amino acids) Verified ORF; (orf19.1759) Ortholog(s) have methylated histone residue binding activity	61	112	17	5	13	481	51.7	9.11	208	134	725	7	5	14	9	10	15	10	8	9				7	5	19	12	16	22	10	9	12				2.46435e+06	1.18326e+06	9.51953e+06	5.13924e+06	9.23861e+06	1.62152e+07	3.38074e+06	3.1648e+06	3.52506e+06	39380.6			PHO23
C6_01570C_B	C6_01570C_B CGDID:CAL0000174717 COORDS:Ca22chr6B_C_albicans_SC5314:324428-321504C, translated using codon table 12 (974 amino acids) Verified ORF; (orf19.3429) Protein lacking an ortholog in S. cerevisiae; transposon mutation affects filamentous growth	43	127	30	3	24	974	109.2	5.05	185	220	721	8	7	21	17	11	19	11	9	13				8	7	24	20	11	21	12	10	14				1.46799e+06	1.13648e+06	7.06879e+06	8.2633e+06	3.58417e+06	1.2553e+07	4.4908e+06	2.46734e+06	2.4065e+06	184994	65130.7	113690	FGR47
C7_02110W_A	C7_02110W_A CGDID:CAL0000176784 COORDS:Ca22chr7A_C_albicans_SC5314:465066-467132W, translated using codon table 12 (688 amino acids) Uncharacterized ORF; (orf19.6506) Ortholog(s) have role in histone deacetylation, negative regulation of antisense RNA transcription, regulation of DNA-dependent DNA replication initiation, transcription elongation from RNA polymerase II promoter	43	102	22	22	0	688	77.3	6.29	172	178	462	6	6	18	15	10	12	11	11	10				6	6	19	16	10	13	11	11	10				2.09336e+06	1.19394e+06	1.1347e+07	8.04479e+06	5.11002e+06	1.79404e+07	1.12972e+07	3.64351e+06	2.92574e+06				0
C6_01570C_A	FGR47 CGDID:CAL0000190027 COORDS:Ca22chr6A_C_albicans_SC5314:324454-321530C, translated using codon table 12 (974 amino acids) Verified ORF; (orf19.3429) Protein lacking an ortholog in S. cerevisiae; transposon mutation affects filamentous growth	42	118	29	2	0	974	109.2	5.03	163	161	558	7	7	19	17	9	18	10	8	12				7	7	22	20	9	20	11	9	13					55510.3		133282	288212	788732	75961.9				78352		FGR47
C2_05370C_A	RXT3 CGDID:CAL0000179562 COORDS:Ca22chr2A_C_albicans_SC5314:1104088-1102535C, translated using codon table 12 (517 amino acids) Uncharacterized ORF; (orf19.3568) Putative transcriptional repressor	40	70	16	16	0	517	59.3	8.54	158	96	384	6	3	10	5	6	12	6	6	7				7	3	13	6	7	15	6	6	7				1.97147e+06	975677	1.00744e+07	5.73045e+06	3.80632e+06	1.87002e+07	3.0309e+06	3.06898e+06	3.15868e+06	73657.3			RXT3
C1_11350C_B	C1_11350C_B CGDID:CAL0000181562 COORDS:Ca22chr1B_C_albicans_SC5314:2491281-2489803C, translated using codon table 12 (492 amino acids) Uncharacterized ORF; (orf19.668) Putative fork-head transcription factor; rat catheter and Spider biofilm repressed	40	53	18	1	0	492	55.2	8.94	143	86	249	4	2	12	9	8	14							4	2	13	9	8	17							94452.1	51735.3	399176	222175	238847	837781							TOS4
CR_06780W_A	CR_06780W_A CGDID:CAL0000189740 COORDS:Ca22chrRA_C_albicans_SC5314:1455522-1456637W, translated using codon table 12 (340 amino acids) Uncharacterized ORF; (orf19.1856) Ortholog(s) have histone deacetylase activity	59	88	17	17	0	340	38.4	8.73	141	30	368	5	2	11	10	9	13	10	8	7				6	2	13	11	10	15	12	10	9				1.50785e+06	895894	7.55463e+06	5.10107e+06	5.15432e+06	1.61121e+07	3.5373e+06	3.01946e+06	3.24481e+06	488615	1.74487e+06		0
C5_03560W_A	C5_03560W_A CGDID:CAL0000179768 COORDS:Ca22chr5A_C_albicans_SC5314:797418-797924W, translated using codon table 12 (168 amino acids) Uncharacterized ORF; (orf19.6667) Predicted histone deacetylase activity; Spider biofilm induced	51	53	8	8	0	168	19.2	9.79	140	47	379	2	2	7	5	5	7	5	4	6				3	2	9	5	6	10	6	5	7				1.27773e+06	732565	6.92019e+06	2.49813e+06	2.6059e+06	1.21425e+07	2.54717e+06	2.55351e+06	2.80128e+06				0
C1_11350C_A	TOS4 CGDID:CAL0000194861 COORDS:Ca22chr1A_C_albicans_SC5314:2491246-2489768C, translated using codon table 12 (492 amino acids) Uncharacterized ORF; (orf19.668) Putative fork-head transcription factor; rat catheter and Spider biofilm repressed	40	52	18	1	17	492	55.2	8.94	133	76	251	3	1	12	9	8	15							3	1	13	9	8	18							772693	439408	5.73272e+06	2.55521e+06	2.15097e+06	1.08128e+07							TOS4
C2_00720C_A	FGR15 CGDID:CAL0000192685 COORDS:Ca22chr2A_C_albicans_SC5314:122833-121277C, translated using codon table 12 (518 amino acids) Verified ORF; (orf19.2054) Putative transcription factor with zinc finger DNA-binding motif; lacks an ortholog in S. cerevisiae; transposon mutation affects filamentous growth; caspofungin induced; mutation causes marginal increase in caspofungin sensitivity	48	84	19	19	0	518	59.1	8.31	113	139	654	4	3	15	6	11	14	7	6	6				4	4	19	7	12	16	8	6	8				1.02059e+06	502674	5.08814e+06	3.36574e+06	2.05269e+06	1.03763e+07	1.63945e+06	1.4518e+06	1.5307e+06	697866		52689.3	FGR15
CR_02850C_A	GZF3 CGDID:CAL0000183131 COORDS:Ca22chrRA_C_albicans_SC5314:649550-647412C, translated using codon table 12 (712 amino acids) Verified ORF; (orf19.2842) GATA-type transcription factor; oxidative stress-induced via Cap1; mutant has abnormal colony morphology and altered sensitivity to fluconazole, LiCl, and copper; Spider biofilm induced	16	37	7	7	0	712	75.9	9.8	113	83	119	3	3	3	3	4	6	3	2	3				3	3	5	3	6	8	3	2	4				1.21647e+06	662782	4.11425e+06	2.95052e+06	1.76512e+06	8.65083e+06	1.59078e+06	962979	1.12186e+06	36438.2	116418		GZF3
C2_08280W_B	C2_08280W_B CGDID:CAL0000178079 COORDS:Ca22chr2B_C_albicans_SC5314:1673328-1674437W, translated using codon table 12 (369 amino acids) Verified ORF; (orf19.2660) Subunit of the NuA4 histone acetyltransferase complex; rat catheter and Spider biofilm induced	38	50	11	11	0	369	42.8	9.11	63	45	298	4	2	9	3	5	9	7	5	5				4	2	9	3	5	9	8	5	5				551401	302225	2.42721e+06	1.5802e+06	1.07227e+06	4.30703e+06	1.22705e+06	808743	1.12959e+06				EAF3
CR_00540C_A	MDH1 CGDID:CAL0000181993 COORDS:Ca22chrRA_C_albicans_SC5314:128190-127177C, translated using codon table 12 (337 amino acids) Uncharacterized ORF; (orf19.7481) Mitochondrial malate dehydrogenase; regulated by Mig1, Tup1, white-opaque switch, phagocytosis; induced in high iron; antigenic during murine and human infection; repressed in Spider biofilms by Bcr1, Tec1, Ndt80, Rob1, Brg1	3	10	1	1	0	337	36	5.62	26	15	45	1	1	1	1	1	1	1	1	1			1	1	1	1	1	1	1	1	1	1			1	30918.6	64392.7	88172	60647.5	112194	662688	132450	59824.8	49615.1	180514	518828	123404	MDH1
C2_00730C_A	C2_00730C_A CGDID:CAL0000181793 COORDS:Ca22chr2A_C_albicans_SC5314:126801-123700C, translated using codon table 12 (962 amino acids) Uncharacterized ORF; (orf19.2051) Ortholog of <i>C. dubliniensis CD36</i> : Cd36_15670, <i>C. parapsilosis CDC317</i> : CPAR2_213100, <i>Candida tenuis NRRL Y-1498</i> : CANTEDRAFT_135034 and <i>Debaryomyces hansenii CBS767</i> : DEHA2E14960g	24	44	15	15	0	962	107.7	7.2	20	48	343	1	2	8	7	4	11	3	2	3				1	2	8	8	4	13	3	2	3				351382	218977	3.26313e+06	2.31964e+06	1.73862e+06	6.29081e+06	974530	643830	1.05142e+06				0
Sin3 Interactions - Glucose+Lactate
										FLAG_MS_L1	FLAG_MS_L2	FLAG_MS_L3		FLAG_MS_G1	FLAG_MS_G2	FLAG_MS_G3	FLAG_MS_L1	FLAG_MS_L2	FLAG_MS_L3	FLAG_MS_O1	FLAG_MS_O2	FLAG_MS_O3	WT_MS_G	WT_MS_L	WT_MS_O	FLAG_MS_G1	FLAG_MS_G2	FLAG_MS_G3	FLAG_MS_L1	FLAG_MS_L2	FLAG_MS_L3	FLAG_MS_O1	FLAG_MS_O2	FLAG_MS_O3	WT_MS_G	WT_MS_L	WT_MS_O	FLAG_MS_G1	FLAG_MS_G2	FLAG_MS_G3	FLAG_MS_L1	FLAG_MS_L2	FLAG_MS_L3	FLAG_MS_O1	FLAG_MS_O2	FLAG_MS_O3	WT_MS_G	WT_MS_L	WT_MS_O
Accession	Description	Coverage [%]	# PSMs	# Peptides	# Unique Peptides	# Razor Peptides	# AAs	MW [kDa]	calc. pI	Score Mascot: D2 Mascot	Score Mascot: E2 Mascot	Score Mascot: F2 Mascot	Standard	# Peptides (by Search Engine): A2 Mascot	# Peptides (by Search Engine): B2 Mascot	# Peptides (by Search Engine): C2 Mascot	# Peptides (by Search Engine): D2 Mascot	# Peptides (by Search Engine): E2 Mascot	# Peptides (by Search Engine): F2 Mascot	# Peptides (by Search Engine): G2 Mascot	# Peptides (by Search Engine): H2 Mascot	# Peptides (by Search Engine): I2 Mascot	# Peptides (by Search Engine): J2 Mascot	# Peptides (by Search Engine): K2 Mascot	# Peptides (by Search Engine): L2 Mascot	# PSMs (by Search Engine): A2 Mascot	# PSMs (by Search Engine): B2 Mascot	# PSMs (by Search Engine): C2 Mascot	# PSMs (by Search Engine): D2 Mascot	# PSMs (by Search Engine): E2 Mascot	# PSMs (by Search Engine): F2 Mascot	# PSMs (by Search Engine): G2 Mascot	# PSMs (by Search Engine): H2 Mascot	# PSMs (by Search Engine): I2 Mascot	# PSMs (by Search Engine): J2 Mascot	# PSMs (by Search Engine): K2 Mascot	# PSMs (by Search Engine): L2 Mascot	Abundance: F1: Sample	Abundance: F2: Sample	Abundance: F3: Sample	Abundance: F4: Sample	Abundance: F5: Sample	Abundance: F6: Sample	Abundance: F7: Sample	Abundance: F8: Sample	Abundance: F9: Sample	Abundance: F10: Sample	Abundance: F11: Sample	Abundance: F12: Sample
C1_00930C_A	SIN3 CGDID:CAL0000177059 COORDS:Ca22chr1A_C_albicans_SC5314:190143-185505C, translated using codon table 12 (1411 amino acids) Verified ORF; (orf19.6011) Protein similar to S. cerevisiae Sin3p (transcriptional corepressor involved in histone deacetylase recruitment); has paired amphipathic helix PAH1 domain; interacts with ScOpi1p, not CaOpi1p; transposon mutation affects filamentous growth	60	694	81	81	0	1411	159.9	5.48	2980	2237	3774	#REF!	46	35	63	66	54	65	66	55	55	6		1	61	47	83	93	69	97	92	74	71	6		1	3.14975e+07	1.67023e+07	1.44324e+08	1.01146e+08	6.20854e+07	2.28185e+08	6.31517e+07	4.78507e+07	5.39561e+07	3.94769e+06	2.83057e+06	SIN3
C3_07000W_A	RPD31 CGDID:CAL0000185568 COORDS:Ca22chr3A_C_albicans_SC5314:1600820-1602553W, translated using codon table 12 (577 amino acids) Verified ORF; (orf19.6801) Putative histone deacetylase; involved in regulation of white-opaque switch; Spider biofilm repressed	89	290	38	37	1	577	65.3	4.69	1440	1075	1499	#REF!	16	17	28	24	21	29	23	24	18				20	20	40	40	30	45	35	34	26				1.08734e+07	5.18848e+06	4.56932e+07	2.76954e+07	2.15735e+07	7.56548e+07	2.03573e+07	1.59808e+07	1.65389e+07	177975	74186.1	RPD31
C7_03960C_A	C7_03960C_A CGDID:CAL0000190335 COORDS:Ca22chr7A_C_albicans_SC5314:867910-866453C, translated using codon table 12 (485 amino acids) Uncharacterized ORF; (orf19.7185) Ortholog of <i>C. dubliniensis CD36</i> : Cd36_73630, <i>C. parapsilosis CDC317</i> : CPAR2_805330, <i>Candida tenuis NRRL Y-1498</i> : CANTEDRAFT_119330 and <i>Debaryomyces hansenii CBS767</i> : DEHA2G16544g	71	245	31	31	0	485	55.3	5.58	917	869	1351	#REF!	14	8	24	22	23	25	20	19	21	3			20	9	34	31	30	36	28	26	28	3			1.71825e+07	1.03592e+07	7.92353e+07	4.24215e+07	3.1502e+07	1.23122e+08	2.89335e+07	2.58163e+07	2.93592e+07	765725	75354.4	UME1
C2_04130W_A	C2_04130W_A CGDID:CAL0000180352 COORDS:Ca22chr2A_C_albicans_SC5314:870650-872482W, translated using codon table 12 (610 amino acids) Uncharacterized ORF; (orf19.808) Ortholog(s) have role in histone deacetylation, negative regulation of chromatin silencing at rDNA and negative regulation of chromatin silencing at silent mating-type cassette, <a href="#GOsection">more</a>	47	182	29	29	0	610	68	4.41	665	569	1045	#REF!	9	7	23	16	18	22	9	11	13				11	9	34	24	24	31	12	17	20				3.51239e+06	1.97575e+06	2.47654e+07	8.83381e+06	9.67377e+06	3.9252e+07	6.16932e+06	6.00586e+06	6.49673e+06	13108.6	141019	0
CR_02760C_B	CR_02760C_B CGDID:CAL0000198014 COORDS:Ca22chrRB_C_albicans_SC5314:634396-632954C, translated using codon table 12 (480 amino acids) Verified ORF; (orf19.2834) Histone deacetylase; regulates frequency of white-to-opaque and opaque-to-white switching; greater expression in white cells than opaque cells; has conserved deacetylation motif	82	174	28	27	0	480	53.9	4.94	987	622	926	#REF!	13	10	18	22	13	21	17	12	10				15	13	24	31	18	29	19	14	11				6.17786e+06	3.06955e+06	2.89738e+07	2.04527e+07	1.02413e+07	4.11813e+07	1.06827e+07	8.55297e+06	8.84594e+06	95735.6		RPD3
C4_01780C_A	C4_01780C_A CGDID:CAL0000193077 COORDS:Ca22chr4A_C_albicans_SC5314:350976-350020C, translated using codon table 12 (318 amino acids) Uncharacterized ORF; (orf19.4615) Ortholog(s) have histone deacetylase activity	78	142	23	23	0	318	37.4	4.83	572	694	716	#REF!	11	7	17	13	14	17	11	12	11				12	8	23	17	19	21	13	15	14				5.19826e+06	2.12802e+06	1.56006e+07	2.22505e+07	1.27607e+07	3.03845e+07	8.09251e+06	6.15608e+06	8.05615e+06	143756		0
C6_01570C_B	C6_01570C_B CGDID:CAL0000174717 COORDS:Ca22chr6B_C_albicans_SC5314:324428-321504C, translated using codon table 12 (974 amino acids) Verified ORF; (orf19.3429) Protein lacking an ortholog in S. cerevisiae; transposon mutation affects filamentous growth	43	127	30	3	24	974	109.2	5.05	462	311	714	#REF!	8	7	21	17	11	19	11	9	13				8	7	24	20	11	21	12	10	14				1.46799e+06	1.13648e+06	7.06879e+06	8.2633e+06	3.58417e+06	1.2553e+07	4.4908e+06	2.46734e+06	2.4065e+06	184994	65130.7	FGR47
C6_01570C_A	FGR47 CGDID:CAL0000190027 COORDS:Ca22chr6A_C_albicans_SC5314:324454-321530C, translated using codon table 12 (974 amino acids) Verified ORF; (orf19.3429) Protein lacking an ortholog in S. cerevisiae; transposon mutation affects filamentous growth	42	118	29	2	0	974	109.2	5.03	500	188	610	#REF!	7	7	19	17	9	18	10	8	12				7	7	22	20	9	20	11	9	13					55510.3		133282	288212	788732	75961.9				78352	FGR47
C2_10220C_B	C2_10220C_B CGDID:CAL0000178155 COORDS:Ca22chr2B_C_albicans_SC5314:2100430-2098982C, translated using codon table 12 (482 amino acids) Verified ORF; (orf19.1759) Ortholog(s) have methylated histone residue binding activity	57	112	16	4	0	482	51.9	9.11	460	549	757	#REF!	7	5	14	9	11	14	9	9	9				7	5	19	13	17	20	9	10	12				24098.7		403579	239953	113500	719508	126402	134203	90373.7			PHO23
C2_10220C_A	PHO23 CGDID:CAL0000188113 COORDS:Ca22chr2A_C_albicans_SC5314:2100487-2099042C, translated using codon table 12 (481 amino acids) Verified ORF; (orf19.1759) Ortholog(s) have methylated histone residue binding activity	61	112	17	5	13	481	51.7	9.11	408	478	968	#REF!	7	5	14	9	10	15	10	8	9				7	5	19	12	16	22	10	9	12				2.46435e+06	1.18326e+06	9.51953e+06	5.13924e+06	9.23861e+06	1.62152e+07	3.38074e+06	3.1648e+06	3.52506e+06	39380.6		PHO23
C6_03290W_B	C6_03290W_B CGDID:CAL0000196778 COORDS:Ca22chr6B_C_albicans_SC5314:689439-690878W, translated using codon table 12 (479 amino acids) Uncharacterized ORF; (orf19.5617) Ortholog(s) have methylated histone residue binding, transcription factor binding activity	45	111	20	2	0	479	54.6	5.4	608	519	852	#REF!	5	6	16	11	11	17	8	11	9				6	7	18	12	13	21	9	13	12				196601	106106	595311	540293	269488	1082808	402391	212874	281778			#N/A
C6_03290W_A	C6_03290W_A CGDID:CAL0000188824 COORDS:Ca22chr6A_C_albicans_SC5314:689458-690897W, translated using codon table 12 (479 amino acids) Uncharacterized ORF; (orf19.5617) Ortholog(s) have methylated histone residue binding, transcription factor binding activity	50	110	21	3	16	479	54.5	5.4	589	501	852	#REF!	5	5	17	11	11	17	8	11	8				6	6	19	12	13	21	9	13	11				2.61401e+06	1.33435e+06	1.03678e+07	5.03539e+06	3.44466e+06	1.49804e+07	3.69624e+06	4.10863e+06	4.16578e+06	2767.41		0
C7_02110W_A	C7_02110W_A CGDID:CAL0000176784 COORDS:Ca22chr7A_C_albicans_SC5314:465066-467132W, translated using codon table 12 (688 amino acids) Uncharacterized ORF; (orf19.6506) Ortholog(s) have role in histone deacetylation, negative regulation of antisense RNA transcription, regulation of DNA-dependent DNA replication initiation, transcription elongation from RNA polymerase II promoter	43	102	22	22	0	688	77.3	6.29	474	301	584	#REF!	6	6	18	15	10	12	11	11	10				6	6	19	16	10	13	11	11	10				2.09336e+06	1.19394e+06	1.1347e+07	8.04479e+06	5.11002e+06	1.79404e+07	1.12972e+07	3.64351e+06	2.92574e+06			0
C1_07400C_A	C1_07400C_A CGDID:CAL0000180756 COORDS:Ca22chr1A_C_albicans_SC5314:1603617-1602178C, translated using codon table 12 (479 amino acids) Uncharacterized ORF; (orf19.4428) Ortholog of <i>C. dubliniensis CD36</i> : Cd36_06910, <i>C. parapsilosis CDC317</i> : CPAR2_208560, <i>Candida tenuis NRRL Y-1498</i> : CANTEDRAFT_95854 and <i>Debaryomyces hansenii CBS767</i> : DEHA2F25982g	47	99	18	18	0	479	56.2	4.75	626	482	819	#REF!	4	5	13	11	7	14	7	10	8				5	7	17	15	9	18	8	12	8				1.6683e+06	980304	1.21016e+07	5.25415e+06	6.63871e+06	1.06366e+07	3.27188e+06	2.0941e+06	2.50835e+06	215477	603447	0
CR_06780W_A	CR_06780W_A CGDID:CAL0000189740 COORDS:Ca22chrRA_C_albicans_SC5314:1455522-1456637W, translated using codon table 12 (340 amino acids) Uncharacterized ORF; (orf19.1856) Ortholog(s) have histone deacetylase activity	59	88	17	17	0	340	38.4	8.73	437	284	443	#REF!	5	2	11	10	9	13	10	8	7				6	2	13	11	10	15	12	10	9				1.50785e+06	895894	7.55463e+06	5.10107e+06	5.15432e+06	1.61121e+07	3.5373e+06	3.01946e+06	3.24481e+06	488615	1.74487e+06	0
C2_00720C_A	FGR15 CGDID:CAL0000192685 COORDS:Ca22chr2A_C_albicans_SC5314:122833-121277C, translated using codon table 12 (518 amino acids) Verified ORF; (orf19.2054) Putative transcription factor with zinc finger DNA-binding motif; lacks an ortholog in S. cerevisiae; transposon mutation affects filamentous growth; caspofungin induced; mutation causes marginal increase in caspofungin sensitivity	48	84	19	19	0	518	59.1	8.31	257	266	681	#REF!	4	3	15	6	11	14	7	6	6				4	4	19	7	12	16	8	6	8				1.02059e+06	502674	5.08814e+06	3.36574e+06	2.05269e+06	1.03763e+07	1.63945e+06	1.4518e+06	1.5307e+06	697866		FGR15
C2_05370C_A	RXT3 CGDID:CAL0000179562 COORDS:Ca22chr2A_C_albicans_SC5314:1104088-1102535C, translated using codon table 12 (517 amino acids) Uncharacterized ORF; (orf19.3568) Putative transcriptional repressor	40	70	16	16	0	517	59.3	8.54	166	157	373	#REF!	6	3	10	5	6	12	6	6	7				7	3	13	6	7	15	6	6	7				1.97147e+06	975677	1.00744e+07	5.73045e+06	3.80632e+06	1.87002e+07	3.0309e+06	3.06898e+06	3.15868e+06	73657.3		RXT3
C1_11350C_B	C1_11350C_B CGDID:CAL0000181562 COORDS:Ca22chr1B_C_albicans_SC5314:2491281-2489803C, translated using codon table 12 (492 amino acids) Uncharacterized ORF; (orf19.668) Putative fork-head transcription factor; rat catheter and Spider biofilm repressed	40	53	18	1	0	492	55.2	8.94	250	153	547	#REF!	4	2	12	9	8	14							4	2	13	9	8	17							94452.1	51735.3	399176	222175	238847	837781						TOS4
C5_03560W_A	C5_03560W_A CGDID:CAL0000179768 COORDS:Ca22chr5A_C_albicans_SC5314:797418-797924W, translated using codon table 12 (168 amino acids) Uncharacterized ORF; (orf19.6667) Predicted histone deacetylase activity; Spider biofilm induced	51	53	8	8	0	168	19.2	9.79	300	360	527	#REF!	2	2	7	5	5	7	5	4	6				3	2	9	5	6	10	6	5	7				1.27773e+06	732565	6.92019e+06	2.49813e+06	2.6059e+06	1.21425e+07	2.54717e+06	2.55351e+06	2.80128e+06			0
C1_11350C_A	TOS4 CGDID:CAL0000194861 COORDS:Ca22chr1A_C_albicans_SC5314:2491246-2489768C, translated using codon table 12 (492 amino acids) Uncharacterized ORF; (orf19.668) Putative fork-head transcription factor; rat catheter and Spider biofilm repressed	40	52	18	1	17	492	55.2	8.94	255	153	568	#REF!	3	1	12	9	8	15							3	1	13	9	8	18							772693	439408	5.73272e+06	2.55521e+06	2.15097e+06	1.08128e+07						TOS4
C2_08280W_B	C2_08280W_B CGDID:CAL0000178079 COORDS:Ca22chr2B_C_albicans_SC5314:1673328-1674437W, translated using codon table 12 (369 amino acids) Verified ORF; (orf19.2660) Subunit of the NuA4 histone acetyltransferase complex; rat catheter and Spider biofilm induced	38	50	11	11	0	369	42.8	9.11	106	161	337	#REF!	4	2	9	3	5	9	7	5	5				4	2	9	3	5	9	8	5	5				551401	302225	2.42721e+06	1.5802e+06	1.07227e+06	4.30703e+06	1.22705e+06	808743	1.12959e+06			EAF3
C2_00730C_A	C2_00730C_A CGDID:CAL0000181793 COORDS:Ca22chr2A_C_albicans_SC5314:126801-123700C, translated using codon table 12 (962 amino acids) Uncharacterized ORF; (orf19.2051) Ortholog of <i>C. dubliniensis CD36</i> : Cd36_15670, <i>C. parapsilosis CDC317</i> : CPAR2_213100, <i>Candida tenuis NRRL Y-1498</i> : CANTEDRAFT_135034 and <i>Debaryomyces hansenii CBS767</i> : DEHA2E14960g	24	44	15	15	0	962	107.7	7.2	241	201	451	#REF!	1	2	8	7	4	11	3	2	3				1	2	8	8	4	13	3	2	3				351382	218977	3.26313e+06	2.31964e+06	1.73862e+06	6.29081e+06	974530	643830	1.05142e+06			0
CR_02850C_A	GZF3 CGDID:CAL0000183131 COORDS:Ca22chrRA_C_albicans_SC5314:649550-647412C, translated using codon table 12 (712 amino acids) Verified ORF; (orf19.2842) GATA-type transcription factor; oxidative stress-induced via Cap1; mutant has abnormal colony morphology and altered sensitivity to fluconazole, LiCl, and copper; Spider biofilm induced	16	37	7	7	0	712	75.9	9.8	138	140	306	#REF!	3	3	3	3	4	6	3	2	3				3	3	5	3	6	8	3	2	4				1.21647e+06	662782	4.11425e+06	2.95052e+06	1.76512e+06	8.65083e+06	1.59078e+06	962979	1.12186e+06	36438.2	116418	GZF3
C1_11970C_B	C1_11970C_B CGDID:CAL0000181919 COORDS:Ca22chr1B_C_albicans_SC5314:2620456-2619065C, translated using codon table 12 (463 amino acids) Uncharacterized ORF; (orf19.5269) Ortholog of <i>C. dubliniensis CD36</i> : Cd36_11210, <i>C. parapsilosis CDC317</i> : CPAR2_805180, <i>Candida tenuis NRRL Y-1498</i> : CANTEDRAFT_116279 and <i>Debaryomyces hansenii CBS767</i> : DEHA2B10714g	32	29	10	10	0	463	51.1	8.09	57	74	307	#REF!			7	5	3	8	3	1	2						7	5	3	8	3	1	2				155231	79672.6	1.62612e+06	593498	514478	3.37605e+06	204856	233440	314799			#N/A
CR_00540C_A	MDH1 CGDID:CAL0000181993 COORDS:Ca22chrRA_C_albicans_SC5314:128190-127177C, translated using codon table 12 (337 amino acids) Uncharacterized ORF; (orf19.7481) Mitochondrial malate dehydrogenase; regulated by Mig1, Tup1, white-opaque switch, phagocytosis; induced in high iron; antigenic during murine and human infection; repressed in Spider biofilms by Bcr1, Tec1, Ndt80, Rob1, Brg1	3	10	1	1	0	337	36	5.62	14	58	44	#REF!	1	1	1	1	1	1	1	1	1			1	1	1	1	1	1	1	1	1	1			1	30918.6	64392.7	88172	60647.5	112194	662688	132450	59824.8	49615.1	180514	518828	MDH1
C4_04480C_A	EFB1 CGDID:CAL0000176377 COORDS:Ca22chr4A_C_albicans_SC5314:963708-962702C, translated using codon table 12 (213 amino acids) Verified ORF; (orf19.3838) Translation elongation factor EF-1 beta; repressed by human whole blood or PMNs; macrophage/pseudohyphal-induced; antigenic in mouse; farnesol-downregulated; snoRNA snR18 is encoded within the EFB1 intron; Spider biofilm repressed	20	9	2	2	0	213	23.5	4.4	141	55	67	#REF!		2	1	2	1	1	1			1				2	1	2	1	1	1			1			87621.4	139389	158846	305645	249789	1.30734e+06	184247	135904	87701	685758	3.50958e+06	EFB1
CR_10750C_A	CR_10750C_A CGDID:CAL0000178206 COORDS:Ca22chrRA_C_albicans_SC5314:2273255-2272851C, translated using codon table 12 (134 amino acids) Uncharacterized ORF; (orf19.7664) Ortholog(s) have nucleolus localization	32	9	4	4	0	134	15.2	9.52	40	33	15	#REF!	1		2	1	1	1		1		2			1		2	1	1	1		1		2			227835	35560.6	393947	84988.1	63740.4	242224	6493.08	59809.5	25393.1	221204	27306.8	0
C3_02950C_A	MET13 CGDID:CAL0000177037 COORDS:Ca22chr3A_C_albicans_SC5314:629943-628099C, translated using codon table 12 (614 amino acids) Uncharacterized ORF; (orf19.288) Putative methionine biosynthesis protein; ketoconazole-induced; amphotericin B repressed; Spider biofilm repressed	10	7	4	4	0	614	69.9	5.26	62	28	26	#REF!			2	1	2	1				1					2	1	2	1				1			20533.5		384652	86087.9	156284	388844				308841	236481	MET13
C1_10950C_A	C1_10950C_A CGDID:CAL0000187360 COORDS:Ca22chr1A_C_albicans_SC5314:2418231-2416750C, translated using codon table 12 (493 amino acids) Uncharacterized ORF; (orf19.2320) Putative serine/threonine-protein kinase; possibly an essential gene, disruptants not obtained by UAU1 method	2	6	1	1	0	493	57.2	5.38	16	15	15	#REF!			1	1	1	1			1	1					1	1	1	1			1	1			55697.7	41862.6	606803	224158	268700	956804	291318	327077	491922	352499	672799	0
Index
Accession	Candida genome database accession number or systematic name
Description	Description of the gene related to the accession number
Score Mascot	The Score value listed within the table is the Ion Score. The Ion Score is a measure of how well the observed MS/MS spectrum matches to the stated peptide.
Standard	Standard name of the gene
[truncated: 1 more columns]

## Sheet: Description
orf6.10	C6_01190C_A	VPS15	Protein involved in retrograde endosome-to-Golgi protein transport; required for normal virulence
orf6.100	C1_11700C_A	MRF1	Putative mitochondrial respiratory protein; induced by farnesol, benomyl, nitric oxide, core stress response; oxidative stress-induced via Cap1; stationary-phase enriched protein; Spider biofilm induced
orf6.1000	C2_09950W_A	FCY21	High affinity, high capacity, hypoxanthine-adenine-guanine-cytosine/H+ symporter; similar to S. cerevisiae Fcy2; mutation confers resistance to 5-fluorocytosine (5-FC); flow model biofilm induced
orf6.1001	C2_09960W_A		Ortholog(s) have thiosulfate sulfurtransferase activity and role in tRNA wobble position uridine thiolation, tRNA wobble uridine modification
orf6.1002	C2_09970C_A		Putative protein of unknown function; stationary phase enriched protein
orf6.1003	CR_06130C_A		Dubious open reading frame
orf6.1004	orf19.2550		Predicted ORF from Assembly 19; merged with orf19.2549 in Assembly 20
orf6.1005	CR_01610C_A	SHP1	Regulator of the type 1 protein phosphatase Glc7p activity, involved in control of morphogenesis, progression through the cell cycle and response to DNA damage
orf6.1007	CR_01600C_A		Has domain(s) with predicted RNA binding, ribonuclease activity
orf6.1008	CR_01590C_A	TRP2	Putative anthranilate synthase with a predicted role in tryptophan biosynthesis; regulated by Gcn2p and Gcn4p
orf6.1009	C1_04750W_A	IFE1	Putative medium-chain alcohol dehydrogenase; rat catheter and Spider biofilm repressed
orf6.101	C4_00710W_A		Has domain(s) with predicted ATP binding activity
orf6.1010	C1_04750W_A	IFE1	Putative medium-chain alcohol dehydrogenase; rat catheter and Spider biofilm repressed
orf6.1012	C1_04740W_A	LPG20	Aldo-keto reductase family protein; similar to aryl alcohol dehydrogenases; osmotic stress-induced, correlates with overexpression of MDR1 in fluconazole-resistant isolate; stationary phase enriched protein
orf6.1013	C1_04730C_A	LYS21	Homocitrate synthase, major isoform; lysine biosynthesis; expression increased in a fluconazole-resistant isolate; colony morphology-related gene regulation by Ssn6; ketoconazole-repressed; regulated by Gcn2, Gcn4, Hap43
orf6.1014	C1_04710C_A		Protein similar to S. cerevisiae Rsa3 predicted nucleolar protein involved in maturation of pre-60S ribosomal particles; rat catheter and Spider biofilm induced
orf6.1016	CR_07480W_A		S. pombe ortholog SPAC5D6.04 is a predicted auxin family transmembrane transporter; ketoconazole and hypoxia induced
orf6.1017	CR_07490C_A	GLK4	Putative glucokinase; decreased expression in hyphae compared to yeast-form cells
orf6.1018	C7_02250W_A		Ortholog of <i>C. dubliniensis CD36</i> : Cd36_72050, <i>C. parapsilosis CDC317</i> : CPAR2_301140, <i>Candida tenuis NRRL Y-1498</i> : CANTEDRAFT_135055 and <i>Debaryomyces hansenii CBS767</i> : DEHA2E07678g
orf6.1019	C7_02260W_A		Ortholog of <i>C. parapsilosis CDC317</i> : CPAR2_808350, <i>C. dubliniensis CD36</i> : Cd36_72060, <i>Candida metapsilosis</i> : CMET_5893 and <i>Candida orthopsilosis Co 90-125</i> : CORT_0C00820
orf6.102	C2_05190W_A	CDC21	Putative thymidylate synthase; flucytosine induced; rat catheter biofilm repressed; Spider biofilm repressed
orf6.1020	C7_02270W_A	LDG3	Putative LDG family protein; F-12/CO2 early biofilm induced
orf6.1022	C5_01820W_A	STI1	Protein that interacts with Cdc37 and Crk1 in two-hybrid; may be involved in Cdc37 chaperone activity; soluble protein in hyphae; protein in exponential and stationary phase yeast cultures; YNB biofilm induced; Spider biofilm induced
orf6.1024	C5_01840C_A	TAC1	Zn(2)-Cys(6) transcriptional activator of drug-responsive genes (CDR1 and CDR2); binds DRE element; gene in zinc cluster region near MTL locus; resequencing indicates that TAC1 spans orf19.3188 and orf19.3189; Spider biofilm induced
orf6.1025	C5_01670W_A	DAL52	Putative allantoate permease; mutant is viable; similar but not orthologous to S. cerevisiae Dal5
orf6.1026	orf19.1432		Predicted ORF from Assembly 19; removed from Assembly 20
orf6.1027	C3_02280C_A	GFA1	Glucosamine-6-phosphate synthase, homotetrameric enzyme of chitin/hexosamine biosynthesis; inhibited by UDP-GlcNAc, FMDP, N-acyl peptide, kanosamine-6-P; functional homolog of S. cerevisiae Gfa1p; Cagrowth-phase regulated; catalytic Cys
orf6.1029	C3_02290W_A		Protein similar to S. cerevisiae Ydr282cp; transposon mutation affects filamentous growth; Hap43p-repressed gene
orf6.103	C2_05200C_A	SGO1	Component of the spindle checkpoint; cell-cycle regulated periodic mRNA expression
orf6.1030	C3_02300W_A	FGR23	Protein of unknown function; repressed by a1/alpha2 in white-phase cells, a-specific, alpha factor-induced; Hap43-repressed; flow model biofilm induced; Tn mutation affects filamentous growth;
orf6.1031	C5_02500C_A		Ortholog(s) have mRNA binding activity and role in cellular protein-containing complex localization, establishment of mitochondrion localization, nuclear-transcribed mRNA catabolic process, deadenylation-dependent decay
orf6.1032	C5_02510C_A		Has domain(s) with predicted nucleotide binding activity
orf6.1033	C5_02520W_A		Protein of unknown function; induced during chlamydospore formation in both C. albicans and C. dubliniensis; flow model biofilm induced
orf6.1034	C2_06870C_A	PST1	Flavodoxin-like protein involved in oxidative stress protection and virulence; putative 1,4-benzoquinone reductase; hyphal-induced; regulated by Cyr1, Ras1, Efg1, Nrg1, Rfg1, Tup1; Hap43-induced; Spider biofilm induced
orf6.1035	C2_06880C_A	PRB1	Endoprotease B; regulated by heat, carbon source (GlcNAc-induced), nitrogen, macrophage response, human neutrophils; similar to (does not replace) S. cerevisiae vacuolar B protease Prb1p; flow model biofilm induced; Spider biofilm induced
orf6.1037	C2_06890C_A		Similar to oxidoreductases and to S. cerevisiae Yjr096wp; Sfu1 repressed; induced by benomyl treatment, Ssr1; Hap43-repressed; flow model biofilm repressed
orf6.1038	C2_08380C_A		Ortholog(s) have DNA polymerase binding, molecular adaptor activity, protein kinase activator activity
orf6.1039	C2_08390W_A		Protein of unknown function; Hap43-repressed; colony morphology-related gene regulation by Ssn6; Spider biofilm induced
orf6.104	C1_05940W_A	PHO87	Putative phosphate permease; transcript repressed by Rim101 at pH 8; regulated by white-opaque switch; caspofungin repressed; virulence-group-correlated expression; flow model biofilm induced
orf6.1040	C3_04230W_A		Ortholog(s) have RNA-dependent ATPase activity, role in generation of catalytic spliceosome for first transesterification step, snoRNA splicing and U2-type catalytic step 1 spliceosome localization
orf6.1041	C3_04240C_A		Ortholog of <i>Candida albicans WO-1</i> : CAWG_02737
orf6.1042	C3_04250W_A	WSC1	Putative cell wall component; transcript upregulated in cyr1 mutant (yeast or hyphae); Spider and flow model biofilm induced
orf6.1043	C2_03710W_A	MNN41	Ortholog(s) have enzyme activator activity and role in protein N-linked glycosylation, protein O-linked glycosylation
orf6.1044	C2_03700W_A		Ortholog(s) have protein-N-terminal asparagine amidohydrolase activity, protein-N-terminal glutamine amidohydrolase activity and role in N-terminal protein amino acid modification, protein catabolic process
orf6.1045	C6_03250W_A	BMT4	Beta-mannosyltransferase; for elongation of beta-mannose chains on the acid-labile fraction of cell wall phosphopeptidomannan; 9-gene family member; regulated by Tsa1, Tsa1B; flow model biofilm induced; rat catheter biofilm repressed
orf6.1047	C6_03260W_A		Putative ribonuclease H1; possibly an essential gene, disruptants not obtained by UAU1 method; flow model biofilm induced; Spider biofilm induced
orf6.1049	C6_03270C_A	AYR2	Putative NADPH-dependent 1-acyl dihydroxyacetone phosphate reductase; shows colony morphology-related gene regulation by Ssn6p
orf6.105	C5_05060C_A		Ortholog(s) have Atg8 ligase activity, protein binding, bridging activity
orf6.1050	C1_08950W_A	PFK26	Putative 6-phosphofructo-2-kinase; protein repressed during the mating process
orf6.1052	C4_03320W_A		Ortholog of <i>C. dubliniensis CD36</i> : Cd36_43090, <i>C. parapsilosis CDC317</i> : CPAR2_403340, <i>C. auris B8441</i> : B9J08_004708 and <i>Candida tenuis NRRL Y-1498</i> : CANTEDRAFT_94387
orf6.1053	C4_03330W_A	IPK1	Ortholog of S. cerevisiae/S. pombe Ipk1; an inositol pentakisphosphate 2-kinase, a nuclear protein required for synthesis of 1,2,3,4,5,6-hexakisphosphate; Spider biofilm induced
orf6.1054	C4_03340C_A		Protein with homology to NADH dehydrogenase; regulated by Sef1p-, Sfu1p-, and Hap43p
orf6.1055	orf19.1437		ORF removed from Assembly 20; transcription is negatively regulated by Sfu1p; possibly an essential gene, disruptants not obtained by UAU1 method
orf6.1056	C4_00990W_A		NRAMP metal ion transporter domain-containing protein; induced by nitric oxide independent of Yhb1; flow model biofilm induced; rat catheter biofilm repressed
orf6.1057	C4_00980C_A	MRV1	Ortholog of <i>Candida albicans WO-1</i> : CAWG_03682
orf6.1058	C4_00970C_A	MDN1	Putative midasin, a very large dynein-related AAA-type ATPase; induced during the mating process
orf6.1059	C2_01380W_A	PLB4.5	Phospholipase B; Hog1-induced; regulated by Ssn6; putative GPI-anchor; repressed during cell wall regeneration; clade-associated gene expression; Hap43-induced; rat catheter and Spider biofilm repressed
orf6.106	C5_05050W_A	ADH1	Alcohol dehydrogenase; oxidizes ethanol to acetaldehyde; at yeast cell surface; immunogenic in humans/mice; complements S. cerevisiae adh1 adh2 adh3 mutant; fluconazole, farnesol-induced; flow model biofilm induced; Spider biofilm repressed
orf6.1060	C2_01370C_A		Ortholog of <i>C. dubliniensis CD36</i> : Cd36_16230, <i>C. parapsilosis CDC317</i> : CPAR2_213950, <i>C. auris B8441</i> : B9J08_003853 and <i>Candida tenuis NRRL Y-1498</i> : CANTEDRAFT_112720
orf6.1061	C2_02200W_A	ZRC1	Putative zinc transporter essential for tolerance to zinc; plays a role in zincosome formation; Hap43-induced; required for normal filamentous growth; mRNA binds She3 and is localized to hyphal tips
orf6.1062	C2_02200W_A	ZRC1	Putative zinc transporter essential for tolerance to zinc; plays a role in zincosome formation; Hap43-induced; required for normal filamentous growth; mRNA binds She3 and is localized to hyphal tips
orf6.1063	C2_02190C_A		Protein of unknown function; Hap43-induced gene
orf6.1064	C2_02180W_A		Ortholog of S. cerevisiae Zrt3, vacuolar membrane zinc transporter; predicted Kex2 substrate; induced in oralpharyngeal candidasis; flow model biofilm induced; Spider biofilm induced
orf6.1065	C1_00270W_A		Predicted ORF in retrotransposon Tca8 with similarity to the Gag region encoding nucleocapsid-like protein; repressed by ciclopirox olamine; filament induced; regulated by Rfg1, Tup1; overlaps orf19.6078.1
orf6.1066	C1_00230C_A	BFA1	Ortholog(s) have GDP-dissociation inhibitor activity, GTPase activator activity, role in mitotic spindle orientation checkpoint, negative regulation of exit from mitosis and Bfa1-Bub2 complex, spindle pole body localization
orf6.1067	C1_00220W_A	PHR2	Glycosidase; role in vaginal not systemic infection (low pH not neutral); low pH, high iron, fluconazole, Hap43-induced; Rim101-repressed at pH8; rat catheter biofilm induced; Bcr1-repressed in RPMI a/a biofilms
orf6.1068	C2_04320W_A		Ortholog of <i>C. dubliniensis CD36</i> : Cd36_18970, <i>C. parapsilosis CDC317</i> : CPAR2_212800, <i>Debaryomyces hansenii CBS767</i> : DEHA2F08690g and <i>Candida guilliermondii ATCC 6260</i> : PGUG_01488
orf6.1069	C2_04310W_A	ERG10	Acetyl-CoA acetyltransferase; role in ergosterol biosynthesis; soluble in hyphae; changes in protein abundance associated with azole resistance; fluconazole or ketoconazole induced; macrophage-downregulated protein; GlcNAc-induced protein
orf6.107	C1_05710C_A	UGA4	Putative gamma-aminobutyric acid/polyamine permease; nitrogen catabolite repressed gene, induced in absence of preferred N sources; transcriptionally induced upon phagocytosis by macrophage; gene regulation by nitrogen source requires Gat1p
orf6.1070	C2_04300C_A		Protein of unknown function; Spider biofilm induced
orf6.1071	C2_04280W_A		Ortholog(s) have protein serine/threonine kinase activity, protein serine/threonine/tyrosine kinase activity, protein tyrosine kinase activity
orf6.1072	C2_04280W_A		Ortholog(s) have protein serine/threonine kinase activity, protein serine/threonine/tyrosine kinase activity, protein tyrosine kinase activity
orf6.1073	C7_02250W_A		Ortholog of <i>C. dubliniensis CD36</i> : Cd36_72050, <i>C. parapsilosis CDC317</i> : CPAR2_301140, <i>Candida tenuis NRRL Y-1498</i> : CANTEDRAFT_135055 and <i>Debaryomyces hansenii CBS767</i> : DEHA2E07678g
orf6.1074	C7_02240W_A	FMP45	Predicted membrane protein induced during mating; mutation confers hypersensitivity to toxic ergosterol analog, to amphotericin B; alkaline repressed; repressed by alpha pheromone in SpiderM medium; rat catheter, Spider biofilm induced
orf6.1076	C7_02230W_A		Ortholog of <i>Candida albicans WO-1</i> : CAWG_05572
orf6.1077	C2_10260C_A	CMK2	Putative calmodulin-dependent protein kinase; involved in cell wall integrity and oxidative stress response
orf6.1078	C2_10270W_A	PUS7	Pseudouridine synthase; catalyzes pseudouridylation in U2 snRNA, 5S rRNA, cytoplasmic tRNAs and in pre-tRNA(Tyr); F-12/CO2 early biofilm induced
orf6.1080	C2_10280C_A	SPT23	Protein involved in regulation of unsaturated fatty acid biosynthesis; controls the expression of the Ole1p delta-9-fatty acid desaturase
orf6.1081	C4_03920W_A		Ortholog(s) have clathrin binding activity, role in clathrin-dependent endocytosis, histone H2B ubiquitination, sterol regulatory element binding protein cleavage and Dsc E3 ubiquitin ligase complex, clathrin-coated vesicle localization
orf6.1082	C4_03910W_A	FGR28	Protein lacking an ortholog in S. cerevisiae; transposon mutation affects filamentous growth; possibly an essential gene, disruptants not obtained by UAU1 method
orf6.1083	C3_01700W_A	CDC53	Cullin, a scaffold subunit of the SCF ubiquitin-ligase complexes; depletion leads to increased filamentous growth and premature cell death
orf6.1084	C3_01710C_A	PPT1	Putative serine/threonine phosphatase; induced in high iron
orf6.1085	C2_09390W_A	ABG1	Vacuolar membrane protein; depletion causes abnormal vacuolar morphology, cell separation defect, sensitivity to cell wall stress, increased hyphal branching; essential, no mammalian homolog; Cyr1-regulated; rat catheter biofilm repressed
orf6.1086	C2_09400C_A	ERG24	C-14 sterol reductase, has a role in ergosterol biosynthesis; mutation confers increased sensitivity to dyclonine; rat catheter and Spider biofilm repressed
orf6.1087	C3_02390W_A		Protein of unknown function; Plc1-regulated
orf6.1088	C3_02370C_A	ALR1	Putative transporter of divalent cations; hyphal-induced expression; rat catheter biofilm induced
orf6.1089	C3_02300W_A	FGR23	Protein of unknown function; repressed by a1/alpha2 in white-phase cells, a-specific, alpha factor-induced; Hap43-repressed; flow model biofilm induced; Tn mutation affects filamentous growth;
orf6.109	C1_05700W_A	AUT7	Putative autophagosome protein; acts synergistically with Ysy6p to regulate unfolded protein response and mitochondrial function under ER stress; macrophage/pseudohyphal-repressed; alternatively spliced intron in 5' UTR
orf6.1090	C3_02310W_A	MEP1	Ammonium permease; Mep1 more efficient permease than Mep2, Mep2 has additional regulatory role; 11 predicted transmembrane regions; low mRNA abundance; hyphal downregulated; flow model biofilm induced
orf6.1091	C3_02320W_A	ILV2	Putative acetolactate synthase; regulated by Gcn4p; induced by amino acid starvation (3-AT treatment); stationary phase enriched protein
orf6.1092	CR_06460W_A	GST3	Glutathione S-transferase; expression regulated upon white-opaque switch; induced by human neutrophils; peroxide-induced; induced by alpha pheromone in SpiderM medium; Spider biofilm induced
orf6.1093	CR_06450W_A		Ortholog(s) have polynucleotide 5'-hydroxyl-kinase activity
orf6.1094	CR_04720C_A		Putative ATPase and nucleosome spacing factor; heterozygous null mutant displays sensitivity to virgineone
orf6.1095	C2_10360C_A	HEM3	Hydroxymethylbilane synthase; converts 4-porphobilinogen to hydroxymethylbilane in heme biosynthesis; induced in high iron, CO2; alkaline repressed; regulated by Sef1, Sfu1, and Hap43; rat catheter and Spider biofilm induced
orf6.1096	CR_02330C_A	KAR4	Transcription factor; required for gene regulation in response to pheromones; ortholog of S. cerevisiae Kar4; role in karyogamy; opaque-specific, a-specific; induced by alpha factor
orf6.1097	CR_02340W_A		Protein of unknown function; induced by alpha pheromone in SpiderM medium
orf6.1098	CR_02350C_A	GEF2	Member of the voltage chloride channel family; Hap43p-repressed gene
orf6.11	CR_08200C_A		Putative MRP/CFTR-subfamily ABC transporter; member of multidrug resistance-associated protein (MRP) subfamily of ABC family; similar to S. cerevisiae Bpt1p
orf6.1100	C6_04340W_A		Dolichol-P-Man dependent alpha(1-3) mannosyltransferase; role in the synthesis of dolichol-linked oligosaccharide donor for N-linked glycosylation of proteins; rat catheter biofilm repressed
orf6.1101	C6_04330W_A	NOP8	Ortholog of S. cereviiae Nop8; has a role in ribosomal large subunit biogenesis; rat catheter and Spider biofilm induced
orf6.1102	C6_04320C_A		Ortholog of <i>C. dubliniensis CD36</i> : Cd36_64660, <i>C. parapsilosis CDC317</i> : CPAR2_601110, <i>Candida tenuis NRRL Y-1498</i> : CANTEDRAFT_119969 and <i>Debaryomyces hansenii CBS767</i> : DEHA2A05896g
orf6.1103	C6_04310W_A	PEX11	Putative peroxisomal membrane protein; role in fatty acid oxidation; expression is Tac1-regulated; Hms1p-dependent induction by geldamycin; Spider biofilm induced
orf6.1104	C1_09190C_A	DAK2	Putative dihydroxyacetone kinase; repressed by yeast-hypha switch; fluconazole-induced; caspofungin repressed; protein enriched in stationary phase yeast cultures; flow model biofilm induced; rat catheter and Spider biofilm repressed
orf6.1105	C1_09180W_A	LYS143	Zn(II)2Cys6 transcription factor; ortholog of S. cerevisiae Lys14 involved in the regulation of lysine biosynthesis genes
orf6.1106	C1_09180W_A	LYS143	Zn(II)2Cys6 transcription factor; ortholog of S. cerevisiae Lys14 involved in the regulation of lysine biosynthesis genes
orf6.1107	C1_09170W_A	CTA8	Essential transcription factor, mediates heat shock transcriptional induction; in the absence of heat stress, Cta8p levels are modulated by growth temperature to regulate basal expression of genes involved in protein folding
orf6.1108	C5_00770C_A	FOL1	Putative dihydroneopterin aldolase (dihydro-6-hydroxymethylpterin pyrophosphokinase); fungal-specific (no human or murine homolog)
orf6.1109	C5_00780C_A		Protein of unknown function; mutants are viable; Spider biofilm induced
orf6.111	C1_06520C_A	BPH1	Ortholog of S. cerevisiae Bph1; a putative ortholog of human Chediak-Higashi syndrome protein and murine beige gene implicated in disease syndromes involving defective lysosomal trafficking; mutant is viable
orf6.1110	C5_00790C_A		Putative RNA-binding protein; transcript is upregulated in an RHE model of oral candidiasis
orf6.1112	C5_00790C_A		Putative RNA-binding protein; transcript is upregulated in an RHE model of oral candidiasis
orf6.1114	C6_03710W_A	ALS9	ALS family cell-surface glycoprotein; expressed during infection of human epithelial cells; confers laminin adhesion to S. cerevisiae; highly variable; putative GPI-anchor; Hap43-repressed
orf6.1115	C6_03700W_A	ALS1	Cell-surface adhesin; adhesion, virulence, immunoprotective roles; band at hyphal base; Rfg1, Ssk1, Spider biofilm induced; flow model biofilm repressed; CAI-4 strain background effects; promoter bound Bcr1, Tec1, Efg1, Ndt80, and Brg1
orf6.1117	C5_04730C_A	SSD1	Protein with role in resistance to host antimicrobial peptides; virulence role in murine infection; functional homolog of S. cerevisiae Ssd1p, which suppresses various mutant phenotypes; constitutively expressed and not cell-cycle regulated
orf6.1119	C5_04720C_A		Ortholog(s) have GTP cyclohydrolase I activity and role in folic acid-containing compound biosynthetic process
orf6.112	C1_10070C_A	MNN23	Alpha-1,2-mannosyltransferase; mutants hypersensitive to toxic ergosterol analog, amphotericin B, calcofluor white, growth at 42 degrees and have decreased cell wall mannan; flow model biofilm induced
orf6.1120	C5_04710W_A		Ortholog(s) have glutaminyl-tRNA synthase (glutamine-hydrolyzing) activity and role in endoplasmic reticulum organization, glutaminyl-tRNAGln biosynthesis via transamidation
orf6.1121	C3_02420C_A		Ortholog of S. cerevisiae Pet111; a mitochondrial translational activator specific for the COX2 mRNA; Hap43-induced gene
orf6.1122	C3_02420C_A		Ortholog of S. cerevisiae Pet111; a mitochondrial translational activator specific for the COX2 mRNA; Hap43-induced gene
orf6.1123	C3_02430W_A	APL2	Phosphorylated protein of unknown function; mutation confers hypersensitivity to toxic ergosterol analog
orf6.1124	C3_02440C_A	MED7	Subunit of the RNA polymerase II mediator complex
orf6.1125	C2_03830W_A		Putative endoribonuclease; induced by nitric oxide independent of Yhb1p; mutation confers hypersensitivity to aureobasidin A
orf6.1126	C2_03820C_A	RPS9B	Predicted ribosomal protein; repressed upon phagocytosis by murine macrophage; transcript possibly regulated upon hyphal formation; Spider biofilm repressed
orf6.1127	C2_03810C_A	RPL21A	Putative ribosomal protein; repressed upon phagocytosis by murine macrophage; Spider biofilm repressed
orf6.1128	CR_07080W_A		Ortholog of S. cerevisae/S. pombe Tif6; constituent of 66S pre-ribosomal particles; Spider biofilm induced
orf6.1129	CR_07090W_A	STT4	Putative phosphatidylinositol-4-kinase
orf6.113	C1_10060C_A		Protein of unknown function; transcript regulated by white-opaque switch; flow model biofilm induced; Spider biofilm induced
orf6.1130	C4_04990C_A		Protein of unknown function; Hap43-repressed; Spider biofilm induced
orf6.1131	C4_05000W_A		Protein likely to be essential for growth, based on an insertional mutagenesis strategy
orf6.1132	orf19.3779		Predicted ORF from Assembly 19; merged with orf19.3778 in Assembly 20
orf6.1133	C4_05010W_A		Protein with a predicted role in ribosome biogenesis; mutation confers hypersensitivity to 5-fluorocytosine (5-FC), 5-fluorouracil (5-FU); repressed in core stress response; repressed by prostaglandins; Hap43-induced
orf6.1134	C4_05020W_A	IMG2	Mitochondrial ribosomal protein of the large subunit; rat catheter biofilm induced
orf6.1135	C2_04250W_A	VPS36	ESCRT II protein sorting complex subunit; involved in Rim8 processing and proteolytic activation of Rim101, which regulates pH response; role in uptake of Histatin-5 into vacuole
orf6.1136	C2_04240C_A	HYM1	Protein of RAM cell wall integrity signaling network; involved in regulation of Ace2 activity and cellular morphogenesis; role in cell separation, azole sensitivity; required for hyphal growth
orf6.1137	C2_04230W_A	BAT21	Putative branched chain amino acid aminotransferase; regulated by Gcn4, Gcn2; induced in response to amino acid starvation (3-aminotriazole treatment); early-stage flow model biofilm formation
orf6.1138	C2_04220C_A	TAF14	Putative DNA-binding transcription factor; TFIIF subunit; macrophage-induced protein; possibly required for yeast cell adherence to silicone substrate; mutant has pleiotrophic effects
orf6.1139	C2_04210W_A	STE4	Beta subunit of heterotrimeric G protein of mating signal transduction pathway; required for mating; transcript is specific to cells homozygous at MTL; induced by alpha pheromone; ortholog of S. cerevisiae Ste4
orf6.114	CR_05580C_A		Ortholog(s) have role in meiotic DNA recombinase assembly, reciprocal meiotic recombination and condensed nuclear chromosome localization
orf6.1140	C6_02660C_A		Has domain(s) with predicted amidase activity, carbon-nitrogen ligase activity, with glutamine as amido-N-donor activity
orf6.1141	C6_02650C_A		Predicted membrane transporter, member of the anion:cation symporter (ACS) family, major facilitator superfamily (MFS)
orf6.1142	C2_04740C_A		Ortholog of <i>C. dubliniensis CD36</i> : Cd36_19310, <i>C. parapsilosis CDC317</i> : CPAR2_209710, <i>C. auris B8441</i> : B9J08_002949 and <i>Candida tenuis NRRL Y-1498</i> : CANTEDRAFT_113479
orf6.1143	C2_04730W_A		Ortholog of <i>C. dubliniensis CD36</i> : Cd36_19300, <i>C. parapsilosis CDC317</i> : CPAR2_209720, <i>C. auris B8441</i> : B9J08_003188 and <i>Candida tenuis NRRL Y-1498</i> : CANTEDRAFT_114035
orf6.1144	orf19.195		Predicted ORF from Assembly 19; merged with orf19.156 in Assembly 20
orf6.1145	C2_09770C_A	INP51	Putative phosphatidylinositol-4,5-bisphosphate phosphatase; involved in maintenance of phosphoinositide levels; affects hyphal growth, virulence, cell integrity; interacts with Irs4p
orf6.1146	C2_09780C_A		Protein of unknown function; transcript regulated by Mig1 and Tup1
orf6.1147	C2_09790W_A		Ortholog of <i>C. dubliniensis CD36</i> : Cd36_23880, <i>C. parapsilosis CDC317</i> : CPAR2_806590, <i>Candida tenuis NRRL Y-1498</i> : CANTEDRAFT_92769 and <i>Debaryomyces hansenii CBS767</i> : DEHA2B13376g
orf6.1148	C2_09800C_A		Protein of unknown function; expression regulated by white-opaque switch; repressed by alpha pheromone in SpiderM medium
orf6.1149	C2_09810C_A		Protein with predicted peptidase domains; Hap43-repressed gene
orf6.115	C6_00830C_A	CAN3	Predicted amino acid transmembrane transporter; transcript regulated by white-opaque switch; Hap43-repressed gene
orf6.1150	C4_03500C_A		Protein of unknown function; regulated by Tsa1, Tsa1B in minimal media at 37 degrees C
orf6.1152	C4_03490C_A		Ortholog of <i>Candida albicans WO-1</i> : CAWG_03459
orf6.1153	C4_03480C_A		Ortholog of <i>C. dubliniensis CD36</i> : Cd36_43270 and <i>Candida albicans WO-1</i> : CAWG_03460
orf6.1154	orf19.1786		Predicted ORF from Assembly 19; merged with orf19.1291 in Assembly 20
orf6.1155	C4_05290W_A	ABZ1	Ortholog(s) have 4-amino-4-deoxychorismate synthase activity and role in para-aminobenzoic acid biosynthetic process
orf6.1156	orf19.1788		Predicted ORF from Assembly 19; merged with orf19.1290 in Assembly 20
orf6.1157	C4_05310W_A		Ortholog of <i>S. cerevisiae</i> : MRX12, <i>C. glabrata CBS138</i> : CAGL0J11110g, <i>C. dubliniensis CD36</i> : Cd36_44970, <i>C. parapsilosis CDC317</i> : CPAR2_500860 and <i>C. auris B8441</i> : B9J08_003204
orf6.1158	C4_05320W_A	LYS1	Saccharopine dehydrogenase (biosynthetic); enzyme of alpha-aminoadipate lysine biosynthesis pathway; functionally complements S. cerevisiae lys1 mutation; fungal-specific (no human or murine homolog)
orf6.1159	C7_03290C_A	RBR3	Cell wall adhesin-like protein; repressed by Rim101; possibly an essential gene, disruptants not obtained by UAU1 method
orf6.116	C4_03050C_A		Ortholog(s) have carboxypeptidase activity, role in nitrogen compound metabolic process, proteolysis involved in cellular protein catabolic process and fungal-type vacuole lumen localization
orf6.1160	CR_04930W_A	PEX14	Ortholog(s) have protein binding, bridging activity, role in protein import into peroxisome matrix, docking and Pex17p-Pex14p docking complex, peroxisomal importomer complex, peroxisomal membrane, peroxisome localization
orf6.1161	CR_04920W_A		Ortholog(s) have glycine transmembrane transporter activity, role in glycine import into mitochondrion, heme biosynthetic process and mitochondrion localization
orf6.1162	CR_04910W_A	CDC43	Beta subunit of heterodimeric protein geranylgeranyltransferase type I; GGTase I enzyme binds zinc, is Mg-dependent; Cdc42p is GGTase I substrate
orf6.1163	C5_01990W_A		Ortholog of <i>C. dubliniensis CD36</i> : Cd36_51840, <i>Candida tropicalis NEW ASSEMBLY</i> : CTRG1_05315, <i>Candida tropicalis MYA-3404</i> : CTRG_05315 and <i>Candida albicans WO-1</i> : CAWG_04584
orf6.1164	C5_02000C_A	ACH1	Acetyl-coA hydrolase; acetate utilization; nonessential; soluble protein in hyphae; antigenic in human; induced on polystyrene adherence; farnesol-, ketoconazole-induced; no human or murine homolog; stationary phase-enriched protein
orf6.1165	C5_02010C_A		Ortholog(s) have role in RNA polymerase I assembly, RNA polymerase II core complex assembly, RNA polymerase III assembly, formation of translation preinitiation complex and cytoplasm localization
orf6.1166	orf19.2824		Predicted ORF from Assembly 19; merged with orf19.2823 in Assembly 20
orf6.1167	orf19.1809		Predicted 3-hydroxyacyl-CoA epimerase; merged with orf19.1288 in Assembly 20
orf6.117	C2_00170C_A	HMA1	Putative molybdopterin-converting factor; fungal-specific (no human or murine homolog)
orf6.1170	C3_00800W_A	MIH1	Putative protein phosphatase of the PTP family (tyrosine-specific); ortholog of S. cerevisiae Mih1; mRNA binds She3
orf6.1171	C2_02050C_A		Ortholog of <i>C. dubliniensis CD36</i> : Cd36_16850, <i>C. parapsilosis CDC317</i> : CPAR2_211990, <i>C. auris B8441</i> : B9J08_001195 and <i>Candida tenuis NRRL Y-1498</i> : cten_CGOB_00169
orf6.1172	C2_02060C_A	FMO1	Putative oxidoreductase; mutation confers hypersensitivity to toxic ergosterol analog, and to amphotericin B
orf6.1173	C2_02070W_A	SPR3	Septin; mutant has no obvious phenotype
orf6.1174	CR_07100W_A	FLC2	Protein involved in heme uptake; putative FAD transporter, similar to S. cerevisiae Flc2p
orf6.1175	CR_07090W_A	STT4	Putative phosphatidylinositol-4-kinase
orf6.1176	C2_04640C_A	SNU114	Protein similar to S. cerevisiae Snu114p, which is an RNA helicase involved in pre-mRNA splicing; likely to be essential for growth, based on an insertional mutagenesis strategy
orf6.1177	C2_04650C_A	RPB4	Protein similar to S. cerevisiae Rpb4p, which is a component of RNA polymerase II; transposon mutation affects filamentous growth
orf6.1178	orf19.146		Predicted ORF from Assembly 19; merged with orf19.145 in Assembly 20
orf6.1179	C2_04660C_A	YAK1	Predicted serine-threonine protein kinase; involved in hyphal growth regulation and biofilm formation; flow model biofilm induced; induced in core caspofungin response
orf6.118	C2_00160C_A	NAT2	Putative N-terminal acetyltransferase; Hap43p-repressed gene; mutation confers hypersensitivity to toxic ergosterol analog
orf6.1180	orf19.148		Predicted ORF from Assembly 19; induced in core caspofungin response; merged with orf19.147 in Assembly 20
orf6.1181	C6_01070C_A	CIP1	Possible oxidoreductase; transcript induced by cadmium but not other heavy metals, heat shock, yeast-hypha switch, oxidative stress (via Cap1), or macrophage interaction; stationary phase enriched protein; Spider biofilm induced
orf6.1182	C6_01080C_A		Ortholog of <i>C. dubliniensis CD36</i> : Cd36_61190, <i>C. parapsilosis CDC317</i> : CPAR2_603230, <i>C. auris B8441</i> : B9J08_001119 and <i>Candida tenuis NRRL Y-1498</i> : cten_CGOB_00054
orf6.1183	C6_01090C_A		Ortholog of <i>Candida tropicalis NEW ASSEMBLY</i> : CTRG1_CGOB_00181, <i>Candida tropicalis MYA-3404</i> : CTRG_02973 and <i>Candida albicans WO-1</i> : CAWG_05252
orf6.1185	C6_01100W_A	SEC9	t-SNARE protein required for secretory vesicle-membrane fusion
orf6.1187	CR_05800C_A		Ortholog of <i>S. cerevisiae</i> : LCL2, <i>C. glabrata CBS138</i> : CAGL0M11572g, <i>C. dubliniensis CD36</i> : Cd36_31210, <i>C. parapsilosis CDC317</i> : CPAR2_205310 and <i>Candida tenuis NRRL Y-1498</i> : CANTEDRAFT_112373
orf6.1188	C3_03360W_A	FCY2	Purine-cytosine permease of pyrimidine salvage; mutation associated with resistance to flucytosine in clinical isolates; transposon mutation affects filamentation; farnesol-upregulated in biofilm
orf6.1189	C3_03330C_A		Member of a complex that contains Prp19; stabilizes U6 snRNA in catalytic forms of the spliceosome containing U2, U5, and U6 snRNAs; Spider biofilm induced
orf6.119	CR_06920W_A		Protein of unknown function; Hap43-induced gene
orf6.1190	C3_02650W_A		Transcription is negatively regulated by Sfu1p; repressed by nitric oxide
orf6.1191	C3_02660W_A		Protein of unknown function; Spider biofilm induced
orf6.1192	orf19.1817		Predicted ORF from Assembly 19; removed from Assembly 20
orf6.1193	orf19.1818		Predicted ORF from Assembly 19; removed from Assembly 20
orf6.1195	orf19.1820		Predicted ORF from Assembly 19; removed from Assembly 20
orf6.1196	C5_03740W_A		Ortholog of <i>C. dubliniensis CD36</i> : Cd36_53470, <i>Candida tenuis NRRL Y-1498</i> : CANTEDRAFT_93324, <i>Candida tropicalis NEW ASSEMBLY</i> : CTRG1_05538 and <i>Spathaspora passalidarum NRRL Y-27907</i> : SPAPADRAFT_55715
orf6.1197	C5_03730W_A		Protein of unknown function; induced by alpha pheromone in SpiderM medium; Spider biofilm induced
orf6.1198	C5_03720C_A		Dubious open reading frame
orf6.1199	C5_03710C_A		Protein of unknown function; flow model biofilm induced; Spider biofilm induced
orf6.120	CR_06930W_A		Ortholog of <i>C. dubliniensis CD36</i> : Cd36_32460, <i>C. parapsilosis CDC317</i> : CPAR2_205480, <i>C. auris B8441</i> : B9J08_001041 and <i>Candida tenuis NRRL Y-1498</i> : CANTEDRAFT_115156
orf6.1202	C2_08370C_A	TEF1	Translation elongation factor 1-alpha; at cell surface; binds human plasminogen; macrophage/pseudohyphal-induced; induced in RHE model of oral candidiasis, in clinical oral candidiasis isolates; possibly essential; Spider biofilm repressed
orf6.1203	C2_08380C_A		Ortholog(s) have DNA polymerase binding, molecular adaptor activity, protein kinase activator activity
orf6.1204	C2_02070W_A	SPR3	Septin; mutant has no obvious phenotype
orf6.1205	C2_02090W_A		Ortholog(s) have role in nuclear-transcribed mRNA catabolic process, nonsense-mediated decay
orf6.1206	C2_02100W_A	SNF2	Protein involved in transcriptional regulation; ortholog of S. cerevisiae Snf2p, which is the catalytic subunit of the SWI/SNF chromatin remodeling complex; interacts with Swi1p; SWI/SNF complex is essential for hyphal growth and virulence
orf6.1207	C1_04940C_A		Protein of unknown function; exogenously expressed protein is a substrate for Kex2p processing in vitro
orf6.1208	orf19.749		Protein likely to be essential for growth, based on an insertional mutagenesis strategy; merged with orf19.48 in Assembly 20
orf6.1209	C1_06290C_A		Protein of unknown function; repressed by alpha pheromone in SpiderM medium
orf6.121	C2_05780C_A	MKK2	Ortholog of S. cerevisiae Mkk2; MAP kinase kinase involved in signal transduction; macrophage-downregulated; mutants are viable and hypersensitive to caspofungin
orf6.1210	C2_01000W_A	HGT7	Putative MFS glucose transporter; glucose, fluconazole, Snf3 induced, expressed at high glucose; 20 member C. albicans glucose transporter family; 12 TM regions predicted; flow model biofilm induced; Spider biofilm repressed
orf6.1212	C2_00990W_A		Ortholog of <i>Candida albicans WO-1</i> : CAWG_03878
orf6.1213	C2_00970C_A	UBP13	Ortholog of S. cerevisiae Ubp13; putative ubiquitin carboxyl-terminal hydrolase; flow model biofilm induced; rat catheter biofilm repressed
orf6.1214	C2_08330W_A		Protein with a thioredoxin domain; predicted role in cell redox homeostasis; rat catheter and Spider biofilm induced
orf6.1215	C2_08320C_A		Ortholog of <i>C. dubliniensis CD36</i> : Cd36_22440, <i>C. parapsilosis CDC317</i> : CPAR2_407000, <i>Candida tenuis NRRL Y-1498</i> : cten_CGOB_00049 and <i>Candida tropicalis MYA-3404</i> : CTRG_01823
orf6.1216	C2_08310W_A	TIM22	Mitochondrial inner membrane protein; predicted role in protein import; Hap43-repressed gene; flow model biofilm induced; Spider biofilm repressed
orf6.1217	C2_08300C_A		Protein of unknown function; repressed by yeast-hypha switch; Ras1-regulated; oral infection induced; mutants defective in damage to oral epithelium; flow model biofilm induced; Spider biofilm induced
orf6.1218	C2_08290C_A	UCF1	Upregulated by cAMP in filamentous growth; induced in high iron, decreased upon yeast-hypha switch; downregulation correlates with clinical fluconazole resistance; Ras1-regulated; Hap43-repressed; flow model biofilm induced
orf6.1219	C3_01900C_A		Protein with a predicted FYVE/PHD zinc finger domain; Hap43-repressed; Spider biofilm induced
orf6.122	C2_05770W_A		Zn(II)2Cys6 domain transcription factor; regulated by Mig1 and Tup1; rat catheter and Spider biofilm induced
orf6.1220	C1_10580C_A		Protein of unknown function; Hap43-induced; rat catheter and Spider biofilm induced
orf6.1221	C1_10600C_A		Dubious open reading frame
orf6.1222	C6_04310W_A	PEX11	Putative peroxisomal membrane protein; role in fatty acid oxidation; expression is Tac1-regulated; Hms1p-dependent induction by geldamycin; Spider biofilm induced
orf6.1224	C6_04300W_A		Ortholog of <i>C. dubliniensis CD36</i> : Cd36_64620, <i>C. parapsilosis CDC317</i> : CPAR2_601130, <i>Candida tropicalis MYA-3404</i> : CTRG_02757 and <i>Candida albicans WO-1</i> : CAWG_04949
orf6.1225	C6_04290W_A		Ortholog(s) have role in protein deubiquitination, regulation of ER to Golgi vesicle-mediated transport, regulation of retrograde vesicle-mediated transport, Golgi to ER, ribophagy
orf6.1226	C6_04280W_A		Ortholog(s) have proteasome binding, ubiquitin-protein transferase activity and role in ubiquitin-dependent ERAD pathway, ubiquitin-dependent protein catabolic process, vesicle organization
orf6.1227	C2_03610W_A	FMO2	Protein with a monooxygenase domain; Spider biofilm induced
orf6.1229	C2_03600W_A	BMT8	Putative beta-mannosyltransferase, member of a 9-gene family including characterized BMT genes with roles in beta-1,2-mannosylation of cell wall phosphopeptidomannan; transposon insertion in promoter region causes decreased colony wrinkling
orf6.123	C4_00730C_A		Ortholog of <i>C. dubliniensis CD36</i> : Cd36_40780, <i>Candida tenuis NRRL Y-1498</i> : CANTEDRAFT_116553, <i>Lodderomyces elongisporus NRLL YB-4239</i> : LELG_04263 and <i>Debaryomyces hansenii CBS767</i> : DEHA2G21736g
orf6.1231	C4_02900C_A	CRH11	GPI-anchored cell wall transglycosylase, putative ortholog of S. cerevisiae Crh1p; predicted glycosyl hydrolase domain; similar to Csf4p and to antigenic A. fumigatus Aspf9; predicted Kex2p substrate; caspofungin-induced
orf6.1233	C4_02880C_A		Ortholog(s) have guanyl-nucleotide exchange factor activity and role in mature ribosome assembly
orf6.1234	C5_02010C_A		Ortholog(s) have role in RNA polymerase I assembly, RNA polymerase II core complex assembly, RNA polymerase III assembly, formation of translation preinitiation complex and cytoplasm localization
orf6.1235	C5_02020C_A		Ortholog(s) have role in establishment of mitotic sister chromatid cohesion, protein import into nucleus
orf6.1236	C5_02030W_A	RPN8	Putative regulatory subunit of the 26S proteasome; mutation confers hypersensitivity to amphotericin B; regulated by Mig1, Gcn2 and Gcn4; Spider biofilm repressed
orf6.1237	C5_02040W_A		Heme A:farnesyltransferase; catalyzes the 1st step in conversion of protoheme to the heme A prosthetic group required for cytochrome c oxidase activity; Spider biofilm repressed
orf6.1238	C5_02000C_A	ACH1	Acetyl-coA hydrolase; acetate utilization; nonessential; soluble protein in hyphae; antigenic in human; induced on polystyrene adherence; farnesol-, ketoconazole-induced; no human or murine homolog; stationary phase-enriched protein
orf6.1239	C5_01990W_A		Ortholog of <i>C. dubliniensis CD36</i> : Cd36_51840, <i>Candida tropicalis NEW ASSEMBLY</i> : CTRG1_05315, <i>Candida tropicalis MYA-3404</i> : CTRG_05315 and <i>Candida albicans WO-1</i> : CAWG_04584
orf6.124	C4_00740W_A		Ortholog(s) have RNA binding, ribonuclease MRP activity, ribonuclease P activity
orf6.1240	C5_01980C_A		Has domain(s) with predicted calcium ion binding activity
orf6.1241	C5_01970C_A	CDC24	GDP-GTP exchange factor for Cdc42p; phosphorylated; required for maintenance of hyphal growth; misexpression blocks hyphal growth and causes avirulence in a mouse model of systemic infection; antigenic during human oral infection
orf6.1242	C5_00680W_A	RMT2	Minor protein arginine methyltransferases (PRMT) involved in methylation of arginine residues
orf6.1243	C5_00670C_A	HMS1	hLh domain Myc-type transcript factor; required for morphogenesis induced by elevated temperature or Hsp90 compromise; acts downstream of Pcl1; Spider biofilm induced
orf6.1245	C5_00660C_A	ERG11	Lanosterol 14-alpha-demethylase; cytochrome P450 family; role in ergosterol biosynthesis; target of azole antifungals; may contribute to drug resistance; azole or flow model biofilm induced; drug treated biofilm induced; hypoxia regulated
orf6.1246	C1_05950C_A		Protein of unknown function; induced in high iron; repressed in core caspofungin response; ketoconazole-repressed; colony morphology-related gene regulation by Ssn6; possibly subject to Kex2 processing
orf6.1247	C1_05960W_A	PGA45	Putative GPI-anchored cell wall protein; repressed in core caspofungin response; Hog1-induced; regulated by Ssn6; Mob2-dependent hyphal regulation; flow model biofilm induced
orf6.1249	C1_05970W_A		Putative adhesin-like protein; macrophage-induced gene
orf6.125	C4_00750C_A		Protein of unknown function; Spider biofilm induced
orf6.1251	CR_02650C_A	DRE2	Putative cytosolic Fe-S protein assembly protein; a-specific transcript; regulated by Sef1, Sfu1, and Hap43; rat catheter and Spider biofilm induced
orf6.1252	CR_06910W_A	BUD5	Predicted GTP/GDP exchange factor for Rsr1; rat catheter biofilm induced
orf6.1253	CR_06920W_A		Protein of unknown function; Hap43-induced gene
orf6.1255	orf19.1859		Predicted ORF from Assembly 19; removed from Assembly 20
orf6.1256	C5_03320C_A	ZCF14	Putative Zn(II)2Cys6 transcription factor; caspofungin induced
orf6.1258	C5_03310C_A	PCL1	Cyclin homolog; transcript induced by filamentous growth; induced by alpha pheromone in SpiderM medium
orf6.126	orf19.140		Predicted ORF from Assembly 19; removed from Assembly 20
orf6.1260	orf19.2217		Predicted ORF from Assembly 19; merged with orf19.1860.1 in Assembly 20
orf6.1261	C2_07640W_A		BAR domain-containing protein, forms heterodimer with Rvs162p that binds liposomes in vitro; flow model biofilm induced
orf6.1262	C2_07630C_A		Possible stress protein; increased transcription associated with CDR1 and CDR2 overexpression or fluphenazine treatment; regulated by Sfu1, Nrg1, Tup1; stationary phase enriched protein; Spider biofilm induced
orf6.1263	C2_07620W_A		Has domain(s) with predicted Rho guanyl-nucleotide exchange factor activity, role in regulation of Rho protein signal transduction and intracellular localization
orf6.1264	C2_07610C_A		Ortholog(s) have role in proteasome-mediated ubiquitin-dependent protein catabolic process, rescue of stalled ribosome, ribosome-associated ubiquitin-dependent protein catabolic process and RQC complex localization
orf6.1265	C2_00130W_A		Protein of unknown function; flow model biofilm induced
orf6.1266	C2_00120C_A	EMC9	Ortholog of S. cerevisiae Nnf2; possible role in chromosome segregation; mutants are viable, induced during the mating process
orf6.1269	C2_00110W_A		Predicted NADH-dependent flavin oxidoreductase; Hap43-repressed gene
orf6.127	orf19.141		Predicted ORF from Assembly 19; removed from Assembly 20
orf6.1270	C3_02540C_A	OXR1	Ortholog(s) have role in cellular response to oxidative stress and mitochondrion localization
orf6.1271	C3_02550C_A	DCG1	Protein of unknown function; ortholog of S. cerevisiae Dcg1; transcript regulated by Nrg1 and Mig1
orf6.1272	C3_02560W_A	DDC1	Putative DNA damage checkpoint protein; transcript induced during filamentous growth; regulated by Nrg1, Tup1
orf6.1273	C3_02570W_A		Predicted metalloendopeptidase; Spider biofilm induced
orf6.1274	CR_02930W_A		Protein of unknown function; induced by nitric oxide independent of Yhb1p
orf6.1275	C3_03360W_A	FCY2	Purine-cytosine permease of pyrimidine salvage; mutation associated with resistance to flucytosine in clinical isolates; transposon mutation affects filamentation; farnesol-upregulated in biofilm
orf6.1276	C3_03370C_A		Protein of unknown function; flow model biofilm induced; Spider biofilm induced; regulated by Sef1, Sfu1, and Hap43
orf6.1277	C5_01400W_A	SEF2	Zn(II)2Cys6 transcription factor, required for normal resistance to copper; repressed by Sfu1 in high-iron conditions; regulated by Sef1, Sfu1, and Hap43; rat catheter and Spider biofilm induced
orf6.1278	C5_01390C_A	SNM1	Protein similar to RNase MRP RNA binding protein; ciclopirox olamine induced; regulated by Sef1, Sfu1, and Hap43; Spider biofilm induced
orf6.1279	orf19.1928		Predicted ORF from Assembly 19; transcription is negatively regulated by Sfu1p; removed from Assembly 20
orf6.1281	C5_01380W_A	CFL5	Ferric reductase; induced in low iron; ciclopirox olamine, flucytosine induced; amphotericin B, Sfu1 repressed; Tbf1, Hap43 induced
orf6.1283	CR_07700W_A		Has aminoglycoside phosphotransferase and protein kinase domains; rat catheter and flow model biofilm induced
orf6.1284	CR_07700W_A		Has aminoglycoside phosphotransferase and protein kinase domains; rat catheter and flow model biofilm induced
orf6.1285	CR_07710W_A	ARO2	Putative chorismate synthase; fungal-specific (no human or murine homolog); protein level decreased in stationary phase yeast cultures; GlcNAc-induced protein
orf6.1287	CR_07720C_A	CDC45	Putative DNA replication initiation factor; transcriptionally regulated by interaction with macrophage
orf6.1288	orf19.6223		Predicted ORF from Assembly 19; merged with orf19.6222 in Assembly 20
orf6.1289	C1_06860W_A		RTA domain protein; predicted role in response to stress; Spider biofilm induced
orf6.129	C2_08990C_A		Putative adhesin-like protein
orf6.1290	C1_06850W_A	PCL7	Putative cyclin-like protein; possible Pho85 cyclin; hyphal repressed; induced by Mnl1 under weak acid stress
orf6.1291	C2_01340W_A		Has domain(s) with predicted integral component of membrane localization
orf6.1292	C2_01350C_A	SNX4	Putative sorting nexin; induced during the mating process
orf6.1293	C2_01360C_A	DCW1	Protein with predicted GPI modification; dfg5 dcw1 double mutant is inviable; not required for wild-type hyphal growth; upregulated in cyr1 mutant (yeast or hyphal form); Hap43-induced
orf6.1294	C6_02760W_A		Ortholog of <i>C. dubliniensis CD36</i> : Cd36_63380 and <i>Candida albicans WO-1</i> : CAWG_05071
orf6.1295	C6_02750C_A	LYS14	Zn(II)2Cys6 transcription factor; has similarity to S. cerevisiae Lys14, which is a transcription factor involved in the regulation of lysine biosynthesis genes
orf6.1296	C6_02740W_A		Protein of unknown function; Hap43-repressed gene
orf6.1297	orf19.5546		Predicted ORF from Assembly 19; merged with orf19.5544 in Assembly 20; protein level decreased in stationary phase cultures
orf6.1299	C6_02730W_A	SAC6	Fimbrin; actin filament bundling protein; involved in hyphal growth, oxidative stress response and virulence; transcript regulated by Nrg1 and Mig1; protein level decreases in stationary phase
orf6.1300	C6_02720C_A		Has domain(s) with predicted zinc ion binding activity and role in intracellular protein transport, vesicle-mediated transport
orf6.1301	C6_03800C_A		Putative membrane protein with a predicted role in zinc ion homeostasis; Hap43-induced; fluconazole-induced; rat catheter and Spider biofilm induced
orf6.1302	C6_03810W_A		Ortholog(s) have cyclin-dependent protein serine/threonine kinase regulator activity
orf6.1304	C6_03820C_A		Ortholog(s) have FAD diphosphatase activity and role in flavin-containing compound metabolic process
orf6.1305	C6_03830W_A	SAL6	Putative protein phosphatase of the Type 1 family; serine/threonine-specific; similar to S. cerevisiae Ppq1; mutant has virulence defect; Spider biofilm induced
orf6.1306	C2_01960C_A		Protein of unknown function; transcript detected on high-resolution tiling arrays
orf6.1307	C2_01950C_A	AMN1	Putative negative regulator of exit from mitosis; Plc1-regulated; rat catheter biofilm induced
orf6.1308	C2_01940C_A		Ortholog of <i>Candida albicans WO-1</i> : CAWG_03962
orf6.1309	C2_01930C_A		Ortholog of <i>S. cerevisiae</i> : YBR138C, <i>C. dubliniensis CD36</i> : Cd36_16750, <i>C. parapsilosis CDC317</i> : CPAR2_212450, <i>C. auris B8441</i> : B9J08_002176 and <i>Candida tenuis NRRL Y-1498</i> : CANTEDRAFT_92365
orf6.131	C1_11270W_A		Cell wall protein; induced in core stress response and core caspofungin response; iron-regulated; amphotericin B, ketoconazole, and hypoxia induced; regulated by Cyr1, Ssn6; induced in oralpharyngeal candidasis; Spider biofilm repressed
orf6.1311	orf19.2122	ALS12	ALS family protein; merged with orf19.1097 in Assembly 20
orf6.1312	C2_08240W_A	ORF298	Predicted ORF in retrotransposon Tca3; similar to Gag-Pol; a-specific transcript, alpha-factor induced; rat catheter biofilm repressed; mRNA binds She3
orf6.1313	C2_08200W_A		Predicted hydrolase; induced by nitric oxide
orf6.1314	C2_08190W_A	VMA5	Putative vacuolar H(+)-ATPase; plasma membrane localized; rat catheter biofilm repressed
orf6.1315	C2_06680W_A	FRP3	Putative ammonium transporter; upregulated in the presence of human neutrophils; fluconazole-downregulated; repressed by nitric oxide; Spider biofilm induced; rat catheter biofilm repressed
orf6.1316	C2_06690C_A	PEX22	Putative peroxin
orf6.1317	C5_00550C_A		Predicted ORF from Assembly 19; removed from Assembly 20; subsequently reinstated in Assembly 21 and merged with orf19.2224, based on comparative genome analysis; flow model biofilm repressed
orf6.1318	C5_00560W_A		Ortholog(s) have ubiquitin conjugating enzyme activity, ubiquitin protein ligase activity, ubiquitin-protein transferase activity
orf6.1319	C5_00570W_A		Putative aminophospholipid translocase (flippase); merged with orf19.2226 in Assembly 21; possibly an essential gene, disruptants not obtained by UAU1 method
orf6.1320	C2_06760C_A		Protein of unknown function; flow model biofilm induced; nitric oxide-repressed
orf6.1321	C2_06770W_A		Ortholog(s) have actin filament binding, actin monomer binding activity
orf6.1322	C2_06780C_A		Ortholog(s) have ubiquitin-protein transferase activity, role in protein ubiquitination, response to ethanol, septin ring assembly and cytoplasm, nucleus localization
orf6.1323	C2_06790W_A		Putative pre-mRNA-splicing factor; decreased transcription is observed upon benomyl treatment
orf6.1324	C2_06800C_A		Protein of unknown function; Spider biofilm induced
orf6.1325	C1_06270W_A		Predicted membrane protein; transcript repressed by ciclopirox olamine
orf6.1326	C1_06280C_A	UME6	Zn(II)2Cys6 transcription factor; has a long 5'-UTR that regulates translational efficiency and controls transition to filamentous growth; stability controlled by Grr1p, Ubr1p, Ptc2p in response to CO2 and O2 levels
orf6.1328	CR_07060C_A	CRZ2	C2H2 transcription factor, involved in regulation of early adaptation to murine GI tract; Rim101-repressed at pH 8; required for yeast cell adherence to silicone substrate; Spider biofilm induced
orf6.1329	C3_01590W_A		Ortholog of <i>C. dubliniensis CD36</i> : Cd36_81500, <i>C. parapsilosis CDC317</i> : CPAR2_503620, <i>C. auris B8441</i> : B9J08_001004 and <i>Candida tenuis NRRL Y-1498</i> : CANTEDRAFT_93693
orf6.133	C1_07930C_A	ERD1	Putative membrane protein required for the retention of lumenal endoplasmic reticulum proteins; rat catheter biofilm induced
orf6.1330	C3_01600W_A	PPH21	Catalytic subunit of protein phosphatase of the Type 2A-related family (serine/threonine-specific), involved in dephosphorylation of septin Sep7p; caspofungin repressed; possibly an essential gene, disruptants not obtained by UAU1 method
orf6.1331	C4_02440C_A	PGA38	Putative adhesin-like GPI-anchored protein; repressed during cell wall regeneration; possibly an essential gene, disruptants not obtained by UAU1 method; rat catheter and Spider biofilm repressed
orf6.1332	orf19.2759		Putative GPI-anchored protein of unknown function; repressed during cell wall regeneration; merged with orf19.2758 in Assembly 20
orf6.1333	C4_02430W_A		Putative mRNA cleavage and polyadenylation factor; heterozygous null mutant exhibits hypersensitivity to parnafungin and cordycepin in the C. albicans fitness test
orf6.1334	C4_02420C_A		Putative glycosylphosphatidylinositol (GPI) anchor assembly protein; transposon insertion causes decreased colony wrinkling but does not block true hyphal growth; induced by nitric oxide independent of Yhb1p
orf6.1335	C3_02310W_A	MEP1	Ammonium permease; Mep1 more efficient permease than Mep2, Mep2 has additional regulatory role; 11 predicted transmembrane regions; low mRNA abundance; hyphal downregulated; flow model biofilm induced
orf6.1336	C3_02320W_A	ILV2	Putative acetolactate synthase; regulated by Gcn4p; induced by amino acid starvation (3-AT treatment); stationary phase enriched protein
orf6.1338	C3_02330C_A		Protein of unknown function; Spider biofilm induced
orf6.1339	C3_02340W_A		Putative protein of unknown function, transcription is activated in the presence of elevated CO2
orf6.134	C1_07910C_A	MRPL3	Ribosomal protein of the large subunit, mitochondrial; repressed in core stress response; protein present in exponential and stationary growth phase yeast cultures
orf6.1340	C3_02350W_A		Ortholog(s) have role in endonucleolytic cleavage in ITS1 to separate SSU-rRNA from 5.8S rRNA and LSU-rRNA from tricistronic rRNA transcript (SSU-rRNA, 5.8S rRNA, LSU-rRNA) and 90S preribosome, nucleolus localization
orf6.1341	C7_03360W_A	CPY1	Carboxypeptidase Y; transcript regulated at yeast-hypha transition or macrophage response; induced human neutrophils; regulated by Gcn2 and Gcn4; putative N-glycosylation
orf6.1342	C7_03350C_A		Putative aldose reductase; protein level decreases in stationary phase cultures; Spider biofilm repressed
orf6.1343	C7_03340C_A	PRR2	Putative serine/threonine protein kinase; mutation confers resistance to 5-fluorocytosine (5-FC)
orf6.1344	C7_03330C_A	SHM1	Mitochondrial serine hydroxymethyltransferase; complements the glycine auxotrophy of an S. cerevisiae shm1 null shm2 null gly1-1 triple mutant; protein present in exponential and stationary growth phase yeast cultures
orf6.1345	C7_03320C_A	MED16	Putative RNA polymerase II mediator complex subunit; induced by nitric oxide
orf6.1346	CR_04720C_A		Putative ATPase and nucleosome spacing factor; heterozygous null mutant displays sensitivity to virgineone
orf6.1347	CR_04710W_A		Ortholog(s) have U2-type spliceosomal complex localization
orf6.1348	CR_04680C_A		Protein of unknown function; transcript detected on high-resolution tiling arrays
orf6.1349	CR_04660C_A	UGP1	UTP-glucose-1-phosphaturidyl transferase; localizes to yeast, not hyphal cell surface; Hog1-repressed; stationary phase enriched; induced in oralpharyngeal candidasis; rat catheter biofilm repressed; Bcr1-repressed in RPMI a/a biofilms
orf6.135	C1_02040C_A		Putative deubiquitinating enzyme; induced by Mnl1 under weak acid stress
orf6.1352	CR_04640W_A	DIT1	Ortholog(s) have catalytic activity and role in ascospore wall assembly
orf6.1353	C2_04210W_A	STE4	Beta subunit of heterotrimeric G protein of mating signal transduction pathway; required for mating; transcript is specific to cells homozygous at MTL; induced by alpha pheromone; ortholog of S. cerevisiae Ste4
orf6.1354	C2_04200W_A	TBF1	Essential transcription factor; induces ribosomal protein genes and the rDNA locus; acts with Cbf1 at subset of promoters; recruits Fhl1 and Ifh1 to promoters; role is analogous to that of S. cerevisiae Rap1; Spider biofilm induced
orf6.1355	C2_04190C_A	UGA1	Putative GABA transaminase; transcription regulated by Mig1 and Tup1; stationary phase enriched protein; rat catheter and Spider biofilm induced
orf6.1357	C6_02920C_A	VPS51	Protein with a role in vacuolar function; null mutant has defect in damaging oral epithelial and vascular endothelial cells; required for normal hyphal growth and stress resistance; induced in presence of host oral or vascular cells
orf6.1358	orf19.5571		Protein not essential for viability; merged with orf19.5569 in Assembly 20
orf6.136	C3_01150C_A		Ortholog of S. cerevisiae Apd1; required for normal localization of actin patches and normal tolerance of sodium ions and hydrogen peroxide; Hap43-induced; Spider biofilm induced
orf6.1360	orf19.5571		Protein not essential for viability; merged with orf19.5569 in Assembly 20
orf6.1361	C6_02940C_A		Protein of unknown function; Spider biofilm repressed
orf6.1362	C6_02950C_A		Protein of unknown function; expression downregulated in an ssr1 null mutant
orf6.1363	CR_02480W_A		Dubious open reading frame
orf6.1364	orf19.2292		Oligopeptide transporter; merged with orf19.176 in Assembly 20
orf6.1365	orf19.2293		Predicted ORF from Assembly 19; merged with orf19.175 in Assembly 20
orf6.1366	orf19.2293		Predicted ORF from Assembly 19; merged with orf19.175 in Assembly 20
orf6.1367	orf19.2295		Predicted ORF from Assembly 19; removed from Assembly 20
orf6.1369	C6_04160C_A	SPB1	Putative AdoMet-dependent methyltransferase; Hap43-induced; repressed by prostaglandins; possibly essential gene, disruptants not obtained by UAU1 method; Spider biofilm induced
orf6.137	C6_01170W_A	CIC1	Putative proteasome-interacting protein; rat catheter biofilm induced
orf6.1370	orf19.75		Predicted exocyst component; ortholog of <i>S. cerevisiae</i> Sec5p; merged with orf19.74 in Assembly 21
orf6.1371	C6_04170C_A	SEC5	Predicted exocyst component; ortholog of <i>S. cerevisiae</i> Sec5p; merged with orf19.75 in Assembly 21
orf6.1372	C6_04180W_A		Putative metalloprotease; associates with ribosomes and is involved in ribosome biogenesis; Spider biofilm induced
orf6.1373	C1_11200W_A		Predicted mucin-like protein; ketoconazole-induced; fluconazole-repressed; induced in cyr1 mutant; colony morphology-related gene regulation by Ssn6; flow model biofilm induced; Spider biofilm induced
orf6.1374	C1_11190W_A	ARL3	Putative Ras superfamily GTPase; induced by nitric oxide independent of Yhb1p
orf6.1375	C1_11170W_A	WBP1	Putative oligosaccharyltransferase subunit; Spider biofilm repressed
orf6.1377	orf19.2355	ALS10	ALS family cell-surface glycoprotein; was a misassembled ORF consisting of the 5' end of ALS2 attached to the 3' end of ALS3; merged with orf19.1816 in Assembly 20
orf6.1378	CR_03410W_A		Protein of unknown function; possibly an essential gene, disruptants not obtained by UAU1 method
orf6.138	C6_01160W_A	RCN1	Protein involved in calcineurin-dependent signaling that controls stress response and virulence; inhibits calcineurin function
orf6.1380	CR_03420C_A	NOT4	Putative E3 ubiquitin-protein ligase; required for maintenance, but not induction, of hyphal development; homozygous null mutant is avirulent in mouse systemic infection despite persistence in host; repressed in rat oral candidiasis
orf6.1381	CR_03430W_A		Ortholog(s) have role in vacuolar proton-transporting V-type ATPase complex assembly and integral component of endoplasmic reticulum membrane localization
orf6.1383	CR_03440W_A		Ortholog(s) have DNA 5'-adenosine monophosphate hydrolase activity, DNA-3'-diphospho-5'-guanosine diphosphatase, GMP binding, double-stranded DNA binding, guanosine binding and mismatched DNA binding, <a href="#GOsection">more</a>
orf6.1384	C4_03750C_A		Ortholog(s) have translation release factor activity, role in mitochondrial translation, mitochondrial translational termination, translational termination and mitochondrial inner membrane, mitochondrion localization
orf6.1385	C4_03760W_A		Ortholog of <i>C. dubliniensis CD36</i> : Cd36_43500, <i>Candida tropicalis NEW ASSEMBLY</i> : CTRG1_00335, <i>Spathaspora passalidarum NRRL Y-27907</i> : SPAPADRAFT_64619 and <i>Candida tropicalis MYA-3404</i> : CTRG_00335
orf6.1386	C4_03770W_A		Ortholog(s) have protein binding, bridging activity and role in proteasome regulatory particle assembly
orf6.1387	C4_03780C_A		Putative mitochondrial membrane protein; homozygous transposon insertion causes decreased colony wrinkling under filamentous growth-inducing conditions, but does not block true hyphal formation in liquid media
orf6.1388	C4_03790W_A	RPN6	Putative 26S proteasome subunit; Hap43p-induced gene; regulated by Gcn2p and Gcn4p
orf6.1389	C4_03800C_A	NUP84	Ortholog(s) have structural constituent of nuclear pore activity
orf6.139	C6_01150W_A	CDC20	Activator of anaphase-promoting complex/cyclosome; induced under Cdc5 depletion; member of conserved Mcm1 regulon; mRNA expression peaks at cell-cycle G2/M phase; mRNA binds She3 and is localized to buds of yeast cells and to hyphal tips
orf6.1390	orf19.2427	TCA5	Polyprotein of Tca5, a copia-like retrotransposon; has putative protease, integrase, reverse transcriptase, RNaseH parts mRNA detected in SC5314; similar to S. cerevisiae Ty5; mutation affects filamentous growth; removed from Assembly 20
orf6.1392	C1_06160W_A		Protein of unknown function; induced by alpha pheromone in SpiderM medium
orf6.1393	C1_06150W_A		Ortholog of <i>Candida albicans WO-1</i> : CAWG_00792
orf6.1394	C1_06140C_A		Dubious open reading frame, only conserved in Candida dubliniensis; induced by alpha pheromone in SpiderM medium; mRNA binds She3; Spider biofilm induced; flow model biofilm repressed
orf6.1395	C1_06130C_A	HAC1	bZIP transcription factor; role in unfolded protein response and control of morphology; transcript undergoes atypical splicing at C terminus under ER stress; induced during mating and by caspofungin; mRNA binds She3; Spider biofilm induced
orf6.1396	C1_06120C_A		Has domain(s) with predicted flap-structured DNA binding activity and role in double-strand break repair via single-strand annealing, removal of nonhomologous ends
orf6.1397	C1_06110C_A	NPL4	Putative ubiquitin-binding protein; regulated by Gcn2p and Gcn4p
orf6.1398	CR_01340W_A		Predicted membrane transporter, member of the drug:proton antiporter (12 spanner) (DHA1) family, major facilitator superfamily (MFS)
orf6.1399	CR_01350C_A		Ortholog(s) have ATPase activator activity, soluble NSF attachment protein activity and role in SNARE complex disassembly, autophagy, vacuole fusion, non-autophagic, vesicle fusion with Golgi apparatus
orf6.14	C1_07630W_A		Ortholog(s) have 2 iron, 2 sulfur cluster binding, disulfide oxidoreductase activity, glutathione disulfide oxidoreductase activity
orf6.140	C4_03450C_A	JAB1	Component of the COP9 signalosome (CSN) complex, provides catalytic activity for deneddylation that cleaves the ubiquitin-like protein tag Rub1p off the cullin (Cdc53p) molecule
orf6.1400	CR_01360W_A		Ortholog(s) have role in chromosome segregation and kinetochore, nuclear MIS12/MIND complex localization
orf6.1401	CR_01370C_A		Ortholog(s) have structural constituent of ribosome activity and mitochondrial small ribosomal subunit localization
orf6.1402	CR_01380W_A		Ortholog of <i>C. dubliniensis CD36</i> : Cd36_26390, <i>Debaryomyces hansenii CBS767</i> : DEHA2C05302g, <i>Pichia stipitis Pignal</i> : PICST_68531 and <i>Candida tropicalis NEW ASSEMBLY</i> : CTRG1_00947
orf6.1403	CR_02570C_A		Ortholog(s) have triglyceride lipase activity, role in triglyceride catabolic process and peroxisomal matrix localization
orf6.1405	CR_02560C_A	ASG1	Gal4p family zinc-finger transcription factor with similarity to S. cerevisiae Asg1p
orf6.1406	CR_02550C_A		Ortholog(s) have role in U4 snRNA 3'-end processing, exonucleolytic trimming to generate mature 3'-end of 5.8S rRNA from tricistronic rRNA transcript (SSU-rRNA, 5.8S rRNA and LSU-rRNA), <a href="#GOsection">more</a>
orf6.1407	C5_00900C_A	URA4	Dihydroorotase; protein present in exponential and stationary growth phase yeast cultures
orf6.1408	C5_00910C_A	TRX2	Similar to thioredoxins; not expected to be enzymatically active because it lacks a canonical thioredoxin active site (Trp-Cys-Gly-Pro-Cys); TRX1 encodes all of the cytoplasmic/nuclear thioredoxin function in C. albicans; Hap43p-induced
orf6.1409	C5_00920W_A		Ortholog(s) have role in mRNA splicing, via spliceosome and U4/U6 x U5 tri-snRNP complex, U5 snRNP localization
orf6.141	C4_03460C_A		Putative protein of unknown function; transcript upregulated in clinical isolates from HIV+ patients with oral candidiasis; Spider biofilm induced
orf6.1410	C5_00930C_A	TFS1	Putative carboxypeptidase y inhibitor; transcript regulated upon yeast-hypha switch; colony morphology-related gene regulation by Ssn6
orf6.1411	CR_07500W_A		Ortholog of <i>C. dubliniensis CD36</i> : Cd36_33120 and <i>Candida albicans WO-1</i> : CAWG_02046
orf6.1412	CR_07510W_A		Ortholog(s) have U1 snRNP, U2 snRNP, U2-type prespliceosome, U4/U6 x U5 tri-snRNP complex, U5 snRNP, post-mRNA release spliceosomal complex, spliceosomal complex localization
orf6.1413	CR_07520C_A	YPT31	Protein required for resistance to toxic ergosterol analog
orf6.1414	CR_07530C_A	ECM22	Zn(II)2Cys6 transcription factor; rat catheter and Spider biofilm induced
orf6.1415	C6_03800C_A		Putative membrane protein with a predicted role in zinc ion homeostasis; Hap43-induced; fluconazole-induced; rat catheter and Spider biofilm induced
orf6.1416	C6_03790C_A	HGT10	Glycerol permease involved in glycerol uptake; member of the major facilitator superfamily; induced by osmotic stress, at low glucose in rich media, during cell wall regeneration; 12 membrane spans; Hap43p-induced gene
orf6.1417	C6_03780C_A		Ortholog(s) have ubiquitin-protein transferase activity, role in SCF-dependent proteasomal ubiquitin-dependent protein catabolic process and SCF ubiquitin ligase complex localization
orf6.1418	C1_09250W_A	CRP1	Copper transporter; CPx P1-type ATPase; mediates Cu resistance; similar to Menkes and Wilson disease proteins; copper-induced; Tbf1-activated; suppresses Cu sensitivity of S. cerevisiae cup1 mutant; flow model biofilm induced
orf6.1419	C1_09240C_A		Protein of unknown function; induced during chlamydospore formation in both C. albicans and C. dubliniensis
orf6.142	C1_08300W_A	NOT5	Protein with similarity to S. cerevisiae Not5p, a member of the transcription regulatory CCR4-NOT complex; required for hyphal growth; antigenic during human oral infection; greater expression in yeast-form cells than hyphae
orf6.1421	C1_09230C_A	GRP1	Protein similar to dihydroflavonol-4-reductases
orf6.1422	C1_09220W_A		Predicted MFS family membrane transporter, member of the drug:proton antiporter (12 spanner) (DHA1) family; Spider biofilm induced
orf6.1423	C1_09210C_A		Putative transporter; slightly similar to the Sit1p siderophore transporter; Gcn4p-regulated; fungal-specific; induced by Mnl1p under weak acid stress
orf6.1424	CR_05990C_A	SFL1	Transcription factor involved in negative regulation of morphogenesis, flocculation and virulence; induced in core caspofungin response; Spider biofilm induced
orf6.1427	CR_05980W_A		Ortholog(s) have Lys63-specific deubiquitinase activity, thiol-dependent ubiquitin-specific protease activity
orf6.1428	CR_05970C_A		Ortholog(s) have ATPase-coupled transmembrane transporter activity, protein transmembrane transporter activity
orf6.1429	C1_00880W_A		Protein of unknown function; Spider biofilm induced
orf6.143	C1_05960W_A	PGA45	Putative GPI-anchored cell wall protein; repressed in core caspofungin response; Hog1-induced; regulated by Ssn6; Mob2-dependent hyphal regulation; flow model biofilm induced
orf6.1430	C1_00890W_A	GEM1	Putative outer mitochondrial membrane GTPase, subunit of the ERMES complex; required for mitochondrial morphology and invasive growth
orf6.1432	C1_00900W_A	RRS1	Putative ribosome biogenesis and nuclear export protein; Hap43p-induced gene; mutation confers hypersensitivity to 5-fluorocytosine (5-FC), 5-fluorouracil (5-FU), and tubercidin (7-deazaadenosine)
orf6.1433	C4_05280W_A	USO1	Ortholog(s) have role in Golgi vesicle docking, SNARE complex assembly, endoplasmic reticulum to Golgi vesicle-mediated transport and ER to Golgi transport vesicle membrane, Golgi membrane localization
orf6.1434	C4_05280W_A	USO1	Ortholog(s) have role in Golgi vesicle docking, SNARE complex assembly, endoplasmic reticulum to Golgi vesicle-mediated transport and ER to Golgi transport vesicle membrane, Golgi membrane localization
orf6.1435	C4_05270C_A	RAD59	Protein involved in homologous recombination and DNA breaks repair; similar to S. cerevisiae Rad59p; N-terminal similarity with Rad52p
orf6.1436	C4_05260W_A		Subunit of Elongator complex; required for modification of wobble nucleosides in tRNA in S. cerevisiae; Hap43-induced gene
orf6.1437	CR_07750C_A		Ortholog(s) have role in maturation of 5.8S rRNA from tricistronic rRNA transcript (SSU-rRNA, 5.8S rRNA, LSU-rRNA), maturation of LSU-rRNA from tricistronic rRNA transcript (SSU-rRNA, 5.8S rRNA, LSU-rRNA)
orf6.1438	CR_07730W_A	HGT14	Putative MFS glucose transporter; 20 member C. albicans glucose transporter family; 12 probable membrane-spanning segments; expressed in rich medium with 2% glucose; rat catheter and flow model biofilm induced
orf6.1439	orf19.2634		Predicted ORF from Assembly 19; merged with orf19.1988 in Assembly 20
orf6.144	orf19.159		Predicted ORF from Assembly 19; removed from Assembly 20
orf6.1441	C6_01130W_A		Has domain(s) with predicted protein C-terminal S-isoprenylcysteine carboxyl O-methyltransferase activity, role in C-terminal protein methylation and integral component of membrane localization
orf6.1442	C6_01120C_A		Ortholog(s) have protein C-terminal S-isoprenylcysteine carboxyl O-methyltransferase activity
orf6.1443	C6_01110W_A	FAD2	Delta-12 fatty acid desaturase, involved in production of linoleic acid, which is a major component of membranes
orf6.1444	C6_01100W_A	SEC9	t-SNARE protein required for secretory vesicle-membrane fusion
orf6.1446	C6_01090C_A		Ortholog of <i>Candida tropicalis NEW ASSEMBLY</i> : CTRG1_CGOB_00181, <i>Candida tropicalis MYA-3404</i> : CTRG_02973 and <i>Candida albicans WO-1</i> : CAWG_05252
orf6.1447	C2_05250C_A	AAT1	Aspartate aminotransferase; soluble protein in hyphae; macrophage-induced protein; alkaline upregulated; amphotericin B repressed; gene used for strain identification by multilocus sequence typing; farnesol-, Hap43p-induced; GlcNAc-induced
orf6.1448	C2_05260W_A	BUD14	Putative SH3-domain-containing protein; predicted role in bud-site selection; Spider biofilm induced
orf6.1449	C2_05270W_A		Transportin or cytosolic karyopherin beta; Spider biofilm induced
orf6.145	orf19.160		Predicted ORF from Assembly 19; removed from Assembly 20
orf6.1451	C1_12880C_A		Has domain(s) with predicted DNA binding, nucleic acid binding activity
orf6.1453	C3_02660W_A		Protein of unknown function; Spider biofilm induced
orf6.1454	C3_02670W_A		Protein with a predicted role in 60S ribosomal subunit assembly; flow model biofilm induced
orf6.1455	C3_02680C_A	SLD1	Sphingolipid delta-8 desaturase; catalyzes desaturation at C8 in the long-chain base moiety of ceramides in glucosylceramide synthesis, important for virulence; ketoconazole and hypoxia induced; Hap43-repressed; Spider biofilm induced
orf6.1456	C3_02690C_A		Ortholog(s) have dolichol kinase activity, role in dolichyl monophosphate biosynthetic process and endoplasmic reticulum membrane localization
orf6.1457	C5_03470C_A		Predicted membrane transporter, member of the L-amino acid transporter-3 (LAT3) family, major facilitator superfamily (MFS)
orf6.1458	C5_03460C_A		Has domain(s) with predicted role in GPI anchor biosynthetic process
orf6.1459	C5_03430W_A		Protein of unknown function; Spider biofilm induced
orf6.1460	C2_01820C_A		Ortholog(s) have RNA binding activity, role in mRNA splicing, via spliceosome and U1 snRNP, U2-type prespliceosome localization
orf6.1461	C2_01830W_A	PRP39	Putative component of the U1 snRNP; involved in splicing; Hap43-induced gene; Spider biofilm induced
orf6.1462	C2_01840C_A	RAD7	Protein similar to S. cerevisiae Rad7p, which is a subunit of the Nucleotide Excision Repair Factor 4; induced under hydroxyurea treatment
orf6.1463	orf19.2658		Predicted ORF from Assembly 19; merged with orf19.1352 in Assembly 20
orf6.1464	orf19.2659		Predicted ORF from Assembly 19; merged with orf19.1354 in Assembly 20
orf6.1465	C2_08280W_B	EAF3	Subunit of the NuA4 histone acetyltransferase complex; rat catheter and Spider biofilm induced
orf6.1466	C1_06180W_A	TLO34	Non-telomeric member of a family of telomere-proximal genes of unknown function; predicted N-terminus is extended, relative to that of other family members; overlaps orf19.2662
orf6.1467	C1_06190C_A		Predicted ORF of unknown function; overlaps TLO34/orf19.2661
orf6.1468	C1_06200W_A		Ortholog of <i>Pichia stipitis Pignal</i> : PICST_29216 and <i>Candida albicans WO-1</i> : CAWG_00788
orf6.1469	C1_09330W_A		Putative ribosome-associated protein; ortholog of S. cerevisiae Tma16; Hap43-induced gene; Spider biofilm induced
orf6.147	orf19.162		Predicted ORF from Assembly 19; removed from Assembly 20
orf6.1470	orf19.4794		Predicted ORF from Assembly 19; removed from Assembly 20
orf6.1471	C1_09340C_A		Protein of unknown function; Sef1-, Sfu1-, and Hap43 regulated; Spider biofilm induced
orf6.1472	C4_03290W_A		Ortholog(s) have role in cellular response to DNA damage stimulus, interspecies interaction between organisms and P-body, cytoplasmic stress granule, nuclear periphery, polysome localization
orf6.1473	orf19.452		Predicted ORF from Assembly 19; removed from Assembly 20
orf6.1474	C4_04780W_A	PMT6	Protein mannosyltransferase; required for virulence in mice, adhesion to endothelium; role in hyphal growth signaling, hygromycin B sensitivity; no major role in cellular PMT activity; Hap4-repressed; Bcr1-repressed in RPMI a/a biofilms
orf6.1475	C1_07660W_A		Protein of unknown function; transcript is upregulated in clinical isolates from HIV+ patients with oral candidiasis
orf6.1476	C1_07650W_A		Protein of unknown function; Hap43-repressed gene
orf6.1477	orf19.2780		Predicted ORF from Assembly 19; merged with orf19.2779 in Assembly 20
orf6.1478	C2_08510W_A		Ortholog of <i>C. dubliniensis CD36</i> : Cd36_22640, <i>C. parapsilosis CDC317</i> : CPAR2_406910, <i>C. auris B8441</i> : B9J08_004017 and <i>Candida tenuis NRRL Y-1498</i> : CANTEDRAFT_104937
orf6.1479	C2_08530C_A		Has domain(s) with predicted asparagine synthase (glutamine-hydrolyzing) activity and role in asparagine biosynthetic process, metabolic process
orf6.148	C4_07070W_A	CTA6	Protein that activates transcription in 1-hybrid assay in S. cerevisiae
orf6.1480	C2_08540C_A		Has domain(s) with predicted zinc ion binding activity
orf6.1481	C2_08550C_A	MSU1	Ortholog(s) have exoribonuclease II activity, role in mitochondrial RNA catabolic process and mitochondrial degradosome localization
orf6.1482	C5_01970C_A	CDC24	GDP-GTP exchange factor for Cdc42p; phosphorylated; required for maintenance of hyphal growth; misexpression blocks hyphal growth and causes avirulence in a mouse model of systemic infection; antigenic during human oral infection
orf6.1483	C5_01960C_A		Putative ortholog of human electron transfer flavoprotein dehydrogenase (ETF-dH); alkaline repressed; repressed by nitric oxide; virulence-group-correlated expression; Spider biofilm induced
orf6.1484	C5_01950C_A	RIM21	Plasma membrane pH-sensor involved in the Rim101 pH response pathway; required for processing and activation of Rim101 and for alkaline pH-induced hyphal growth; Spider biofilm induced
orf6.1485	C1_13250W_A		Protein of unknown function; flow model biofilm induced; Spider biofilm induced
orf6.1486	C1_13270W_A		Putative ATPase; predicted role in ER-associated protein catabolism; induced during chlamydospore formation in both C. albicans and C. dubliniensis; rat catheter biofilm repressed
orf6.1487	C1_13280C_A		Ortholog(s) have role in vacuolar acidification and integral component of membrane localization
orf6.1488	C1_13290W_A		Ortholog(s) have role in ascospore wall assembly and ascospore wall, prospore membrane localization
orf6.1489	C4_01400W_A	UEC1	Protein required for damage to oral epithelial cells and for normal hyphal growth and stress resistance; transcription induced on contact with vascular endothelial cells; not highly conserved
orf6.149	C4_07080C_A		Protein with t-SNARE domains and a microtubule associated domain; Hap43-induced gene; repressed by alpha pheromone in SpiderM medium
orf6.1490	C4_01410W_A	BEM1	Protein required for wild-type budding, hyphal growth, and virulence in a mouse systemic infection; suppresses pseudohyphal and filamentous growth defects of various S. cerevisiae mutants and heat sensitivity of S. cerevisiae cdc24-4 mutant
orf6.1491	C4_01420W_A		Ortholog of <i>C. dubliniensis CD36</i> : Cd36_41430, <i>Candida tropicalis NEW ASSEMBLY</i> : CTRG1_00187, <i>Candida tropicalis MYA-3404</i> : CTRG_00187 and <i>Candida albicans WO-1</i> : CAWG_03642
orf6.1492	C3_04030C_A	PEX8	Putative peroxisomal biogenesis factor; expression regulated during planktonic growth
orf6.1493	C3_04040W_A		Ortholog of <i>C. dubliniensis CD36</i> : Cd36_83980, <i>C. parapsilosis CDC317</i> : CPAR2_102620, <i>Candida tenuis NRRL Y-1498</i> : CANTEDRAFT_134550 and <i>Debaryomyces hansenii CBS767</i> : DEHA2D12100g
orf6.1494	C3_04060C_A	HEM13	Coproporphyrinogen III oxidase; antigenic; on yeast cell surface, not hyphae; iron-regulated expression; Hap43, macrophage-repressed; farnesol-induced; possibly essential; flow model biofilm induced; rat catheter, Spider biofilm repressed
orf6.1495	C3_04070C_A	CDR11	Putative transporter of PDR subfamily of ABC family; Gcn4-regulated; induced by Rim101 at pH 8; Spider biofilm induced
orf6.1496	orf19.2801		Predicted ORF from Assembly 19; removed from Assembly 20
orf6.1498	C2_05000C_A	MRPL10	Putative mitochondrial large subunit ribosomal protein; colony morphology-related gene regulation by Ssn6
orf6.1499	C2_04990W_A		Ortholog(s) have role in regulation of DNA-dependent DNA replication initiation and DNA replication preinitiation complex, chromosome, centromeric region localization
orf6.15	C1_07640C_A		Protein with predicted serine/threonine kinase and tyrosine kinase domains; possibly an essential gene, disruptants not obtained by UAU1 method; Spider biofilm induced
orf6.150	C6_03450C_A	NAM2	Mitochondrial leucyl-tRNA synthetase
orf6.1500	C2_04980C_A	CKA2	Catalytic alpha-subunit of protein kinase CK2; interaction with calcineurin pathway affects fluconazole sensitivity; synthetically lethal with CKA1; attenuated virulence in a mouse oropharyngeal candidiasis but not in a systemic mouse model
orf6.1501	C2_04970W_A	ABP2	Putative alpha-actinin-like protein; induced by alpha pheromone in SpiderM medium
orf6.1502	C2_04960C_A		Protein of unknown function; Spider biofilm induced
orf6.1503	C2_04950C_A	CYT1	Cytochrome c1; induced in high iron; alkaline repressed; possibly an essential gene, disruptants not obtained by UAU1 method; Hap43-repressed; Spider biofilm repressed
orf6.1506	C1_03710C_A	MSB1	Putative regulator of transcription; expression in S. cerevisiae flo8 and flo11 mutants suggests a role in regulation of adhesion factors
orf6.1508	orf19.453		Predicted ORF from Assembly 19; removed from Assembly 20
orf6.1509	C5_03240W_A	BUB3	Protein similar to S. cerevisiae Bub3; a kinetochore checkpoint component; induced by hydroxyurea treatment; flow model biofilm induced; Spider biofilm induced
orf6.151	C6_03440W_A		Ortholog(s) have rRNA binding activity, role in RNA splicing, mitochondrial RNA processing, mitochondrial genome maintenance, rRNA metabolic process and mitochondrion localization
orf6.1510	orf19.2656		Predicted ORF from Assembly 19; removed from Assembly 20
orf6.1511	C1_06250W_A		Protein of unknown function; mutants are viable; filament induced; regulated by Nrg1, Rfg1, Tup1
orf6.1512	CR_05830C_A	ISC1	Mitochondrial membrane localized inositol phosphosphingolipid phospholipase C; hydrolyzes complex sphingolipids to produce ceramide; mutant is viable
orf6.1513	C2_08580W_A		Possible pseudogene; similar to Ywp1p; ORF extended upstream from the initiating Met of orf19.3621 has a stop codon in the region corresponding to the Ywp1p signal peptide; disruption causes no apparent phenotype; no expression detected
orf6.1514	C2_08570W_A	ANP1	Putative mannosyltransferase of Golgi; member of Mnn9p family; similar to S. cerevisiae Anp1p; fungal-specific (no human or murine homolog)
orf6.1515	C2_08560W_A	SMC2	Protein similar to S. cerevisiae Smc2p, which is a component of the condensin complex involved in mitotic chromosome condensation; induced under hydroxyurea treatment
orf6.1516	C2_08550C_A	MSU1	Ortholog(s) have exoribonuclease II activity, role in mitochondrial RNA catabolic process and mitochondrial degradosome localization
orf6.1517	C6_04270W_A	CDC39	Protein similar to S. cerevisiae Cdc39p, which is part of the CCR4-NOT transcription regulatory complex; transposon mutation affects filamentous growth
orf6.1518	C6_04280W_A		Ortholog(s) have proteasome binding, ubiquitin-protein transferase activity and role in ubiquitin-dependent ERAD pathway, ubiquitin-dependent protein catabolic process, vesicle organization
orf6.1519	C1_07970C_A	IRE1	Putative protein kinase; role in cell wall regulation; mutant is hypersensitive to caspofungin; Spider biofilm induced
orf6.152	C4_04910C_A	SPC34	Subunit of the Dam1 (DASH) complex, which acts in chromosome segregation by coupling kinetochores to spindle microtubules
orf6.1520	C1_07960W_A		Predicted nuclear exosome-associated nucleic acid binding protein; rat catheter and Spider biofilm induced
orf6.1521	C1_07950C_A		Putative pre-60S pre-ribosomal particle subunit; essential gene; S. cerevisiae ortholog RRP17 is essential; Hap43p-induced; rat catheter biofilm induced
orf6.1522	C1_07930C_A	ERD1	Putative membrane protein required for the retention of lumenal endoplasmic reticulum proteins; rat catheter biofilm induced
orf6.1523	orf19.2815		Predicted ORF from Assembly 19; merged with orf19.163 in Assembly 20
orf6.1526	CR_02590C_A		Ortholog(s) have RNA-dependent ATPase activity, second spliceosomal transesterification activity
orf6.1527	CR_02600W_A		Ortholog of <i>C. dubliniensis CD36</i> : Cd36_27570, <i>C. parapsilosis CDC317</i> : CPAR2_801010, <i>C. auris B8441</i> : B9J08_004093 and <i>Candida tenuis NRRL Y-1498</i> : cten_CGOB_00198
orf6.1528	CR_02610C_A		Ortholog(s) have structural constituent of nuclear pore activity and role in NLS-bearing protein import into nucleus, nuclear pore organization, protein import into nucleus, protein localization to nuclear inner membrane
orf6.1529	CR_02620C_A		Protein of unknown function; Hap43-repressed gene; repressed by nitric oxide
orf6.153	C4_04920W_A		Ortholog(s) have chromatin DNA binding activity
orf6.1530	CR_02630C_A		Essential component of the conserved oligomeric Golgi complex; role in fusion of transport vesicles to Golgi compartments; rat catheter biofilm repressed
orf6.1531	C6_04240W_A		Protein with an Alba DNA/RNA-binding protein domain; Spider biofilm induced
orf6.1532	C6_04260C_A		Putative protein of unknown function; macrophage-induced gene
orf6.1533	C6_04270W_A	CDC39	Protein similar to S. cerevisiae Cdc39p, which is part of the CCR4-NOT transcription regulatory complex; transposon mutation affects filamentous growth
orf6.1534	C4_04620C_A		Protein with DNA binding domain, an endonuclease domain; adjacent to CEN4, the centromere region of Chr 4; clade-associated gene expression
orf6.1535	C4_06650W_A		Ortholog(s) have cargo adaptor activity, phosphatidylinositol-3-phosphate binding activity
orf6.1536	C4_06640C_A		Protein of unknown function; induced by alpha pheromone in SpiderM medium
orf6.1537	C4_06630C_A		Ortholog of <i>C. dubliniensis CD36</i> : Cd36_46110, <i>Candida tropicalis NEW ASSEMBLY</i> : CTRG1_03792, <i>Candida tropicalis MYA-3404</i> : CTRG_03792 and <i>Candida albicans WO-1</i> : CAWG_03165
orf6.1538	C4_06620C_A		Protein of unknown function; rat catheter and Spider biofilm induced
orf6.1539	C1_05930C_A		Ortholog(s) have glutathione hydrolase activity, omega peptidase activity, peptidase activity, role in glutathione catabolic process and cytoplasm, glutathione hydrolase complex, nuclear periphery localization
orf6.154	C4_03190W_A		Protein with a predicted FAD-dependent pyridine nucleotide reductase domains; putative oxidoreductase; Plc1-regulated; possibly an essential gene, disruptants not obtained by UAU1 method
orf6.1540	C1_05940W_A	PHO87	Putative phosphate permease; transcript repressed by Rim101 at pH 8; regulated by white-opaque switch; caspofungin repressed; virulence-group-correlated expression; flow model biofilm induced
orf6.1542	C2_03680W_A	SAP98	Glycosyl-phosphatidylinositol-anchored aspartic endopeptidase; regulated by Gcn2p and Gcn4p; expressed only in opaque MTLa/MTLa cells
orf6.1543	C2_03690C_A	MNN42	Protein of unknown function; repressed by Rim101; negatively modulates intracellular ATP levels during the development of azole resistance; induced by Ca(2+) in a calcineurin-dependent manner; Spider biofilm induced
orf6.1545	C6_02600W_A	NAB3	Putative nuclear polyadenylated RNA-binding protein; flucytosine repressed
orf6.1546	C6_02610C_A	CDC37	Chaperone for Crk1p; interacts with Crk1p kinase domain and with Sti1p; putative phosphorylation site at Ser14; functional homolog of S. cerevisiae Cdc37p; likely to be essential for growth; regulated by Gcn2p and Gcn4p
orf6.1547	C6_02620C_A		Protein of unknown function; Spider biofilm induced
orf6.1548	C6_02630C_A		Ortholog(s) have guanyl-nucleotide exchange factor activity, ubiquitin binding activity
orf6.1549	C6_02640C_A		Protein with a predicted role in mitotic spindle elongation, vesicle-mediated transport; flow model biofilm induced
orf6.155	C4_03340C_A		Protein with homology to NADH dehydrogenase; regulated by Sef1p-, Sfu1p-, and Hap43p
orf6.1550	C6_02650C_A		Predicted membrane transporter, member of the anion:cation symporter (ACS) family, major facilitator superfamily (MFS)
orf6.1551	C5_04750C_A	HAS1	Functional homolog of S. cerevisiae Has1p, which is a nucleolar protein of the DEAD-box ATP-dependent RNA helicase family that is involved in biogenesis of the ribosome, particularly the small (40S) subunit; caspofungin-downregulated
orf6.1553	C5_04740C_A	HYS2	Putative DNA polymerase III (delta) subunit with a predicted role in DNA replication and DNA repair; cell-cycle regulated periodic mRNA expression
orf6.1554	C5_04730C_A	SSD1	Protein with role in resistance to host antimicrobial peptides; virulence role in murine infection; functional homolog of S. cerevisiae Ssd1p, which suppresses various mutant phenotypes; constitutively expressed and not cell-cycle regulated
orf6.1556	C1_13440C_A	OFI1	Putative transcription factor with zinc finger DNA-binding motif, involved in regulation of white-opaque switching and filamentous growth
orf6.1558	C6_00840W_A	GPX2	Similar to glutathione peroxidase; induced in high iron; alkaline induced by Rim101; induced by alpha factor or interaction with macrophage; regulated by Efg1; caspofungin repressed; Spider biofilm induced
orf6.1559	C6_00850W_A		Putative glutathione peroxidase; induced by peroxide, exposure to neutrophils and macrophage blood fractions; repressed during infection of macrophages; Spider biofilm induced; flow model biofilm repressed
orf6.156	CR_02580W_A	PAN6	Ortholog(s) have pantoate-beta-alanine ligase activity and role in pantothenate biosynthetic process
orf6.1560	C6_00860W_A	GPX1	Putative thiol peroxidase; rat catheter and Spider biofilm induced
orf6.1561	C1_02380C_A		Ortholog(s) have role in protein folding, tubulin complex assembly
orf6.1562	C1_02390W_A		Putative nuclease required for DNA single- and double-strand break repair; rat catheter biofilm induced
orf6.1563	C1_02400C_A	MNN11	Ortholog(s) have alpha-1,6-mannosyltransferase activity, role in cell wall mannoprotein biosynthetic process, protein N-linked glycosylation, protein glycosylation and alpha-1,6-mannosyltransferase complex localization
orf6.1564	C1_02410C_A		Has domain(s) with predicted role in retrograde vesicle-mediated transport, Golgi to endoplasmic reticulum and integral component of membrane localization
orf6.1565	C1_06610C_A	HAK1	Putative potassium transporter; similar to Schwanniomyces occidentalis Hak1p; amphotericin B induced; induced upon phagocytosis by macrophage; Hap43-repressed; rat catheter biofilm repressed
orf6.1566	C1_06600W_A		Ortholog(s) have eukaryotic initiation factor 4G binding, mRNA binding activity and role in cytoplasmic mRNA processing body assembly, negative regulation of translational initiation, stress granule assembly
orf6.1568	C1_06590C_A		Ortholog(s) have RNA polymerase II complex binding, RNA polymerase II transcription factor binding activity
orf6.1569	C4_06690C_A		Ortholog(s) have role in cellular response to DNA damage stimulus, proteasome assembly, ubiquitin-dependent protein catabolic process and cytoplasm, nucleus localization
orf6.157	CR_02570C_A		Ortholog(s) have triglyceride lipase activity, role in triglyceride catabolic process and peroxisomal matrix localization
orf6.1570	C1_06580W_A	RPS23A	Putative ribosomal protein; repressed upon phagocytosis by murine macrophage; Spider biofilm repressed
orf6.1571	C1_11810W_A	CAS1	Putative transcription factor with Ku70/Ku80 beta-barrel DNA-binding motif; involved in telomerase regulation and telomere protection; mutation causes marginal increase in caspofungin sensitivity
orf6.1572	C1_11800C_A		Ortholog(s) have AP-2 adaptor complex, clathrin-coated vesicle localization
orf6.1573	C1_11790W_A		Thymidylate kinase of unknown role; forms a dimer; potential target for antifungal drugs
orf6.1575	C1_11770C_A		Protein of unknown funtion; S. cerevisiae ortholog Svl3 plays a role in endocytosis and is localized to the bud neck; Spider biofilm induced
orf6.1576	CR_04910W_A	CDC43	Beta subunit of heterodimeric protein geranylgeranyltransferase type I; GGTase I enzyme binds zinc, is Mg-dependent; Cdc42p is GGTase I substrate
orf6.1577	CR_04920W_A		Ortholog(s) have glycine transmembrane transporter activity, role in glycine import into mitochondrion, heme biosynthetic process and mitochondrion localization
orf6.1578	CR_04930W_A	PEX14	Ortholog(s) have protein binding, bridging activity, role in protein import into peroxisome matrix, docking and Pex17p-Pex14p docking complex, peroxisomal importomer complex, peroxisomal membrane, peroxisome localization
orf6.158	C5_01690C_A	CCT7	Cytosolic chaperonin Cct ring complex; protein is present in exponential and stationary growth phase yeast cultures; sumoylation target
orf6.1580	CR_04940W_A		Ortholog of <i>C. dubliniensis CD36</i> : Cd36_30340, <i>C. parapsilosis CDC317</i> : CPAR2_203900, <i>Candida tenuis NRRL Y-1498</i> : CANTEDRAFT_113094 and <i>Debaryomyces hansenii CBS767</i> : DEHA2G22374g
orf6.1582	CR_04950W_A	MED5	RNA polymerase II mediator complex subunit; transcription positively regulated by Tbf1p
orf6.1583	C1_06750W_A		Protein of unknown function; Spider biofilm induced
orf6.1584	C1_06760C_A		Putative U2 snRNP component; mutation confers hypersensitivity to 5-fluorocytosine (5-FC), 5-fluorouracil (5-FU), and tubercidin (7-deazaadenosine); Hap43-induced, Spider biofilm induced
orf6.1585	C1_06770W_A		Has domain(s) with predicted oxidoreductase activity and role in metabolic process
orf6.1586	C1_06780W_A	NPR1	Predicted serine/threonine protein kinase, involved in regulation of ammonium transport; induced in core stress response; Hap43p-repressed gene
orf6.1587	C1_06790C_A	MRPL19	Putative ribosomal protein; induced upon adherence to polystyrene; Spider biofilm repressed
orf6.1588	C3_00780W_A	HOS2	Putative protein deacetylase, deacetylates tubulin in vitro; genetic evidence suggests that Set3p and Hos2p function together as a complex involved in regulation of white-opaque switching, filamentous growth and virulence
orf6.1589	C3_00790W_A		Ortholog of S. cerevisiae Elm1; a serine/threonine protein kinase that regulates cellular morphogenesis, septin behavior, and cytokinesis in S. cerevisiae; possibly an essential gene, disruptants not obtained by UAU1 method
orf6.159	C6_00920W_A		Putative mitochondrial intermembrane space protein; colony morphology-related gene regulation by Ssn6; regulated by Sef1, Sfu1, and Hap43; Spider biofilm repressed; rat catheter biofilm induced
orf6.1592	C3_00800W_A	MIH1	Putative protein phosphatase of the PTP family (tyrosine-specific); ortholog of S. cerevisiae Mih1; mRNA binds She3
orf6.1594	C1_10440W_A		Ortholog of <i>S. cerevisiae</i> : YEL043W, <i>C. glabrata CBS138</i> : CAGL0L01221g, <i>C. dubliniensis CD36</i> : Cd36_09830, <i>C. parapsilosis CDC317</i> : CPAR2_804210 and <i>C. auris B8441</i> : B9J08_004773
orf6.1595	C1_10450W_A	GLY1	L-threonine aldolase; complements glycine auxotrophy of S. cerevisiae shm1 shm2 gly1-1 triple mutant; macrophage/pseudohyphal-induced; the GLY1 locus has an RFLP and is triploid in strain SGY269; flow model biofilm induced
orf6.1597	C1_10460W_A		Protein of unknown function; oral infection upregulated gene; upregulated in strains from HIV+ patients with oral candidiasis; mutants have reduced ability to damage oral epithelial cells; transcript possibly regulated upon hyphal formation
orf6.1598	C1_10470W_A		Mitochondrial ribosomal protein of the small subunit; Spider biofilm repressed
orf6.16	C1_07860W_A		Ortholog of <i>C. dubliniensis CD36</i> : Cd36_07380 and <i>Candida albicans WO-1</i> : CAWG_00634
orf6.160	CR_06930W_A		Ortholog of <i>C. dubliniensis CD36</i> : Cd36_32460, <i>C. parapsilosis CDC317</i> : CPAR2_205480, <i>C. auris B8441</i> : B9J08_001041 and <i>Candida tenuis NRRL Y-1498</i> : CANTEDRAFT_115156
orf6.1601	C2_05320W_A	CDC7	Catalytic subunit of Dbf4p-regulated serine/threonine protein kinase; negative regulator of hyphal development; cell-cycle regulated periodic mRNA expression; S. cerevisiae ortholog is not cell-cycle regulated
orf6.1602	orf19.3560		Predicted ORF from Assembly 19; merged with orf19.3559 in Assembly 20
orf6.1603	orf19.3560		Predicted ORF from Assembly 19; merged with orf19.3559 in Assembly 20
orf6.1604	C2_05290C_A		Has domain(s) with predicted role in transport and integral component of membrane localization
orf6.1605	C2_05280C_A	GPI19	Subunit of GPI-GlcNAc transferase; role in synthesis of N-acetylglucosaminyl phosphatidylinositol (GlcNAc-PI), the first intermediate in GPI anchor synthesis; complements S. cerevisiae gpi19 mutant; flow model biofilm induced
orf6.1606	C1_07880C_A	GCS1	Gamma-glutamylcysteine synthetase; glutathione synthesis, required for virulence;induced in low iron, H2O2, Cd, or presence of human neutrophils; possibly adherence-induced; Spider and F-12/CO2 biofilm induced
orf6.1607	orf19.5060		Predicted ORF from Assembly 19; merged with orf19.5059 in Assembly 20
orf6.1608	orf19.5062		Predicted ORF from Assembly 19; merged with orf19.5061 in Assembly 20
orf6.1609	C1_07900W_A	COI1	Secreted protein; ciclopirox olamine induced; regulated by Ssn6; induced by nitric oxide independent of Yhb1; Hap43-induced; Spider biofilm repressed
orf6.161	CR_06940W_A	DSL1	Protein similar to S. cerevisiae Dsl1p, which is a member of the t-SNARE complex of the endoplasmic reticulum
orf6.1610	C1_11590W_A	PLD1	Phospholipase D1; required for phosphatidic acid and for most diacylglycerol production; required for wild-type mouse virulence, but not rat oral virulence; mutant defect in hyphal growth on solid substrates; similar to S. cerevisiae Spo14p
orf6.1611	C1_11580W_A		Protein of unknown function; transcript upregulated by benomyl treatment
orf6.1612	C1_11560C_A		Has domain(s) with predicted GTP binding activity
orf6.1613	C1_11550W_A	GAR1	Putative H/ACA snoRNP pseudouridylase complex protein; mutation confers hypersensitivity to tubercidin (7-deazaadenosine); macrophage/pseudohyphal-induced; Spider biofilm repressed
orf6.1614	CR_07070C_A	ALS3	Cell wall adhesin; epithelial adhesion, endothelial invasion; alleles vary in adhesiveness; immunoprotective in mice; binds SspB adhesin of S. gordonii in mixed biofilm; induced in/required for Spider biofilm; flow model biofilm repressed
orf6.1615	CR_07080W_A		Ortholog of S. cerevisae/S. pombe Tif6; constituent of 66S pre-ribosomal particles; Spider biofilm induced
orf6.1616	CR_07090W_A	STT4	Putative phosphatidylinositol-4-kinase
orf6.1617	C1_10350C_A		Putative adhesin-like protein; positively regulated by Tbf1; Spider biofilm induced
orf6.1618	C1_10340W_A		Putative MFS transporter; Hap43p-induced gene; also regulated by regulated by Sef1p and Sfu1p; repressed in a ssr1 null mutant
orf6.1619	C1_10330C_A		Ortholog(s) have nucleosome binding activity, role in chromatin remodeling, chromatin silencing at telomere, histone exchange and Swr1 complex, cytoplasm, nuclear chromosome, telomeric region, nuclear periphery localization
orf6.162	C2_09530W_A	EAP1	GPI-anchored cell wall adhesin; Efg1-regulated; mutant suppresses cell adhesion, filamentation, invasive growth defects of S. cerevisiae flo8 or flo11 mutant; biofilm induced; required for biofilm formation; Bcr1-repressed in a/a biofilms
orf6.1620	C1_10320W_A		Ortholog(s) have N-acetylglucosaminylphosphatidylinositol deacetylase activity
orf6.1621	orf19.4902		Predicted ORF from Assembly 19; removed from Assembly 20; subsequently merged with orf19.4901 in Assembly 21
orf6.1623	C1_10140C_A		Protein of unknown function; S. cerevisiae ortholog Cos111 confers resistance to the antifungal drug ciclopirox olamine; constitutive expression independent of MTL or white-opaque status; Spider biofilm induced
orf6.1624	C1_10120C_A		TFIIE small subunit; involved in RNA polymerase II transcription initiation; Spider biofilm induced
orf6.1625	orf19.4881		Predicted ORF from Assembly 19; merged with orf19.4880 in Assembly 20
orf6.1626	C4_03200C_A		Ortholog(s) have 3-hydroxyacyl-[acyl-carrier-protein] dehydratase activity and mitochondrion localization
orf6.1627	C4_03270W_A	RPF1	Putative nucleolar protein with a predicted role in the assembly and export of the large ribosomal subunit; essential for growth; rat catheter and Spider biofilm induced
orf6.1628	orf19.2666		Predicted ORF from Assembly 19; merged with orf19.2665 in Assembly 20
orf6.1629	C4_03280W_A	MSN5	Predicted karyopherin involved in nuclear import and export of proteins; flow model biofilm induced; Spider biofilm induced
orf6.163	CR_08310C_A		S. pombe ortholog SPBC460.04c is a predicted sulfonate/alpha-ketoglutare dioxygenase; induced by nitric oxide; Spider biofilm induced
orf6.1630	C3_00030C_A		Protein with a predicted DEAD-like DNA/RNA helicase domain; shows colony morphology-related gene regulation by Ssn6; overlaps orf19.5472; Spider biofilm repressed
orf6.1631	C4_07250C_A	TLO10	Member of a family of telomere-proximal genes of unknown function
orf6.1632	orf19.3385		Predicted ORF from Assembly 19; removed from Assembly 20
orf6.1633	C4_07240W_A		Ortholog(s) have role in vesicle-mediated transport and integral component of Golgi membrane localization
orf6.1634	C4_07230C_A	VID21	Subunit of the NuA4 histone acetyltransferase complex; soluble protein in hyphae; Spider biofilm repressed
orf6.1636	orf19.3079		Predicted ORF from Assembly 19; removed from Assembly 20
orf6.1637	C4_07220C_A		Ortholog(s) have double-stranded DNA binding, kinetochore binding activity
orf6.1639	C3_01730C_A	UTR2	Putative GPI anchored cell wall glycosidase; role in adhesion, hyphal growth on Spider (not serum) medium; chitin-binding, glycosyl hydrolase domains; induced during cell wall regeneration; mRNA in yeast-form cells; Spider biofilm induced
orf6.164	CR_08320W_A	ATS1	Protein required for modification of wobble nucleosides in tRNA; induced upon adherence to polystyrene; regulated by Sef1, Sfu1, and Hap43
orf6.1640	C3_01720C_A		Alpha subunit of COPI vesicle coatomer complex; role in ER to Golgi vesicle-mediated transport, retrograde vesicle-mediated transport, Golgi to ER transport; flow model biofilm repressed
orf6.1641	orf19.3144		Predicted ORF from Assembly 19; removed from Assembly 20
orf6.1642	orf19.3145		Predicted ORF from Assembly 19; removed from Assembly 20
orf6.1643	orf19.919		Predicted ORF from Assembly 19; orf19.918 and orf19.919 may be a single ORF encoding a putative transporter of the PDR subfamily of the ABC protein family; merged with orf19.918 in Assembly 20
orf6.1644	C3_04070C_A	CDR11	Putative transporter of PDR subfamily of ABC family; Gcn4-regulated; induced by Rim101 at pH 8; Spider biofilm induced
orf6.1645	C6_02990W_A		Ortholog of <i>C. dubliniensis CD36</i> : Cd36_63050 and <i>Candida albicans WO-1</i> : CAWG_05094
orf6.1646	C6_03000C_A		Protein with a predicted double-strand break repair domain; Hap43-repressed gene
orf6.1647	C6_03010W_A	TEL1	Ortholog(s) have protein kinase activity, protein serine/threonine kinase activity, telomeric DNA binding activity
orf6.1648	C2_09410W_A		Ortholog of <i>Candida albicans WO-1</i> : CAWG_06018
orf6.1649	C2_09420W_A		Ortholog of <i>C. dubliniensis CD36</i> : Cd36_23530, <i>C. parapsilosis CDC317</i> : CPAR2_406140, <i>C. auris B8441</i> : B9J08_003025 and <i>Candida tenuis NRRL Y-1498</i> : CANTEDRAFT_116829
orf6.165	CR_08330W_A		Ortholog(s) have nuclear import signal receptor activity, role in inositol metabolic process, protein import into nucleus and nuclear envelope localization
orf6.1650	C2_09430W_B	RPL3	Ribosomal protein, large subunit; induced by ciclopirox olamine treatment; genes encoding cytoplasmic ribosomal subunits are downregulated upon phagocytosis by murine macrophages; Hap43-induced gene; Spider biofilm repressed
orf6.1652	CR_02180W_A	PHO113	Putative constitutive acid phosphatase; Rim101-repressed; DTT-extractable; N-glycosylated; possibly an essential gene, disruptants not obtained by UAU1 method
orf6.1653	CR_02170W_A	MET2	Homoserine acetyltransferase; Hap43p-, Gcn4p-regulated; macrophage/pseudohyphal-repressed; not highly biofilm induced, in contrast to many sulfur amino acid metabolic genes; no human or murine homolog; virulence-group-correlated expression
orf6.1655	CR_02160W_A	UGT51C1	UDP-glucose:sterol glucosyltransferase; enzyme of sterol glucoside (membrane-bound lipid) biosynthesis; has UDP-sugar binding domain; activity is UDP-glucose-specific in vitro; enzyme does not use UDP-mannose; Mig1-regulated
orf6.1656	orf19.3146		Predicted ORF from Assembly 19; merged with orf19.2227 in Assembly 20
orf6.1657	C2_06750C_A		Ortholog of <i>C. dubliniensis CD36</i> : Cd36_21050, <i>C. parapsilosis CDC317</i> : CPAR2_104310, <i>C. auris B8441</i> : B9J08_000069 and <i>Candida tenuis NRRL Y-1498</i> : CANTEDRAFT_104515
orf6.1658	C2_06740W_A		Protein of unknown function; possibly an essential gene, disruptants not obtained by UAU1 method
orf6.1659	C2_06730W_A	LSP1	Eisosome component with a predicted role in endocytosis; protein present in exponential and stationary growth phase yeast cultures; caspofungin repressed; biofilm induced; fungal-specific (no human/murine homolog); sumoylation target
orf6.166	C4_06190C_A	MPH1	Protein similar to S. cerevisiae Mph1p, which is a DNA helicase involved in DNA repair; induced under hydroxyurea treatment
orf6.1660	C3_01160W_A	MSS4	Phosphatidylinositol-4-phosphate 5-kinase; activity induced by phosphatidic acid (Pld1 product); macrophage/pseudohyphal-repressed; mRNA binds to She3, localized to yeast cell buds and hyphal tips; Hap43-induced; Spider biofilm induced
orf6.1661	C3_01170W_A		Ortholog(s) have role in inner mitochondrial membrane organization and integral component of mitochondrial inner membrane localization
orf6.1663	C3_01180C_A		Protein of unknown function; induced by Mnl1 under weak acid stress
orf6.1665	C5_02060W_A		Ortholog of <i>C. dubliniensis CD36</i> : Cd36_51910, <i>C. parapsilosis CDC317</i> : CPAR2_101650, <i>C. auris B8441</i> : B9J08_001942 and <i>Candida tenuis NRRL Y-1498</i> : CANTEDRAFT_94797
orf6.1667	C5_02070C_A		Ortholog(s) have ATPase activator activity, RNA binding activity
orf6.1668	C5_02080C_A	HSP12	Heat-shock protein; induced by osmotic/oxidative/cadmium stress, fluphenazine treatment, low iron, CDR1 and CDR2 overexpression, or ssn6 or ssk1 null mutation; overexpression increases resistance to farnesol and azoles
orf6.1669	C1_04710C_A		Protein similar to S. cerevisiae Rsa3 predicted nucleolar protein involved in maturation of pre-60S ribosomal particles; rat catheter and Spider biofilm induced
orf6.167	C4_06170C_A		Ortholog(s) have role in ribosome biogenesis and cytosol localization
orf6.1671	C1_04700C_A		Ortholog of <i>C. dubliniensis CD36</i> : Cd36_04450, <i>C. parapsilosis CDC317</i> : CPAR2_105460, <i>C. auris B8441</i> : B9J08_002463, <i>Debaryomyces hansenii CBS767</i> : DEHA2D07128g and <i>Pichia stipitis Pignal</i> : PICST_80203
orf6.1672	C1_04690C_A	REC8	Protein involved in control of chromosome stability and homologous recombination during meiosis-like concerted chromosome loss (CCL) process that leads to depolyploidization after mating
orf6.1673	C5_03090W_A	VPS4	AAA-ATPase involved in transport from MVB to the vacuole and ESCRT-III complex disassembly; mutation decreases SAP secretion and virulence in murine intravenous infection; regulated by Gcn2p, Gcn4p; required for normal Rim8p processing
orf6.1674	orf19.4338		Predicted ORF from Assembly 19; merged with orf19.4337 in Assembly 20
orf6.1675	C5_03070W_A	RPS5	Ribosomal protein S5; macrophage/pseudohyphal-induced after 16 h; downregulated upon phagocytosis by murine macrophage; Hap43-induced; Spider biofilm repressed
orf6.1676	C5_03060C_A	TNA1	Putative nicotinic acid transporter; detected at germ tube plasma membrane by mass spectrometry; transcript induced upon phagocytosis by macrophage; rat catheter biofilm induced
orf6.1677	C2_10100W_A	CWC22	Predicted spliceosome-associated protein; role in pre-mRNA splicing; Spider biofilm induced
orf6.1678	C2_10090C_A		Ortholog of <i>S. cerevisiae</i> : MRX1, <i>C. glabrata CBS138</i> : CAGL0J03278g, <i>C. dubliniensis CD36</i> : Cd36_24130, <i>C. parapsilosis CDC317</i> : CPAR2_407430 and <i>C. auris B8441</i> : B9J08_003802
orf6.1679	C2_10080W_A	RAP1	Transcription factor; binds telomeres and regulatory sequences in DNA; involved in telomere maintenance; represses hyphal growth under yeast-favoring conditions; similar to (but shorter than) S. cerevisiae Rap1
orf6.168	C4_06160W_A		Ortholog(s) have alpha-tubulin binding activity, role in protein folding, tubulin complex assembly and cytoplasm localization
orf6.1680	CR_02640W_A	RFG1	HMG domain transcriptional repressor of filamentous growth and hyphal genes; in Tup1-dependent and -independent pathways; binds DNA; transcript not regulated by oxygen or serum; not responsible for hypoxic repression; Spider biofilm induced
orf6.1681	orf19.2824		Predicted ORF from Assembly 19; merged with orf19.2823 in Assembly 20
orf6.1684	C4_00970C_A	MDN1	Putative midasin, a very large dynein-related AAA-type ATPase; induced during the mating process
orf6.1685	C4_00960W_A	PTC8	Predicted type 2C protein phosphatase, ser/thr-specific; required for hyphal growth; transcript induced by stress; flow model biofilm induced; Spider biofilm induced
orf6.1686	C4_00950C_A		Putative phospholipase of patatin family; similar to S. cerevisiae Tgl3p; predicted Kex2p substrate
orf6.1687	CR_02390W_A		Ortholog(s) have protein phosphatase 1 binding, protein phosphatase regulator activity and role in chromosome segregation, regulation of phosphoprotein phosphatase activity
orf6.1688	CR_02380C_A		Protein similar to S. cerevisiae Kre27p, which has a role in resistance to killer toxin; predicted Kex2p substrate
orf6.169	C1_06150W_A		Ortholog of <i>Candida albicans WO-1</i> : CAWG_00792
orf6.1690	CR_02370W_A	ERG25	Putative C-4 methyl sterol oxidase; C4-demethylation of ergosterol biosynthesis intermediates, based on similarity to S. cerevisiae Erg25; fluconazole-induced; induced in azole-resistant strain; rat catheter and Spider biofilm induced
orf6.1691	CR_02360W_A	IDP2	Isocitrate dehydrogenase; white-opaque switch regulated; morphology-regulation by Ssn6; protein in exponential and stationary phase yeast; Hap43-repressed; Spider biofilm repressed by Bcr1, Tec1, Ndt80, Rob1, Brg1; Spider biofilm induced
orf6.1692	C1_12470W_A		Protein of unknown function; induced by Mnl1 under weak acid stress
orf6.1695	C5_03040W_A		Ortholog of <i>C. dubliniensis CD36</i> : Cd36_52800, <i>C. parapsilosis CDC317</i> : CPAR2_303110, <i>C. auris B8441</i> : B9J08_002492 and <i>Candida tenuis NRRL Y-1498</i> : CANTEDRAFT_92321
orf6.1698	C5_03050C_A	PGA58	Putative GPI-anchored protein; transcription is positively regulated by Tbf1p
orf6.1699	C5_04020C_A	FGR42	Protein lacking an ortholog in S. cerevisiae; transposon mutation affects filamentous growth
orf6.17	C1_07850C_A		Ortholog(s) have enzyme regulator activity, ubiquitin protein ligase activity and role in anaphase-promoting complex-dependent catabolic process, chromatin assembly, positive regulation of ubiquitin protein ligase activity
orf6.170	C6_03140C_A	MDL2	Putative mitochondrial, half-size MDR-subfamily ABC transporter
orf6.1700	C5_04010C_A		Predicted protein of unknown function; Plc1-regulated
orf6.1701	C5_04000W_A	RFC3	Putative heteropentameric replication factor C subunit; transcription is induced upon filamentous growth
orf6.1702	orf19.14		Predicted ORF from Assembly 19; removed from Assembly 20
orf6.1703	CR_07150W_A	GLK1	Putative glucokinase; transcript regulated upon yeast-hyphal switch; Efg1 regulated; fluconazole-induced; induced in core stress response; colony morphology-related gene regulation by Ssn6; GlcNAc-induced protein
orf6.1705	CR_07140C_A		Protein of unknown function; transcript regulated by Mig1 and Tup1; rat catheter biofilm induced
orf6.1706	CR_07130C_A	ALK8	Alkane-inducible cytochrome P450; catalyzes hydroxylation of lauric acid to hydroxylauric acid; overproduction causes fluconazole resistance in WT and causes multidrug resistance in a cdr1 cdr2 double mutant; rat catheter biofilm repressed
orf6.1707	CR_07120C_A		Ortholog of <i>C. dubliniensis CD36</i> : Cd36_32700, <i>C. parapsilosis CDC317</i> : CPAR2_204280, <i>C. auris B8441</i> : B9J08_000471 and <i>Candida tenuis NRRL Y-1498</i> : CANTEDRAFT_113831
orf6.1708	C4_00980C_A	MRV1	Ortholog of <i>Candida albicans WO-1</i> : CAWG_03682
orf6.1709	C4_00970C_A	MDN1	Putative midasin, a very large dynein-related AAA-type ATPase; induced during the mating process
orf6.171	C6_03150C_A		Ortholog(s) have extracellular region localization
orf6.1713	CR_01600C_A		Has domain(s) with predicted RNA binding, ribonuclease activity
orf6.1714	orf19.2550		Predicted ORF from Assembly 19; merged with orf19.2549 in Assembly 20
orf6.1715	CR_01620C_A	MET6	Essential 5-methyltetrahydropteroyltriglutamate-homocysteine methyltransferase (cobalamin-independent methionine synthase); antigenic in murine/human systemic infection; heat shock, estrogen, GCN-induced; Spider biofilm repressed
orf6.1716	CR_01630C_A		Protein similar to S. cerevisiae Pmr1p; amphotericin B induced; previously merged with orf19.2553; unmerged from orf19.2553 in a revision of Assembly 21
orf6.1717	CR_01640C_A		Protein similar to S. cerevisiae Pmr1p; amphotericin B induced; previously merged with orf19.2552 in Assembly 20; unmerged from orf19.2552 in a revision of Assembly 21
orf6.1719	CR_01650W_A	URA5	Putative orotate phosphoribosyltransferase; protein abundance is affected by URA3 expression in the CAI-4 strain background; flucytosine induced; protein level decreased in stationary phase cultures
orf6.172	C5_02690W_A		Putative oxidoreductase; Hap43-repressed gene; clade-associated gene expression
orf6.1720	C6_02950C_A		Protein of unknown function; expression downregulated in an ssr1 null mutant
orf6.1721	C6_02960W_A		Ortholog of <i>S. cerevisiae</i> : MCY1, <i>C. glabrata CBS138</i> : CAGL0F08789g, <i>C. dubliniensis CD36</i> : Cd36_63080, <i>C. parapsilosis CDC317</i> : CPAR2_602080 and <i>C. auris B8441</i> : B9J08_004864
orf6.1722	C6_02970C_A		Putative peripheral peroxisomal membrane peroxin; required for regulating peroxisome size and maintenance; Spider biofilm induced
orf6.1723	C6_02980C_A		Putative pantothenate kinase; ortholog of S. cerevisiae Cab1; transposon mutation affects filamentous growth; repressed in core stress response
orf6.1724	orf19.5577		Predicted ORF from Assembly 19; merged with orf19.5576 in Assembly 20
orf6.1725	C6_02990W_A		Ortholog of <i>C. dubliniensis CD36</i> : Cd36_63050 and <i>Candida albicans WO-1</i> : CAWG_05094
orf6.1726	CR_06720W_A	NMD3	Putative nonsense-mediated mRNA decay protein; repressed in core stress response; repressed by prostaglandins
orf6.1727	CR_06730W_A	APG7	Ortholog(s) have Atg12 activating enzyme activity, Atg8 activating enzyme activity
orf6.1728	CR_06740W_A		Ortholog(s) have gamma-tubulin binding activity
orf6.1729	CR_06750C_A	PUP2	Alpha5 subunit of the 20S proteasome; macrophage/pseudohyphal-repressed; regulated by Gcn2p and Gcn4p; protein present in exponential and stationary growth phase yeast cultures
orf6.173	C2_04140W_A	CHS5	Putative chitin biosynthesis protein; fungal-specific; repressed upon yeast-to-hypha switch; rat catheter biofilm repressed
orf6.1730	orf19.710		Putative beta subunit of succinate-CoA ligase; transcript regulated by Mig1 and Tup1; induced in high iron; merged with orf19.1860 in Assembly 20
orf6.1732	C5_02470W_A	INT1	Protein structurally similar to alpha-subunit of human leukocyte integrin; role in morphogenesis, adhesion, and mouse cecal colonization and systemic virulence; similar to S. cerevisiae Bud4; Hap43-induced gene
orf6.1733	C5_02480W_A		Puttaive pre-mRNA polyadenylation factor; heterozygous null mutant exhibits hypersensitivity to parnafungin and cordycepin in the C. albicans fitness test
orf6.1736	C5_02490C_A	TIF5	Putative translation initiation factor; repressed upon phagocytosis by murine macrophage; Spider biofilm repressed
orf6.1738	C1_05170C_A	CUE5	Predicted ubiquitin-binding protein; rat catheter biofilm repressed
orf6.1739	C1_05160C_A		Putative phosphatidyl synthase; stationary phase enriched protein; transcript repressed by yeast-hypha switch; Hap43-repressed; rat catheter, Spider and flow model biofilm induced
orf6.1740	C2_06720W_A	GRE2	Putative reductase; Nrg1 and Tup1-regulated; benomyl- and hyphal-induced; macrophage/pseudohyphal-repressed; repressed by low iron; possibly involved in osmotic stress response; stationary phase enriched protein; Spider biofilm induced
orf6.1741	C2_06710W_A		Has domain(s) with predicted catalytic activity, coenzyme binding activity and role in cellular metabolic process
orf6.1742	C2_06700W_A	AMO2	Protein similar to A. niger predicted peroxisomal copper amino oxidase; mutation confers hypersensitivity to toxic ergosterol analog; F-12/CO2 early biofilm induced
orf6.1743	C6_00180C_A		Protein of unknown function; Hap43p-repressed gene
orf6.1744	C6_00190W_A		Ortholog of S. cerevisiae Rtt106; histone chaperone that regulates chromatin structure in transcribed and silenced chromosomal regions; affects transcriptional elongation; Hap43-repressed; Spider biofilm repressed
orf6.1745	C6_00200C_A		Protein of unknown function; induced in high iron; possibly subject to Kex2 processing; Hap43-repressed
orf6.1746	C6_00210W_A		Putative 2-aminoadipate transaminase; rat catheter and Spider biofilm repressed
orf6.1747	C6_00230W_A		Has domain(s) with predicted catalytic activity and membrane localization
orf6.1748	C6_00240C_A		Ortholog(s) have SNAP receptor activity, phosphatidylinositol-3-phosphate binding activity
orf6.1749	C6_00250W_A		Ortholog of <i>S. cerevisiae</i> : YNL115C, <i>C. glabrata CBS138</i> : CAGL0L03938g, <i>C. dubliniensis CD36</i> : Cd36_60200, <i>C. parapsilosis CDC317</i> : CPAR2_603320 and <i>C. auris B8441</i> : B9J08_002166
orf6.175	C2_04150C_A	VMA7	Putative subunit of the V-ATPase complex, which is involved in control of vacuolar pH; highly similar to S. cerevisiae Vma7p; interacts with phosphatidylinositol 3-kinase Vps34p
orf6.1751	C6_00260W_A		Ortholog(s) have ubiquitin protein ligase activity, ubiquitin-protein transferase activity
orf6.1752	C4_00950C_A		Putative phospholipase of patatin family; similar to S. cerevisiae Tgl3p; predicted Kex2p substrate
orf6.1753	orf19.4700		Predicted ORF from Assembly 19; merged with orf19.4699 in Assembly 20
orf6.1754	C4_00940W_A		Ortholog(s) have ATPase activity, tRNA binding activity, role in protein urmylation, regulation of transcription by RNA polymerase II, tRNA wobble uridine modification and Elongator holoenzyme complex localization
orf6.1755	C4_00910C_A		Protein with similarity to mutator-like element (MULE) transposase
orf6.1756	C1_00290W_A	POL93	Predicted ORF in retrotransposon Tca8 with similarity to the Pol region of retrotransposons encoding reverse transcriptase, protease and integrase; downregulated in response to ciclopirox olamine; F-12/CO2 early biofilm induced
orf6.1757	C1_00270W_A		Predicted ORF in retrotransposon Tca8 with similarity to the Gag region encoding nucleocapsid-like protein; repressed by ciclopirox olamine; filament induced; regulated by Rfg1, Tup1; overlaps orf19.6078.1
orf6.1758	C4_00890W_A	ARO1	Putative pentafunctional arom enzyme; required for aromatic amino acid biosynthesis; involved in cell wall integrity and formation of biofilm; fungal-specific (no human or murine homolog); Gcn2p-, Gcn4p-regulated
orf6.1759	C6_03060W_A	PGA60	Putative GPI-anchored adhesin-like protein; hyphal-induced expression
orf6.176	C6_00480C_A	FET31	Putative multicopper oxidase; ketoconazole/caspofungin/amphotericin B repressed; Sef1/Sfu1/Hap43 regulated; reports differ if functional homolog of ScFet3; rat catheter and Spider biofilm induced
orf6.1761	C6_03080C_A	ADO1	Adenosine kinase; heterozygous null mutant is resistant to cordycepin in C. albicans fitness test; ketoconazole-induced; protein level decrease in stationary phase cultures; sumoylation target; Spider biofilm repressed
orf6.1762	C6_03090W_A		Ortholog of <i>C. dubliniensis CD36</i> : Cd36_63980, <i>Candida tenuis NRRL Y-1498</i> : CANTEDRAFT_115187, <i>Candida tropicalis NEW ASSEMBLY</i> : CTRG1_02719 and <i>Candida tropicalis MYA-3404</i> : CTRG_02719
orf6.1763	CR_01310W_A	ATP3	F1-ATP synthase complex subunit; caspofungin repressed; flucytosine and macrophage/pseudohyphal-induced; present in exponential and stationary growth phases; Hap43p-induced gene
orf6.1764	CR_01320C_A		Predicted vacuolar protein; rat catheter biofilm repressed; flow model biofilm repressed
orf6.1765	CR_01330W_A	CPA2	Putative arginine-specific carbamoylphosphate synthetase; protein enriched in stationary phase yeast cultures; rat catheter biofilm induced; Spider biofilm induced
orf6.1766	C4_01020C_A		Ortholog of <i>S. cerevisiae</i> : ESL1, <i>C. glabrata CBS138</i> : CAGL0H06611g, <i>C. dubliniensis CD36</i> : Cd36_41030, <i>C. parapsilosis CDC317</i> : CPAR2_401340 and <i>C. auris B8441</i> : B9J08_002665
orf6.1768	C4_01010C_A	DAG7	Secretory protein; a-specific, alpha-factor induced; mutation confers hypersensitivity to toxic ergosterol analog; fluconazole-induced; induced during chlamydospore formation in C. albicans and C. dubliniensis
orf6.1769	C4_01000C_A	PGA57	Putative GPI-anchored protein; Hap43p-induced gene
orf6.1770	C4_00990W_A		NRAMP metal ion transporter domain-containing protein; induced by nitric oxide independent of Yhb1; flow model biofilm induced; rat catheter biofilm repressed
orf6.1771	C5_02110W_A		Putative heat shock protein; decreased expression in hyphae; transcription is increased in populations of cells exposed to fluconazole over multiple generations; overexpression increases resistance to farnesol and azoles
orf6.1772	C5_02070C_A		Ortholog(s) have ATPase activator activity, RNA binding activity
orf6.1773	CR_02810W_A	CIRT4B	Cirt family transposase; transcript repressed in an azole-resistant strain that overexpresses CDR1 and CDR2; Hap43-repressed; flow model biofilm induced
orf6.1774	orf19.2840		Predicted ORF from Assembly 19; removed from Assembly 20
orf6.1775	CR_02820W_A	PGM2	Ortholog of S. cerevisiae Pgm2; induced in planktonic culture; Tye7p-regulated; flow model biofilm induced; rat catheter biofilm repressed
orf6.1777	CR_02850C_A	GZF3	GATA-type transcription factor; oxidative stress-induced via Cap1; mutant has abnormal colony morphology and altered sensitivity to fluconazole, LiCl, and copper; Spider biofilm induced
orf6.1778	C1_00990C_A	NMA111	Putative serine protease and general molecular chaperone; macrophage-induced gene; repressed in core stress response; merged with orf19.3288.1 in Assembly 21
orf6.1779	C1_01000C_A		Phosphorylated protein of unknown function
orf6.178	C1_09050W_A	HST1	Putative histone deacetylase, involved in regulation of white-opaque switching
orf6.1780	C1_01010W_A		Plasma membrane-localized protein; repressed by nitric oxide; Hap43p-repressed gene
orf6.1781	C1_01030W_A	HMT1	Major type I protein arginine methyltransferase (PRMT); involved in asymmetric dimethylation of arginine residues; involved in nuclear export of Npl3p; Spider biofilm repressed
orf6.1782	C1_01040W_A		Ortholog(s) have peptide-methionine (R)-S-oxide reductase activity, role in cellular response to oxidative stress and mitochondrion localization
orf6.1783	C4_03350C_A	AIF1	Has domain(s) with predicted flavin adenine dinucleotide binding, oxidoreductase activity and role in oxidation-reduction process
orf6.1784	C4_03360C_A	VTC4	Putative polyphosphate synthetase; decreased expression in hyphae compared to yeast-form cells; fungal-specific (no human or murine homolog); virulence-group-correlated expression
orf6.1785	C4_03370C_A		Ortholog of <i>C. parapsilosis CDC317</i> : CPAR2_403360, <i>Debaryomyces hansenii CBS767</i> : DEHA2D00814g, <i>Pichia stipitis Pignal</i> : PICST_32156 and <i>Candida guilliermondii ATCC 6260</i> : PGUG_04611
orf6.1786	C4_03380C_A	DAO2	Putative D-amino acid oxidase; rat catheter biofilm induced
orf6.1787	C4_03390W_A	CSH3	Functional homolog of S. cerevisiae Shr3p, which is a chaperone specific for amino acid permeases; localized to ER; required for wild-type amino-acid responsive hyphal growth and for mouse systemic virulence; regulated by Gcn2p and Gcn4p
orf6.1789	orf19.2913		Predicted ORF from Assembly 19; merged with orf19.2911 in Assembly 20
orf6.179	C1_09040C_A		Putative protein-histidine N-methyltransferase; Spider biofilm induced
orf6.1790	C4_06240W_A		Ortholog of <i>C. dubliniensis CD36</i> : Cd36_45760, <i>C. parapsilosis CDC317</i> : CPAR2_401920, <i>C. auris B8441</i> : B9J08_000913 and <i>Candida tenuis NRRL Y-1498</i> : CANTEDRAFT_126814
orf6.1791	C4_06230C_A		Ortholog(s) have ATPase activity, GTPase activity, adenosine-diphosphatase activity, cytidine diphosphatase activity, guanosine-diphosphatase activity and nucleoside-diphosphatase activity, <a href="#GOsection">more</a>
orf6.1792	C4_06220C_A		Ortholog of <i>C. dubliniensis CD36</i> : Cd36_45740, <i>C. parapsilosis CDC317</i> : CPAR2_401900, <i>Candida tenuis NRRL Y-1498</i> : CANTEDRAFT_116046 and <i>Pichia stipitis Pignal</i> : PICST_28890
orf6.1793	orf19.682		Predicted ORF from Assembly 19; ketoconazole-induced; fluconazole-downregulated; induced in a cyr1 homozygous null mutant; shows colony morphology-related gene regulation by Ssn6p; merged with orf19.2296 in Assembly 20
orf6.1795	C1_11210C_A	HAP43	CCAAT-binding factor-dependent transcription factor; repressor; also called CAP2; required for low iron response; similar to bZIP transcription factor AP-1; repressed by Sfu1; ciclopirox olamine induced; rat catheter, Spider biofilm induced
orf6.1796	C1_11220C_A	TIM50	Predicted component of the Translocase of the Inner Mitochondrial membrane (TIM23 complex); involved in mitochondrial protein import; Spider biofilm repressed
orf6.1798	orf19.3385		Predicted ORF from Assembly 19; removed from Assembly 20
orf6.1799	C5_05500C_A	CTA24	Putative transcription factor; positive regulator of gene expression; Efg1-repressed; member of a family of telomere-proximal genes; transcript upregulated in RHE model of oral candidiasis
orf6.180	C1_13430C_A		Protein of unknown function; Spider biofilm induced
orf6.1800	orf19.3387		Predicted ORF from Assembly 19; clade-associated gene expression; removed from Assembly 20
orf6.1801	orf19.3388		Predicted ORF from Assembly 19; removed from Assembly 20
orf6.1803	C2_08190W_A	VMA5	Putative vacuolar H(+)-ATPase; plasma membrane localized; rat catheter biofilm repressed
orf6.1804	C2_08180C_A		Ortholog(s) have role in ribosomal large subunit biogenesis, ribosomal small subunit biogenesis and nucleolus localization
orf6.1805	C2_08170W_A		Putative sterol deacetylase; flow model biofilm induced; rat catheter biofilm repressed
orf6.1806	C2_08150W_A		Ortholog of <i>C. dubliniensis CD36</i> : Cd36_22330, <i>C. parapsilosis CDC317</i> : CPAR2_805720, <i>Candida tropicalis MYA-3404</i> : CTRG_01814 and <i>Candida albicans WO-1</i> : CAWG_05906
orf6.1807	C6_01880W_A		Predicted membrane protein; induced by alpha pheromone in SpiderM medium
orf6.1808	C6_01890C_A		Putative DEAD-box helicase; Hap43-induced; Spider biofilm induced
orf6.1809	C6_01900C_A	DOG1	Putative 2-deoxyglucose-6-phosphatase; haloacid dehalogenase hydrolase/phosphatase superfamily; similar to S. cerevisiae Dog1, Dog2, Hor1, Rhr2; regulated by Nrg1, Tup1; Spider biofilm repressed
orf6.181	C5_04680W_A	PSD2	Ortholog(s) have phosphatidylserine decarboxylase activity, role in phosphatidylcholine biosynthetic process, phosphatidylethanolamine biosynthetic process and endosome localization
orf6.1810	C6_01910W_A	ADK1	Putative adenylate kinase; repressed in hyphae; macrophage-induced protein; adenylate kinase release used as marker for cell lysis; possibly essential (UAU1 method); flow model biofilm induced; rat catheter and Spider biofilm repressed
orf6.1811	C6_01920C_A		Putative transcription factor with zinc finger DNA-binding motif; heterozygous null mutant exhibits hypersensitivity to parnafungin and cordycepin in the C. albicans fitness test
orf6.1812	C6_02140W_A		Has domain(s) with predicted role in signal transduction and intracellular localization
orf6.1814	C6_02150C_A		Putative mitochondrial inner membrane magnesium transporter; possibly an essential gene, disruptants not obtained by UAU1 method
orf6.1815	C6_02160W_A		Protein with a predicted serine/threonine kinase and tyrosine kinase domain; possibly an essential gene, disruptants not obtained by UAU1 method
orf6.1816	C6_02170C_A	SWD3	Ortholog(s) have histone methyltransferase activity (H3-K4 specific) activity and role in chromatin silencing at telomere, histone H3-K4 methylation, regulation of meiotic DNA double-strand break formation, telomere maintenance
orf6.1817	C6_02180W_A		Ortholog(s) have role in late endosome to vacuole transport via multivesicular body sorting pathway and Vps55/Vps68 complex, fungal-type vacuole membrane localization
orf6.1818	C4_06470W_A		Ortholog in S. cerevisiae is localizedto the bud, mating projection tip, and associates with ribosomes; Spider biofilm induced
orf6.1819	C4_06480C_A	CEK1	ERK-family protein kinase; required for wild-type yeast-hypha switch, mating efficiency, virulence in mice; Cst20-Hst7-Cek1-Cph1 MAPK pathway regulates mating, and invasive hyphal growth under some conditions; Spider biofilm induced
orf6.182	C5_04700C_A	MES1	Cytoplasmic methionyl-tRNA synthetase; zinc-binding motif; ribosomal subunits, translation factors, tRNA synthetases are downregulated upon phagocytosis by murine macrophage; protein present in exponential and stationary phase yeast
orf6.1820	C4_06490C_A	PRI2	Putative DNA primase; gene adjacent to and divergently transcribed with CDC68; Hap43-induced; Spider biofilm repressed
orf6.1821	C2_06600W_A		Predicted kinase; rat catheter, flow model, Spider biofilm induced
orf6.1824	C2_06590C_A	GIT1	Glycerophosphoinositol permease; involved in utilization of glycerophosphoinositol as a phosphate source; Rim101-repressed; virulence-group-correlated expression
orf6.1825	C2_10300C_A		Protein of unknown function; shows colony morphology-related gene regulation by Ssn6
orf6.1827	C2_10290W_A	SLR1	Protein similar to mammalian SR-like RNA splicing factor; involved in filamentous growth and virulence; gene has intron; Spider biofilm repressed
orf6.1828	C2_10280C_A	SPT23	Protein involved in regulation of unsaturated fatty acid biosynthesis; controls the expression of the Ole1p delta-9-fatty acid desaturase
orf6.1829	CR_02380C_A		Protein similar to S. cerevisiae Kre27p, which has a role in resistance to killer toxin; predicted Kex2p substrate
orf6.183	CR_04210C_A	QDR1	Putative antibiotic resistance transporter; regulated by white-opaque switch, Nrg1, Tup1; Hap43, caspofungin repressed; repressed during chlamydospore formation; flow model biofilm induced; Spider biofilm repressed
orf6.1831	CR_02390W_A		Ortholog(s) have protein phosphatase 1 binding, protein phosphatase regulator activity and role in chromosome segregation, regulation of phosphoprotein phosphatase activity
orf6.1832	CR_02400W_A	PHO112	Phytase, implicated in hyphal morphogenesis and virulence; associated with cell surface; Rim101-repressed; DTT-extractable; N-glycosylated; Hap43-induced
orf6.1833	CR_02410W_A		Ortholog of <i>C. dubliniensis CD36</i> : Cd36_65640 and <i>Candida albicans WO-1</i> : CAWG_01583
orf6.1835	CR_02420W_A		Ortholog(s) have small ribosomal subunit rRNA binding activity
orf6.1837	CR_02430C_A		Predicted protein of rapamycin resistance; Spider biofilm induced
orf6.1838	C4_01480C_A		Predicted protein of unknown function; overlaps orf19.4636
orf6.1839	C4_01490W_A	NIP1	Putative translation initiation factor; mutation confers hypersensitivity to roridin A and verrucarin A; genes encoding ribosomal subunits, translation factors, and tRNA synthetases are downregulated upon phagocytosis by murine macrophage
orf6.184	CR_06870C_A		Protein similar to ferric reductase Fre10p
orf6.1840	C4_01500W_A		Protein required for thiolation of uridine at wobble position of Gln, Lys, and Glu tRNAs; has a role in urmylation; S. cerevisiae ortholog has a role in invasive and pseudohyphal growth
orf6.1841	C4_01510W_A		Ortholog(s) have carbonyl reductase (NADPH) activity, oxidoreductase activity, serine 3-dehydrogenase activity
orf6.1842	C4_01520C_A	RPL20B	Ribosomal protein L20; repressed upon phagocytosis by murine macrophage; alternatively spliced intron in 5' UTR; Hap43-induced; Spider biofilm repressed
orf6.1843	C4_01530C_A	ERG251	C-4 sterol methyl oxidase; role in ergosterol biosynthesis; Hap43-induced; ketoconazole-induced; amphotericin B, caspofungin repressed; possibly essential gene, disruptants not obtained by UAU1 method; Spider biofilm repressed
orf6.1844	C5_03140C_A		Ortholog(s) have protein membrane adaptor activity and role in COPII vesicle coating, macroautophagy, protein localization to endoplasmic reticulum exit site
orf6.1846	C5_03140C_A		Ortholog(s) have protein membrane adaptor activity and role in COPII vesicle coating, macroautophagy, protein localization to endoplasmic reticulum exit site
orf6.1848	C5_03130W_A	SUT1	Zn2Cys6 transcription factor involved in sterol uptake; flow model biofilm induced; Spider biofilm repressed
orf6.1849	C5_03120W_A		Ortholog(s) have role in attachment of GPI anchor to protein and GPI-anchor transamidase complex localization
orf6.1850	C4_06710W_A		Putative NADP-dependent oxidoreductase; Hap43-repressed; induced by benomyl treatment; oxidative stress-induced via Cap1; rat catheter biofilm repressed
orf6.1851	C4_06700W_A		Ortholog of <i>Candida albicans WO-1</i> : CAWG_03159
orf6.1852	C4_06680C_A		Ortholog(s) have role in endoplasmic reticulum to Golgi vesicle-mediated transport and endoplasmic reticulum membrane, extrinsic component of membrane localization
orf6.1853	C4_06670W_A		Ortholog of <i>C. dubliniensis CD36</i> : Cd36_46140, <i>C. parapsilosis CDC317</i> : CPAR2_501210, <i>C. auris B8441</i> : B9J08_001807 and <i>Candida tenuis NRRL Y-1498</i> : CANTEDRAFT_97195
orf6.1854	C4_04620C_A		Protein with DNA binding domain, an endonuclease domain; adjacent to CEN4, the centromere region of Chr 4; clade-associated gene expression
orf6.1855	C2_02150C_A		Ortholog(s) have RNA binding activity and role in mRNA polyadenylation, pre-mRNA cleavage required for polyadenylation, regulation of mRNA 3'-end processing, response to DNA damage checkpoint signaling
orf6.1856	C2_02130C_A		Protein of unknown function; macrophage-induced gene
orf6.1857	C2_02120W_A		Putative mitochondrial RNA polymerase specificity factor; possibly an essential gene, disruptants not obtained by UAU1 method
orf6.1858	C2_02110C_A		Protein of unknown function; Spider biofilm induced
orf6.1859	C2_02100W_A	SNF2	Protein involved in transcriptional regulation; ortholog of S. cerevisiae Snf2p, which is the catalytic subunit of the SWI/SNF chromatin remodeling complex; interacts with Swi1p; SWI/SNF complex is essential for hyphal growth and virulence
orf6.186	CR_02890C_A		Ortholog(s) have RNA polymerase III activity, role in tRNA transcription by RNA polymerase III and RNA polymerase III complex localization
orf6.1860	C2_02090W_A		Ortholog(s) have role in nuclear-transcribed mRNA catabolic process, nonsense-mediated decay
orf6.1861	C5_00930C_A	TFS1	Putative carboxypeptidase y inhibitor; transcript regulated upon yeast-hypha switch; colony morphology-related gene regulation by Ssn6
orf6.1862	C5_00940C_A	HAP5	Component of CCAAT-binding transcription factor; roles in filamentous growth, low-iron induction of FRP1; regulates genes involved in respiratory growth; functional homolog of S. cerevisiae Hap5p; Cap1p-dependent expression in low iron
orf6.1863	C5_00950C_A		Ortholog(s) have S-adenosylmethionine-dependent methyltransferase activity, role in histone lysine methylation and nuclear chromatin localization
orf6.1864	C5_00980W_A	TRY3	RING-finger transcription factor; regulator of yeast form adherence; required for yeast cell adherence to silicone substrate; Spider biofilm induced
orf6.1865	C4_04780W_A	PMT6	Protein mannosyltransferase; required for virulence in mice, adhesion to endothelium; role in hyphal growth signaling, hygromycin B sensitivity; no major role in cellular PMT activity; Hap4-repressed; Bcr1-repressed in RPMI a/a biofilms
orf6.1866	C4_04770C_A	MNN22	Alpha-1,2-mannosyltransferase; required for normal cell wall mannan; regulated by Tsa1, Tsa1B at 37 deg; repressed in core stress response; NO, Hog1 induced; confers sensitivity to cell wall perturbing agents; Spider biofilm repressed
orf6.1867	C4_04760C_A		Protein of unknown function; filament induced
orf6.1869	C4_04750W_A		Ortholog(s) have role in negative regulation of gluconeogenesis, proteasome-mediated ubiquitin-dependent protein catabolic process, traversing start control point of mitotic cell cycle and GID complex localization
orf6.187	C2_01010W_A	HGT8	High-affinity glucose transporter of the major facilitator superfamily; 20 members in the C. albicans glucose transporter family; 12 probable membrane-spanning segments; gene has intron; expressed in rich medium; flow model biofilm induced
orf6.1870	C4_04730W_A	BAS1	Putative Myb-like transcription factor; ortholog S. cerevisiae Bas1, a regulator of purine biosynthetic genes; mutant exhibits adenine auxotrophy and abnormal colony morphology
orf6.1871	CR_07660C_A		Ortholog(s) have signal recognition particle binding activity, role in protein targeting to ER and integral component of endoplasmic reticulum membrane, signal recognition particle receptor complex localization
orf6.1872	CR_07670W_A		Has domain(s) with predicted iron ion binding, iron-sulfur cluster binding activity and role in iron-sulfur cluster assembly
orf6.1873	CR_07680C_A		Ortholog of <i>C. dubliniensis CD36</i> : Cd36_33320, <i>C. parapsilosis CDC317</i> : CPAR2_701970, <i>C. auris B8441</i> : B9J08_000885 and <i>Candida tenuis NRRL Y-1498</i> : CANTEDRAFT_116124
orf6.1874	CR_07690W_A		Ortholog of <i>C. dubliniensis CD36</i> : Cd36_33330, <i>C. parapsilosis CDC317</i> : CPAR2_701980, <i>C. auris B8441</i> : B9J08_000884, <i>Debaryomyces hansenii CBS767</i> : DEHA2C15840g and <i>Pichia stipitis Pignal</i> : PICST_31066
orf6.1875	orf19.3488		Predicted ORF from Assembly 19; merged with orf19.1985 in Assembly 20
orf6.1876	CR_07710W_A	ARO2	Putative chorismate synthase; fungal-specific (no human or murine homolog); protein level decreased in stationary phase yeast cultures; GlcNAc-induced protein
orf6.1877	C1_07770W_A	FGR6-3	Protein lacking an ortholog in S. cerevisiae; member of a family encoded by FGR6-related genes in the RB2 repeat sequence; transposon mutation affects filamentous growth
orf6.1878	C5_01800C_A	HIP1	Amino acid permeases; alkaline, flucytosine induced; regulated by Plc1, Gcn2 and Gcn4; fungal-specific; Spider biofilm induced
orf6.1879	C5_01790C_A		Ortholog of <i>Candida albicans WO-1</i> : CAWG_04564
orf6.188	C1_01510W_A		Protein of unknown function; merged with orf19.3338; rat catheter, flow and Spider model biofilm induced; promoter bound by Bcr1, Efg1, Ndt80, and Rob1; orf19.3338 Bcr1-repressed in RPMI a/a biofilms
orf6.1880	C5_01780W_A	PAP1	Poly(A) polymerase, likely involved in mRNA polyadenylation; PAP is inhibited by parnafungin antifungals; non-sex gene located within the MTLa mating-type-like locus
orf6.1881	C5_01770C_A	OBPA	Similar to oxysterol binding protein; non-sex gene located within the MTLa mating-type-like locus; Plc1p-regulated
orf6.1882	C5_01760C_A	PIKA	Phosphatidylinositol 4-kinase; controls levels of phosphatidylinositol-4-phosphate (PI(4)P) in the Golgi; non-sex gene located in MTLa mating-type-like locus; nonidentical gene encoding PI(4)P kinase, PIKALPHA, located in MTLalpha locus
orf6.1883	C5_01750C_A	MTLA2	Master regulator (activator) of a-type mating; has HMG domain, which is predicted to bind DNA; gene has intron; not related to S. cerevisiae MATa2; a/alpha mating type may increase virulence, provides competitive advantage
orf6.1884	C5_01740C_A	MTLA1	Homeodomain protein of the MTLa mating type locus; a1 and alpha2 together repress white-opaque switching and mating (an opaque-specific process); a/alpha mating type may increase virulence by competitive advantage; Spider biofilm induced
orf6.1885	C2_02490C_A		Ortholog(s) have fungal-type vacuole membrane, vacuole-mitochondrion membrane contact site localization
orf6.1886	C2_02500W_A		Putative TFIID subunit involved in RNA polymerase II transcription initiation; possibly an essential gene, disruptants not obtained by UAU1 method
orf6.1887	C2_02510W_A	PRS1	Phosphoribosylpyrophosphate synthetase; enzyme of purine, pyrimidine, histidine, and tryptophan biosynthesis; essential; flucytosine induced; macrophage/pseudohyphal-induced
orf6.1888	C2_06810C_A	RPL11	Ribosomal protein; repressed by phagocytosis; colony morphology-related gene regulation by Ssn6; Hap43-induced; Spider biofilm repressed
orf6.1889	C2_06820C_A	PRE2	Putative proteasome beta-5 subunit; macrophage-induced protein
orf6.189	C2_10160W_A		Secreted protein; fluconazole-induced
orf6.1892	C2_06830C_A	FHL1	Fork-head transcription factor; forms a heterodimer with Ifh1 that is tethered to promoters by Tbf1; positively regulates rRNA and ribosomal protein gene transcription
orf6.1893	C1_13440C_A	OFI1	Putative transcription factor with zinc finger DNA-binding motif, involved in regulation of white-opaque switching and filamentous growth
orf6.1894	C1_13430C_A		Protein of unknown function; Spider biofilm induced
orf6.1895	C1_13420C_A	KEM1	5'->3' exoribonuclease of cytoplasmic stress granules; role in filamentous growth; complements slow growth/mating of S. cerevisiae kem1 mutant; required for SD or Spider medium biofilm formation
orf6.1897	C1_13410W_A	COX19	Putative cytochrome c oxidase assembly protein; Plc1-regulated; rat catheter biofilm induced
orf6.1898	CR_02650C_A	DRE2	Putative cytosolic Fe-S protein assembly protein; a-specific transcript; regulated by Sef1, Sfu1, and Hap43; rat catheter and Spider biofilm induced
orf6.19	C2_06740W_A		Protein of unknown function; possibly an essential gene, disruptants not obtained by UAU1 method
orf6.190	C2_07450C_A	RCL1	Putative U3-containing 90S preribosome processome complex subunit; Hap43-induced; essential; S. cerevisiae ortholog is essential; represses in core stress response;
orf6.1900	CR_02670C_A		Ortholog of <i>C. dubliniensis CD36</i> : Cd36_27680, <i>C. parapsilosis CDC317</i> : CPAR2_801140, <i>C. auris B8441</i> : B9J08_004087 and <i>Candida tenuis NRRL Y-1498</i> : CANTEDRAFT_129982
orf6.1901	CR_02680W_A		Ortholog(s) have microtubule binding, molecular adaptor activity
orf6.1902	C2_03670W_A	SAP99	Putative secreted aspartyl protease; possible Kex2 substrate; induced by low iron; repressed by alpha pheromone in SpiderM medium; possibly essential (UAU1 method); regulated by Sef1, Sfu1, and Hap43; Spider biofilm induced
orf6.1903	C2_03640W_A	UGA11	Putative gamma-aminobutyrate (GABA) transaminase; macrophage-induced; overlaps orf19.854.1, which is a region annotated as a blocked reading frame; Spider biofilm induced
orf6.1904	C2_03630W_A		Ortholog of <i>C. dubliniensis CD36</i> : Cd36_18340, <i>Candida tenuis NRRL Y-1498</i> : CANTEDRAFT_124631, <i>Debaryomyces hansenii CBS767</i> : DEHA2D04356g and <i>Pichia stipitis Pignal</i> : PICST_34839
orf6.1905	C2_03620W_A	IFK2	Putative thiol-specific monooxygenase; mutant is viable; flow model biofilm induced
orf6.1906	C1_09190C_A	DAK2	Putative dihydroxyacetone kinase; repressed by yeast-hypha switch; fluconazole-induced; caspofungin repressed; protein enriched in stationary phase yeast cultures; flow model biofilm induced; rat catheter and Spider biofilm repressed
orf6.1907	C1_09200W_A	LYS142	Zn(II)2Cys6 transcription factor; has similarity to S. cerevisiae Lys14, involved in the regulation of lysine biosynthesis genes; fungal-specific
orf6.1908	C1_09210C_A		Putative transporter; slightly similar to the Sit1p siderophore transporter; Gcn4p-regulated; fungal-specific; induced by Mnl1p under weak acid stress
orf6.1909	orf19.3491		Predicted ORF from Assembly 19; merged with orf19.1135 in Assembly 20
orf6.1910	CR_09050C_A		Has domain(s) with predicted DNA binding, nucleic acid binding activity
orf6.1911	C2_09400C_A	ERG24	C-14 sterol reductase, has a role in ergosterol biosynthesis; mutation confers increased sensitivity to dyclonine; rat catheter and Spider biofilm repressed
orf6.1912	C5_04490C_A	CAR1	Arginase; arginine catabolism; transcript regulated by Nrg1, Mig1, Tup1; colony morphology-related regulation by Ssn6; alkaline induced; protein decreased in stationary phase; sumoylation target; flow model biofilm induced
orf6.1914	C5_04470C_A		Predicted RNA binding protein; stationary phase enriched; induced in core caspofungin response; induced by nitric oxide independent of Yhb1; repressed in ssr1 null; ketoconazole, hypoxia induced; Spider biofilm induced
orf6.1915	C5_04440C_A	SFC1	Putative succinate-fumarate transporter; involved in repression of growth on sorbose; alkaline induced; rat catheter biofilm induced; Spider biofilm induced
orf6.1916	C5_04430C_A	YUH2	Putative ubiquitin C-terminal hydrolase; sumoylation target
orf6.1917	C5_04420W_A		Ortholog(s) have role in cellular response to heat, cellular response to oxidative stress, chronological cell aging, negative regulation of autophagy of mitochondrion
orf6.1918	C1_06000W_A		Putative dicarboxylic amino acid permease; fungal-specific (no human or murine homolog); induced by alpha pheromone in SpiderM medium
orf6.1919	C1_05990C_A		Has domain(s) with predicted 2-dehydropantoate 2-reductase activity, NADP binding, coenzyme binding, oxidoreductase activity, oxidoreductase activity, acting on the CH-OH group of donors, NAD or NADP as acceptor activity
orf6.192	C2_01910W_A		Has domain(s) with predicted aminoacyl-tRNA hydrolase activity
orf6.1920	C1_05980W_A		Putative Type II phosphatidylinositol 4-kinase; Ssr1-repressed; flow model biofilm repressed
orf6.1922	C1_05970W_A		Putative adhesin-like protein; macrophage-induced gene
orf6.1924	C1_01650W_A	ISN1	Putative inosine 5'-monophosphate 5'-nucleotidase; fungal-specific (no human or murine homolog)
orf6.1925	C1_01670C_A	ESP1	Separase, caspase-like cysteine protease that cleaves cohesins to allow chromatid separation during anaphase; mutation confers increased sensitivity to nocodazole; periodic mRNA expression, peak at cell-cycle S/G2 phase
orf6.1926	C1_01680C_A		Ortholog(s) have structural constituent of ribosome activity and mitochondrial small ribosomal subunit, mitochondrion localization
orf6.1927	C1_01690C_A	LSC1	Putative succinate-CoA ligase subunit; induced by high iron; fluconazole-induced; protein present in exponential and stationary growth phase yeast cultures; Spider biofilm repressed
orf6.1928	C1_01700W_A	ARP8	Putative chromatin-remodeling enzyme complex protein; mutation confers hypersensitivity to toxic ergosterol analog, and to amphotericin B; rat catheter biofilm induced
orf6.1929	CR_04630C_A	DIT2	Monooxygenase of the cytochrome P450 family; produces N,N'-bisformyl dityrosine from N-formyltyrosine; regulated by Nrg1, Mig1, and Tup1; role in chlamydospore formation; Spider biofilm induced
orf6.193	C2_01920C_A		Putative patatin-like phospholipase; fungal-specific (no human or murine homolog)
orf6.1930	CR_04620C_A		Predicted membrane transporter, member of the drug:proton antiporter (12 spanner) (DHA1) family, major facilitator superfamily (MFS)
orf6.1931	CR_04610C_A		Ortholog of a S. cerevisiae Atg22; a vacuolar integral membrane protein required for efflux of amino acids during autophagic body breakdown in the vacuole; possibly an essential gene, disruptants not obtained by UAU1 method
orf6.1932	CR_04600W_A		Ortholog of <i>C. dubliniensis CD36</i> : Cd36_29980, <i>C. parapsilosis CDC317</i> : CPAR2_204170, <i>C. auris B8441</i> : B9J08_004836 and <i>Candida tenuis NRRL Y-1498</i> : CANTEDRAFT_110235
orf6.1933	C3_02370C_A	ALR1	Putative transporter of divalent cations; hyphal-induced expression; rat catheter biofilm induced
orf6.1934	C3_02360C_A		Has domain(s) with predicted catalytic activity, sulfuric ester hydrolase activity and role in metabolic process
orf6.1935	C3_02350W_A		Ortholog(s) have role in endonucleolytic cleavage in ITS1 to separate SSU-rRNA from 5.8S rRNA and LSU-rRNA from tricistronic rRNA transcript (SSU-rRNA, 5.8S rRNA, LSU-rRNA) and 90S preribosome, nucleolus localization
orf6.1936	C3_02340W_A		Putative protein of unknown function, transcription is activated in the presence of elevated CO2
orf6.1937	C3_02330C_A		Protein of unknown function; Spider biofilm induced
orf6.1938	C6_02130C_A	CTF5	Predicted component of the kinetochore sub-complex COMA; induced during the mating process; repressed by alpha pheromone in SpiderM medium
orf6.194	C2_04830W_A		Ortholog of <i>C. dubliniensis CD36</i> : Cd36_19390, <i>C. parapsilosis CDC317</i> : CPAR2_209600, <i>C. auris B8441</i> : B9J08_004606 and <i>Candida tenuis NRRL Y-1498</i> : CANTEDRAFT_134010
orf6.1940	C6_02120W_A	CHC1	Clathrin heavy chain; subunit of the major coat protein; role in intracellular protein transport and endocytosis; flow model and rat catheter biofilm repressed
orf6.1942	C6_02110W_A		Ortholog of <i>C. dubliniensis CD36</i> : Cd36_62270, <i>C. parapsilosis CDC317</i> : CPAR2_602240, <i>C. auris B8441</i> : B9J08_003070 and <i>Candida tenuis NRRL Y-1498</i> : CANTEDRAFT_114419
orf6.1943	CR_05420W_A		Dubious open reading frame
orf6.1945	orf19.5283		Predicted ORF from Assembly 19; merged with orf19.3512 in Assembly 20
orf6.1948	CR_05440W_A		Putative 3-hydroxyanthranilic acid dioxygenase, involved in NAD biosynthesis; Hap43p-repressed gene
orf6.1949	CR_05450C_A		Protein of unknown function; Hap43-repressed; Spider biofilm repressed
orf6.195	C2_04820W_A		Ortholog(s) have rRNA (guanine-N1-)-methyltransferase activity, role in rRNA modification and mitochondrion localization
orf6.1950	CR_05460W_A		Ortholog(s) have role in positive regulation of cellular response to hypoxia, regulation of protein glycosylation, sterol regulatory element binding protein cleavage
orf6.1951	CR_05480W_A		Ortholog(s) have dicarboxylic acid transmembrane transporter activity, role in mitochondrial transport and mitochondrial inner membrane, mitochondrion localization
orf6.1952	CR_05490W_A	SUA72	Predicted transcription factor; induced during planktonic growth, whereas related SUA71 is downregulated
orf6.1953	CR_05500C_A		Protein of unknown function; rat catheter biofilm repressed
orf6.1954	C2_00010W_A	TLO5	Member of a family of telomere-proximal genes of unknown function; may be spliced in vivo
orf6.1957	C2_00030W_A	RRN3	Protein with a predicted role in recruitment of RNA polymerase I to rDNA; caspofungin induced; flucytosine repressed; repressed in core stress response; repressed by prostaglandins
orf6.1959	C2_00050C_A		Ortholog of <i>C. dubliniensis CD36</i> : Cd36_15040
orf6.196	orf19.195		Predicted ORF from Assembly 19; merged with orf19.156 in Assembly 20
orf6.1962	C2_00060C_A		Protein of unknown function; Spider biofilm repressed
orf6.1964	C2_00070C_A	MPP10	Putative SSU processome and 90S preribosome component; repressed in core stress response; repressed by prostaglandins
orf6.1965	C2_00080C_A	FAV3	Putative alpha-1,6-mannanase; induced by mating factor in MTLa/MTLa opaque cells
orf6.1966	C2_00090W_A		Protein of unknown function; flow model biofilm induced
orf6.1967	C2_00100C_A	PGA52	GPI-anchored cell surface protein of unknown function; Hap43p-repressed gene; fluconazole-induced; possibly an essential gene, disruptants not obtained by UAU1 method
orf6.1968	C1_00790W_A		Ortholog of <i>C. dubliniensis CD36</i> : Cd36_00740, <i>C. parapsilosis CDC317</i> : CPAR2_110170, <i>C. auris B8441</i> : B9J08_004945 and <i>Candida tenuis NRRL Y-1498</i> : CANTEDRAFT_133175
orf6.1969	C1_00780C_A	HGC1	Hypha-specific G1 cyclin-related protein involved in regulation of morphogenesis, biofilm formation; Cdc28-Hgc1 maintains Cdc11 S394 phosphorylation during hyphal growth; required for virulence in mice; regulated by Nrg1, Tup1, farnesol
orf6.197	C2_04730W_A		Ortholog of <i>C. dubliniensis CD36</i> : Cd36_19300, <i>C. parapsilosis CDC317</i> : CPAR2_209720, <i>C. auris B8441</i> : B9J08_003188 and <i>Candida tenuis NRRL Y-1498</i> : CANTEDRAFT_114035
orf6.1970	C4_02740W_A		Protein of unknown function; flow model, rat catheter and Spider biofilm induced; Hap43-repressed
orf6.1971	C5_01240W_A	AUR1	Inositolphosphorylceramide (IPC) synthase; catalyzes the key step in sphingolipid biosynthesis; antifungal drug target; flow model biofilm induced; Spider biofilm induced
orf6.1972	C5_01230C_A		Similar to an aldose 1-epimerase-related protein; antigenic during murine systemic infection; protein present in exponential and stationary phase yeast cultures; Hap43-induced; Spider biofilm repressed
orf6.1974	C5_01220W_A		Ortholog of <i>C. dubliniensis CD36</i> : Cd36_51110, <i>C. parapsilosis CDC317</i> : CPAR2_302560, <i>C. auris B8441</i> : B9J08_005315 and <i>Candida tenuis NRRL Y-1498</i> : CANTEDRAFT_135271
orf6.1975	C5_01210W_A	VPS1	Dynamin-family GTPase-related protein; induced upon adherence to polystyrene; regulated by Gcn2p and Gcn4p
orf6.1976	C5_01200W_A		Ortholog(s) have ADP-ribosyl-[dinitrogen reductase] hydrolase activity, phosphatase activity
orf6.1978	C5_01190W_A		Predicted protein of unknown function; merged with orf19.1952 in Assembly 21
orf6.1979	C5_01190W_A		Predicted protein of unknown function; merged with orf19.1952 in Assembly 21
orf6.198	C4_01860C_A		Possible Golgi membrane protein; Hap43-repressed; hypha induced; flow model biofilm induced; Spider biofilm induced
orf6.1980	C5_01180W_A	PUS4	Putative pseudouridine synthase; transcript regulated by Nrg1, Mig1, and Tup1
orf6.1981	C1_02980W_A	GOR1	Ortholog(s) have glyoxylate reductase activity, role in glyoxylate catabolic process and extracellular region localization
orf6.1982	C1_02990C_A	XOG1	Exo-1,3-beta-glucanase; 5 glycosyl hydrolase family member; affects sensitivity to chitin and glucan synthesis inhibitors; not required for yeast-to-hypha transition or for virulence in mice; Hap43-induced; Spider biofilm induced
orf6.1983	C6_02020C_A		Protein of unknown function; Hap43-repressed gene; rat catheter and Spider biofilm induced
orf6.1984	C6_02010C_A	GPD2	Surface protein similar to glycerol 3-P dehydrogenase; binds host Factor H, FHL-1, plasminogen; regulated by Ssn6, Nrg1, Efg1; induced by cell wall regeneration, macrophage/pseudohyphal growth, core stress response; Spider biofilm induced
orf6.1985	C6_02000W_A	PLB2	Putative phospholipase B; conserved catalytic region; 6 putative N-glycosylation motifs; predicted secretion signal; no GPI anchor predicted; fungal-specific (no human or murine homolog)
orf6.1987	C3_02630C_A		Protein of unknown function; Hog1p-repressed; Spider biofilm induced
orf6.1988	orf19.253		Predicted ORF from Assembly 19; merged with orf19.252 in Assembly 20
orf6.1989	C3_02620C_A		Protein of unknown function; S. cerevisiae ortholog Fmp37 which localizes to mitochondria; Hap43-repressed; Spider biofilm repressed
orf6.199	C4_01870C_A	ERG8	Putative phosphomevalonate kinase; enzyme of the mevalonate pathway of isoprenoid biosynthesis; transcript regulated by Nrg1; possible drug target; not conserved in H. sapiens
orf6.1991	C3_02610C_A	GLX3	Glutathione-independent glyoxalase; binds human immunoglobulin E; alkaline, fluconazole, Hog1 repressed; hypoxia, oxidative stress via Cap1, Hap43 induced; stationary-phase enriched; rat catheter, Spider biofilm induced
orf6.1992	C3_02600C_A	SLC1	Putative fatty acyltransferase; protein repressed during the mating process
orf6.1994	C3_02590W_A	APL5	Ortholog of S. cerevisiae and S. pombe Apl5; subunit of the AP-3 adaptor complex involved in Golgi-to-vacuole transport; phosphorylated protein; mutant is viable;
orf6.1995	C3_02580C_A		Ortholog(s) have role in endosome organization, regulation of protein localization and BLOC-1 complex localization
orf6.1996	C3_02570W_A		Predicted metalloendopeptidase; Spider biofilm induced
orf6.1997	C3_01690W_A		Ortholog(s) have role in positive regulation of catalytic activity
orf6.1998	C3_01680C_A		Predicted potassium ion transporter; Spider biofilm induced
orf6.1999	C3_01670W_A		Protein of unknown function; transcript detected on high-resolution tiling arrays
orf6.2	orf19.38		Predicted ORF from Assembly 19; removed from Assembly 20
orf6.20	CR_04840C_A	MSS11	Transcription factor; activator that binds to Flo8 via a LisH motif to cooperatively activate transcription of hypha-specific genes; required for hyphal growth
orf6.200	orf19.3800		Predicted ORF from Assembly 19; removed from Assembly 20
orf6.2000	C3_01660W_A		Protein of unknown function; transcript detected on high-resolution tiling arrays
orf6.2001	C3_01640C_A		Ortholog of <i>C. dubliniensis CD36</i> : Cd36_81550, <i>C. parapsilosis CDC317</i> : CPAR2_503570, <i>C. auris B8441</i> : B9J08_001894 and <i>Candida tenuis NRRL Y-1498</i> : cten_CGOB_00261
orf6.2002	C3_01630W_A	TFP1	Subunit of vacuolar H+-ATPase; stationary phase enriched protein; sumoylation target; Spider biofilm repressed
orf6.2003	C3_01620W_A		Ortholog of <i>C. dubliniensis CD36</i> : Cd36_81530, <i>C. parapsilosis CDC317</i> : CPAR2_503590, <i>C. auris B8441</i> : B9J08_001892 and <i>Candida tenuis NRRL Y-1498</i> : CANTEDRAFT_115755
orf6.2004	C1_04010C_A		Protein with a NADP-dependent oxidoreductase domain; transcript induced by ketoconazole; rat catheter and Spider biofilm induced
orf6.2006	C1_04160C_A		Ortholog of <i>S. cerevisiae</i> : YMR087W, <i>C. glabrata CBS138</i> : CAGL0J01397g, <i>C. dubliniensis CD36</i> : Cd36_03920, <i>C. parapsilosis CDC317</i> : CPAR2_107150 and <i>C. auris B8441</i> : B9J08_005139
orf6.2007	C1_04170C_A	HTA2	Putative histone H2A; farnesol regulated; rat catheter biofilm repressed; Spider biofilm repressed; Hap43-induced
orf6.2008	C1_04180W_A		Predicted histone H2B; Hap43-induced gene; Spider biofilm repressed
orf6.2009	C1_04190C_A	BST1	Inositol deacylase involved in attachment of GPI-anchored proteins to cell wall; required for host invasion and immune escape
orf6.201	C4_04790W_A	FAV1	Protein with weak similarity to S. cerevisiae Fus2p; induced by alpha pheromone mating factor in MTLa/MTLa opaque cells
orf6.2010	C1_04200C_A		Ortholog(s) have role in endoplasmic reticulum tubular network membrane organization, nuclear envelope organization, nuclear pore distribution, nuclear pore organization, spindle pole body localization to nuclear envelope
orf6.2011	C1_04210C_A	CDC3	Septin; essential for viability; functional homolog of S. cerevisiae Cdc3p; down-regulation associated with azole resistance; macrophage/pseudohyphal-repressed; virulence-group-correlated expression; gene has intron
orf6.2012	C3_02720W_A		Has domain(s) with predicted protein kinase binding activity and role in regulation of cyclin-dependent protein serine/threonine kinase activity
orf6.2013	C3_02700W_A	SMC3	Protein similar to S. cerevisiae Smc3p, which is an ATPase involved in sister chromatid cohesion; likely to be essential for growth, based on an insertional mutagenesis strategy
orf6.2014	C3_02690C_A		Ortholog(s) have dolichol kinase activity, role in dolichyl monophosphate biosynthetic process and endoplasmic reticulum membrane localization
orf6.2015	C2_10350C_A	ACS1	Acetyl-CoA synthetase; induced by human neutrophils; fluconazole-repressed; regulated by Nrg1/Mig1; colony morphology-related gene regulation by Ssn6; only in stationary phase cultures; rat catheter biofilm repressed, Spider biofilm induced
orf6.2016	C2_10340W_A	HEM4	Putative uroporphyrinogen III synthase; induced in high iron or elevated CO2; alkaline, Hap43-repressed
orf6.2017	C2_10330C_A		Protein of unknown function; Hap43-repressed gene
orf6.2018	C2_10320C_A		Protein similar to S. cerevisiae meiosis-specific, spore-wall-localized protein Ssp2p, which is required for wild-type outer spore wall formation in S. cerevisiae; possibly an essential gene (UAU1 method); Hap43p-repressed
orf6.202	C1_04950C_A	RPM2	Mitochondrial RNase P subunit; roles in nuclear transcription, cytoplasmic and mitochondrial RNA processing, mitochondrial translation; virulence-group-correlated expression; likely essential (UAU1 method); rat catheter biofilm induced
orf6.2020	C2_10310C_A	KIP2	Putative kinesin-related motor protein involved in mitotic spindle positioning; repressed by alpha pheromone in SpiderM medium; periodic mRNA expression, peak at cell-cycle G2/M phase
orf6.2021	C2_10300C_A		Protein of unknown function; shows colony morphology-related gene regulation by Ssn6
orf6.2023	orf19.4902		Predicted ORF from Assembly 19; removed from Assembly 20; subsequently merged with orf19.4901 in Assembly 21
orf6.2024	C1_10310W_A		Predicted methyltransferase; Spider biofilm induced
orf6.2025	C1_10300W_A	MNN12	Predicted alpha-1,3-mannosyltransferase activity with a role in protein glycosylation
orf6.2026	C1_10290W_A	GCA1	Extracellular/plasma membrane-associated glucoamylase; expressed in rat oral infection; regulated by carbohydrates, pH, galactose; promotes biofilm matrix formation; flow model biofilm induced; Bcr1 repressed in RPMI a/a biofilms
orf6.2027	orf19.4460		Predicted ORF from Assembly 19; removed from Assembly 20
orf6.2028	C1_03880C_A		Ortholog of <i>Candida albicans WO-1</i> : CAWG_01005
orf6.203	C6_03350C_A	ARP4	Subunit of the NuA4 histone acetyltransferase complex
orf6.2030	C1_03890W_A		Ortholog of <i>Candida albicans WO-1</i> : CAWG_01004
orf6.2031	C1_03900W_A	SEN15	Similar to delta subunit of tRNA splicing endonuclease; increased transcription is observed upon fluphenazine treatment
orf6.2032	C1_03910C_A		Protein of unknown function; Spider biofilm induced
orf6.2033	C1_03920C_A		Ortholog(s) have palmitoyltransferase activity, protein-cysteine S-palmitoyltransferase activity and role in protein palmitoylation, protein targeting to membrane
orf6.2034	C2_04880C_A	ARH2	Putative adrenodoxin-NADPH oxidoreductase; role in heme biosynthesis
orf6.2035	C2_04910W_A		Protein of unknown function; flow model biofilm induced; transcript repressed by ciclopirox olamine
orf6.2036	C2_04930C_A	CRK1	Protein kinase of the Cdc2 subfamily involved in hyphal development, virulence; promotes hyphal development independently of Cph1 and Efg1; functionally complements pheromone hypersensitivity of S. cerevisiae sgv1 mutant; Hap43p-repressed
orf6.2037	orf19.3524		Protein kinase of the Cdc2 subfamily involved in hyphal development and virulence; merged with orf19.3523 in Assembly 20
orf6.2039	C2_04940C_A	ITR1	MFS inositol transporter; uptake of exogenous inositol; 12 transmembrane motifs; expressed in rich medium; fluconazole, caspofungin repressed; possibly essential (UAU1 method); flow model, rat catheter and Spider biofilm induced
orf6.204	C6_03340C_A	GLC3	Putative 1,4-glucan branching enzyme; fluconazole-induced; colony morphology-related gene regulation by Ssn6; stationary phase enriched protein
orf6.2040	C2_04950C_A	CYT1	Cytochrome c1; induced in high iron; alkaline repressed; possibly an essential gene, disruptants not obtained by UAU1 method; Hap43-repressed; Spider biofilm repressed
orf6.2041	C2_04960C_A		Protein of unknown function; Spider biofilm induced
orf6.2042	orf19.3584		Predicted ORF from Assembly 19; merged with orf19.225 in Assembly 20
orf6.2043	C2_08840W_A		Putative tRNA methyltransferase complex subunit; regulated by Gcn4; repressed in response to amino acid starvation (3-aminotriazole treatment); Spider biofilm induced
orf6.2044	C2_08830W_A		Ortholog(s) have role in chitin localization, vesicle-mediated transport and integral component of endoplasmic reticulum membrane localization
orf6.2046	orf19.3588		Predicted ORF from Assembly 19; merged with orf19.3586 in Assembly 20
orf6.2047	C2_08820C_A	SPO11	DNA endonuclease; required for genetic recombination between homologous chromosomes during the parasexual cycle; produced in mitotically dividing cells; similar to S. cerevisiae Spo11 which functions in recombination during meiosis
orf6.2048	C2_08810C_A	IPP1	Putative inorganic pyrophosphatase; antigenic; soluble protein in hyphae; macrophage-induced protein; protein present in exponential and stationary phase yeast; possibly essential (UAU1 method); sumoylation target; Spider biofilm repressed
orf6.2049	C2_08800C_A	APE3	Putative vacuolar aminopeptidase Y,; regulated by Gcn2 and Gcn4; rat catheter and Spider biofilm repressed
orf6.205	C3_00740W_A		Ortholog of <i>Candida albicans WO-1</i> : CAWG_02410
orf6.2050	C2_08790W_A	JEM1	Functional homolog of S. cerevisiae Jem1p, which acts with Scj1p and Kar2p (BiP) in protein folding and ER-associated degradation of misfolded proteins, and also has a role in karyogamy; has J domain and 4 tetratricopeptide repeats
orf6.2051	C2_08780W_A	RPT6	Putative ATPase of the 19S regulatory particle of the 26S proteasome; transcript regulated by Mig1; regulated by Gcn2 and Gcn4
orf6.2052	C4_01560C_A		Ortholog(s) have ubiquitin-ubiquitin ligase activity, role in ATP export, mitochondrion inheritance, protein monoubiquitination, protein polyubiquitination, ubiquitin-dependent endocytosis and ubiquitin ligase complex localization
orf6.2053	C4_01550C_A	CPA1	Putative carbamoyl-phosphate synthase subunit; alkaline repressed; rat catheter, Spider and flow model biofilm induced
orf6.2054	C4_01530C_A	ERG251	C-4 sterol methyl oxidase; role in ergosterol biosynthesis; Hap43-induced; ketoconazole-induced; amphotericin B, caspofungin repressed; possibly essential gene, disruptants not obtained by UAU1 method; Spider biofilm repressed
orf6.2055	C4_00020W_A	VMA6	Putative vacuolar H+-ATPase subunit; required for proper vacuolar ATPase assembly and vacuolar functions; Spider biofilm repressed
orf6.2056	C4_00030C_A		Ortholog(s) have double-stranded DNA binding activity, role in DNA damage checkpoint, double-strand break repair, reciprocal meiotic recombination and checkpoint clamp complex, nucleus localization
orf6.2059	C4_00040W_A	CNH1	Na+/H+ antiporter; required for wild-type growth, cell morphology, and virulence in a mouse model of systemic infection; not transcriptionally regulated by NaCl; fungal-specific (no human or murine homolog)
orf6.206	C3_00730W_A		Ortholog(s) have mRNA binding activity
orf6.2060	C4_00040W_A	CNH1	Na+/H+ antiporter; required for wild-type growth, cell morphology, and virulence in a mouse model of systemic infection; not transcriptionally regulated by NaCl; fungal-specific (no human or murine homolog)
orf6.2062	C4_00050W_A		Ortholog of <i>C. dubliniensis CD36</i> : Cd36_40110, <i>C. parapsilosis CDC317</i> : CPAR2_402300, <i>C. auris B8441</i> : B9J08_003539 and <i>Candida tenuis NRRL Y-1498</i> : CANTEDRAFT_94507
orf6.2063	C4_00060W_A		Putative protein of unknown function; Hap43p-repressed gene
orf6.2065	C4_00070C_A		Ortholog(s) have role in protein transport to vacuole involved in ubiquitin-dependent protein catabolic process via the multivesicular body sorting pathway
orf6.2067	C4_00080C_A		Protein of unknown function; Hap43-repressed; Spider biofilm induced
orf6.2069	C4_00090W_A	PHR3	Putative beta-1,3-glucanosyltransferase with similarity to the A. fumigatus GEL family; fungal-specific (no human or murine homolog); possibly an essential gene, disruptants not obtained by UAU1 method
orf6.207	C2_09070C_A		Putative glycerol-3-phosphate acyltransferase; Hog1-repressed
orf6.2070	C4_00100C_A		F-box domain-containing protein; flow model biofilm induced
orf6.2071	C6_00820W_A	SUN41	Cell wall glycosidase; role in biofilm formation and cell separation; possibly secreted; hypoxia, hyphal induced; caspofungin repressed; Efg1, Cph1 regulated; O-glycosylated, possible Kex2 substrate; 5'-UTR intron; Spider biofilm induced
orf6.2072	C6_00830C_A	CAN3	Predicted amino acid transmembrane transporter; transcript regulated by white-opaque switch; Hap43-repressed gene
orf6.2073	orf19.3640		Predicted ORF from Assembly 19; removed from Assembly 20
orf6.2074	C2_09640W_A	PMI1	Phosphomannose isomerase; cell wall biosynthesis enzyme; drug target; functional homolog of S. cerevisiae, E. coli phosphomannose isomerase; Gcn4-regulated; induced on adherence to polystyrene, phagocytosis; 3-AT, Spider biofilm repressed
orf6.2075	C2_09650W_A		Ortholog(s) have poly(A) binding activity, role in mRNA metabolic process and cytoplasm localization
orf6.2076	C2_09660W_A		Putative 66S pre-ribosomal particle component; Hap43-induced; F-12/CO2 early biofilm induced
orf6.2077	C2_09670C_A		Ortholog(s) have 4 iron, 4 sulfur cluster binding, ATPase activity, role in iron-sulfur cluster assembly, tRNA wobble uridine modification and Nbp35-Cfd1 ATPase complex, cytoplasm localization
orf6.2078	C2_09680W_A		Ortholog(s) have SNAP receptor activity and role in endoplasmic reticulum to Golgi vesicle-mediated transport, retrograde vesicle-mediated transport, Golgi to endoplasmic reticulum, vesicle fusion
orf6.2080	orf19.1384		Predicted ORF from Assembly 19; merged with orf19.1383 in Assembly 20
orf6.2081	C2_09690C_A		Protein of unknown function; induced by alpha pheromone in SpiderM medium
orf6.2082	C2_09700W_A	YEA4	Putative uridine diphosphate-N-acetylglucosamine (UDP-GlcNAc) transporter; required for cell wall chitin synthesis; induced by alpha pheromone in SpiderM medium
orf6.2083	C1_08740C_A	SEC24	Protein with a possible role in ER to Golgi transport; induced upon yeast-hyphal switch; sumoylation target; Spider biofilm repressed
orf6.2084	C1_08750W_A	YMC2	Putative mitochondrial carrier protein; Gcn4-regulated; F-12/ CO2 early biofilm induced; Spider biofilm induced
orf6.2085	C1_08760W_A		Protein of unknown function; Hap43-repressed
orf6.2086	C1_08770W_A		Ornithine cyclodeaminase family protein; Sef1, Sfu1, and Hap43-regulated; ortholog of S. cerevisiae YGL159W and S. pombe SPAP11E10.01; rat catheter biofilm induced
orf6.2087	C1_08780W_A		Ortholog(s) have alkaline phosphatase activity, zinc ion sensor activity, role in nicotinamide nucleotide metabolic process, protein dephosphorylation and extracellular region, fungal-type vacuole membrane localization
orf6.2088	C1_08790W_A	TPO3	Putative polyamine transporter; MFS-MDR family; induced by Sfu1, regulated upon white-opaque; decreased expression in hyphae vs yeast-form cells; regulated by Nrg1; Spider biofilm repressed
orf6.2089	C6_03780C_A		Ortholog(s) have ubiquitin-protein transferase activity, role in SCF-dependent proteasomal ubiquitin-dependent protein catabolic process and SCF ubiquitin ligase complex localization
orf6.209	C2_09060C_A	ASN1	Putative asparagine synthetase; soluble protein in hyphae; regulated by Rim101; decreased expression at pH 4 vs pH 8; protein detected during exponential and stationary phases of yeast-form growth
orf6.2090	C6_03770C_A	ORM1	Putative endoplasmic reticulum membrane protein; Hap43p-repressed gene; mutation confers hypersensitivity to aureobasidin A
orf6.2091	C6_03760C_A	SHM2	Cytoplasmic serine hydroxymethyltransferase; complements glycine auxotrophy of S. cerevisiae shm1 shm2 gly1-1 mutant; antigenic; farnesol-upregulated in biofilm; stationary-phase enriched protein; rat catheter and Spider biofilm repressed
orf6.2092	C6_03750C_A	SBA1	Similar to co-chaperones; induced in high iron; farnesol-, heavy metal (cadmium) stress-induced; protein level decreases in stationary phase cultures; Hap43-repressed
orf6.2093	C6_03740W_A		Ortholog of <i>C. dubliniensis CD36</i> : Cd36_64250, <i>Candida tenuis NRRL Y-1498</i> : cten_CGOB_00218, <i>Debaryomyces hansenii CBS767</i> : DEHA2E19888g and <i>Candida tropicalis NEW ASSEMBLY</i> : CTRG1_02732
orf6.2094	C1_05520W_A		Protein of unknown function; induced by Sfu1; Spider biofilm induced
orf6.2095	C1_05530C_A	SSH1	Protein with a role in protein translocation across membranes
orf6.2096	C1_05540C_A		Protein similar to GTPase regulators; induced in low iron; transcript activated by Mnl1 under weak acid stress; Hap43-, Sfu1- and Sef1-regulated; flow model biofilm induced, Spider biofilm induced
orf6.2098	C6_01760W_A	SEC12	Putative guanyl-nucleotide exchange factor; induced in high iron; Hap43-repressed
orf6.21	CR_04850C_A		Ortholog of <i>Candida albicans WO-1</i> : CAWG_01818
orf6.210	C1_12430W_A		Ortholog(s) have phosphatidylinositol-4,5-bisphosphate binding, signaling adaptor activity
orf6.2100	C6_01750C_A		Ortholog of <i>S. cerevisiae</i> : BUD17, <i>C. glabrata CBS138</i> : CAGL0M10725g, <i>C. dubliniensis CD36</i> : Cd36_61840, <i>C. parapsilosis CDC317</i> : CPAR2_602630 and <i>C. auris B8441</i> : B9J08_005378
orf6.2101	C6_01740C_A	ATG15	Putative lipase; fungal-specific (no human or murine homolog); Hap43p-repressed gene
orf6.2102	C6_01730W_A	FGR37	Protein lacking an ortholog in S. cerevisiae; transposon mutation affects filamentous growth
orf6.2103	C2_01680C_A		Ortholog of the mitochondria localized S. cerevisiae Pib2 protein of unknown function; has a FYVE zinc finger domain; Spider biofilm induced
orf6.2104	C2_01690W_A		Putative succinate dehydrogenase; enzyme of citric acid cycle; repressed by nitric oxide; Efg1, Hap43 repressed
orf6.2105	C2_01700C_A	HAP42	Predicted transcription factor; possibly an essential gene, disruptants not obtained by UAU1 method
orf6.2106	C2_01710W_A	HSK3	Subunit of the Dam1 (DASH) complex, which acts in chromosome segregation by coupling kinetochores to spindle microtubules; expression regulated during planktonic growth
orf6.2107	C2_01720C_A		Ortholog(s) have copper ion binding activity, role in mitochondrial respiratory chain complex IV assembly and extrinsic component of mitochondrial inner membrane, mitochondrial intermembrane space localization
orf6.2108	C2_01730W_A		Ortholog of S, cerevisiae Spc24; a component of the conserved kinetochore-associated Ndc80 complex involved in chromosome segregation, spindle checkpoint activity and kinetochore clustering; Hap43-induced gene
orf6.2109	C2_01740C_A		Mitochondrial ribosomal protein of the large subunit; rat catheter biofilm induced
orf6.2110	C3_06190C_A	ALS6	ALS family protein; expression in S. cerevisiae confers adhesion to gelatin; macrophage-induced gene; N-terminal adhesion domain; ALS family includes cell-surface glycoproteins, some with adhesin function
orf6.2113	C2_01030W_A		Ortholog(s) have structural constituent of ribosome activity, role in mitochondrial translation and mitochondrial large ribosomal subunit localization
orf6.2114	C2_01060C_A		Protein with a predicted DnaJ chaperone domain and a CSL-type zinc finger; Spider biofilm induced
orf6.2115	C2_01070W_A		Ortholog(s) have RNA polymerase I activity and role in nucleolar large rRNA transcription by RNA polymerase I, transcription by RNA polymerase I, transcription elongation from RNA polymerase I promoter
orf6.2116	C2_01090C_A	ERG28	Ortholog(s) have protein binding, bridging activity, role in demethylation, ergosterol biosynthetic process and endoplasmic reticulum membrane localization
orf6.2117	orf19.2015		Predicted ORF from Assembly 19; merged with orf19.2014 in Assembly 20
orf6.2118	C2_01120W_A	KAR2	Similar to Hsp70 family chaperones; role in translocation of proteins into the ER; induced in high iron; protein present in exponential and stationary growth phase yeast cultures; flow model and Spider biofilm repressed
orf6.2119	C1_02820W_A	LYS2	Heterodimeric alpha-aminoadipate reductase large subunit; lysine biosynthesis; predicted binding sites for AMP and alpha-aminoadipate; inhibited by lys or thialysine; regulated by Gcn2 and Gcn4; Spider biofilm induced, flow model repressed
orf6.212	C6_03320W_A		Stationary phase enriched protein; Gcn4-regulated; induced by amino acid starvation (3-AT), benomyl or in azole-resistant strain that overexpresses MDR1; flow model biofilm induced; rat catheter biofilm repressed; overlaps orf19.5621
orf6.2120	C1_02810W_A	RAD16	Ortholog of S. cerevisiae Rad16; a protein that recognizes and binds damaged DNA; flucytosine induced; rat catheter and Spider biofilm induced
orf6.2121	C1_02800W_A		Protein of unknown function; Spider biofilm induced
orf6.2122	C1_04080W_A	MAD2	Protein required for the spindle assembly checkpoint of the cell cycle; necessary for survival in host cell macrophages and for virulence in a mouse model of systemic candidiasis
orf6.2123	C1_04090C_A		Ortholog(s) have cyclin-dependent protein serine/threonine kinase activator activity
orf6.2124	C1_04100C_A	POR1	Mitochondrial outer membrane porin; in detergent-resistant membrane fraction (possible lipid raft component); antigenic in human, mouse; Hap43p-induced; flucytosine-, macrophage-, farnesol- induced; fluconazole, caspofungin repressed
orf6.2125	C1_04110W_A		Ortholog(s) have lysophosphatidic acid acyltransferase activity, role in cellular triglyceride homeostasis, lipid droplet organization and endoplasmic reticulum, lipid droplet localization
orf6.2127	C1_04120C_A		Putative U2 snRNP protein; Hap43p-induced gene; mutation confers hypersensitivity to 5-fluorocytosine (5-FC), 5-fluorouracil (5-FU), and tubercidin (7-deazaadenosine)
orf6.2129	C1_04130W_A	ERB1	Protein with a predicted role in ribosomal large subunit biogenesis; mutation confers hypersensitivity to 5-fluorocytosine (5-FC), 5-fluorouracil (5-FU), and tubercidin (7-deazaadenosine); hyphal, macrophage repressed
orf6.213	C6_03310W_A		Protein of unknown function; induced by alpha pheromone in SpiderM medium; Spider biofilm induced
orf6.2130	C1_04140W_A	IFD6	Aldo-keto reductase; similar to aryl alcohol dehydrogenases; protein increase correlates with MDR1 overexpression (not CDR1 or CDR2) in fluconazole-resistant clinical isolates; farnesol regulated; possibly essential; Spider biofilm induced
orf6.2131	C1_04150C_A		Predicted NUDIX hydrolase domain; Hap43-induced
orf6.2132	C1_04160C_A		Ortholog of <i>S. cerevisiae</i> : YMR087W, <i>C. glabrata CBS138</i> : CAGL0J01397g, <i>C. dubliniensis CD36</i> : Cd36_03920, <i>C. parapsilosis CDC317</i> : CPAR2_107150 and <i>C. auris B8441</i> : B9J08_005139
orf6.2133	C1_02050C_A	PHO91	Putative low-affinity phosphate transporter; fungal-specific (no human or murine homolog)
orf6.2135	C1_02040C_A		Putative deubiquitinating enzyme; induced by Mnl1 under weak acid stress
orf6.2136	CR_05210W_A		Protein of unknown function; Hap43-repressed; Spider biofilm repressed
orf6.2137	CR_05220C_A	GUT1	Putative glycerol kinase; downregulated upon adherence to polystyrene; greater mRNA abundance observed in a cyr1 homozygous null mutant than in wild type
orf6.2138	CR_05240C_A	FGR14	Protein encoded in retrotransposon Zorro3 with similarity to retroviral endonuclease-reverse transcriptase proteins; lacks an ortholog in S. cerevisiae; transposon mutation affects filamentous growth
orf6.214	C2_09980W_A		Protein with a PI31 proteasome regulator domain; Hap43-repressed; flow model biofilm induced
orf6.2140	orf19.561		Predicted ORF from Assembly 19; removed from Assembly 20
orf6.2141	CR_05250C_A	FGR13	Protein encoded in retrotransposon Zorro3 with a potential zinc finger; lacks an ortholog in S. cerevisiae; transposon mutation affects filamentous growth
orf6.2142	C7_02680W_A	TOM22	Putative mitochondrial import receptor subunit; colony morphology-related gene regulation by Ssn6
orf6.2143	C7_02690C_A	EPT1	Diacylglycerol cholinephosphotransferase and ethanolaminephosphotransferase, catalyzes the final step in Kennedy pathway of phosphatidylcholine and phosphatidylethanolamine biosynthesis
orf6.2145	C6_04210C_A	ATM1	Member of MDR subfamily of ABC family; ortholog of S. cerevisiae ABC transporter, Atm1; induced in low iron; induced by nitric oxide independent of Yhb1
orf6.2147	C6_04210C_A	ATM1	Member of MDR subfamily of ABC family; ortholog of S. cerevisiae ABC transporter, Atm1; induced in low iron; induced by nitric oxide independent of Yhb1
orf6.2148	C6_04220C_A	HBR2	Putative alanine glyoxylate aminotransferase; regulated by Gcn4p and hemoglobin; stationary phase enriched protein
orf6.2149	orf19.1079		Predicted ORF from Assembly 19; merged with orf19.1078 in Assembly 20
orf6.215	C3_02400C_A	COX7	Putative cytochrome c oxidase; flucytosine induced; repressed by nitric oxide
orf6.2150	C6_04230W_A		Ortholog of <i>C. dubliniensis CD36</i> : Cd36_64900, <i>C. parapsilosis CDC317</i> : CPAR2_600390, <i>Pichia stipitis Pignal</i> : PICST_30726 and <i>Candida guilliermondii ATCC 6260</i> : PGUG_04023
orf6.2151	C6_00420W_A	DPM2	Dolichol-phosphate mannose synthase subunit, not essential for enzyme activity; flow model and Spider biofilm repressed
orf6.2152	C6_04240W_A		Protein with an Alba DNA/RNA-binding protein domain; Spider biofilm induced
orf6.2153	CR_07750C_A		Ortholog(s) have role in maturation of 5.8S rRNA from tricistronic rRNA transcript (SSU-rRNA, 5.8S rRNA, LSU-rRNA), maturation of LSU-rRNA from tricistronic rRNA transcript (SSU-rRNA, 5.8S rRNA, LSU-rRNA)
orf6.2154	CR_07770C_A	PTC6	Mitochondrial protein phosphatase of the Type 2C-related family (serine/threonine-specific), functional homolog of <i>S. cerevisiae</i> Ptc6p; mutant shows virulence defect
orf6.2155	CR_07780W_A		Has domain(s) with predicted oxidoreductase activity and role in oxidation-reduction process
orf6.2156	CR_07790C_A	YHB1	Nitric oxide dioxygenase; acts in nitric oxide scavenging/detoxification; role in virulence in mouse; transcript activated by NO, macrophage interaction; Hap43, hypha repressed; mRNA binds She3
orf6.2158	C4_05800C_A		Protein of unknown function; transcript detected on high-resolution tiling arrays
orf6.2159	C4_05810W_A		Ortholog of <i>S. cerevisiae</i> : CAJ1, <i>C. glabrata CBS138</i> : CAGL0J02750g, <i>C. dubliniensis CD36</i> : Cd36_45380, <i>C. parapsilosis CDC317</i> : CPAR2_500650 and <i>C. auris B8441</i> : B9J08_005169
orf6.2160	C4_05830W_A		Protein of unknown function; transcript detected on high-resolution tiling arrays; rat catheter biofilm induced
orf6.2162	C4_05840W_A	FRE3	Protein with similarity to ferric reductase Fre10p; possibly an essential gene, disruptants not obtained by UAU1 method
orf6.2164	C4_05850C_A		Protein of unknown function; may play a role in regulation of cell size; rat catheter biofilm repressed
orf6.2165	C4_05860W_A		Ortholog(s) have tubulin binding activity and role in cytoplasm protein quality control by the ubiquitin-proteasome system, positive regulation of transcription elongation from RNA polymerase II promoter, tubulin complex assembly
orf6.2166	C4_05870C_A		Has domain(s) with predicted DNA binding, zinc ion binding activity, role in transcription, DNA-templated and nucleus localization
orf6.2167	CR_05320C_A		Dubious open reading frame
orf6.2168	CR_05310W_A		Ortholog(s) have role in Golgi to vacuole transport, endosomal transport, vesicle-mediated transport and AP-1 adaptor complex, Golgi apparatus, endosome localization
orf6.2169	CR_05300C_A	MNN21	Ortholog(s) have alpha-1,2-mannosyltransferase activity, role in cell wall mannoprotein biosynthetic process, protein glycosylation and Golgi apparatus localization
orf6.217	C3_02410C_A		Ortholog(s) have ubiquitin-protein transferase activity, role in ubiquitin-dependent protein catabolic process and chromosome, centromeric region, site of double-strand break localization
orf6.2170	CR_05290W_A	MNT3	Mannosyltransferase; transcription elevated in cyr1, chk1, nik1, and sln1 homozygous null mutants; fungal-specific (no human or murine homolog)
orf6.2172	C1_11730W_A		Protein with SEL-1 like protein domain; early-stage flow model biofilm induced
orf6.2173	C1_11740W_A		Ortholog of <i>Pichia stipitis Pignal</i> : PICST_30878, <i>Candida tropicalis NEW ASSEMBLY</i> : CTRG1_01052, <i>Spathaspora passalidarum NRRL Y-27907</i> : SPAPADRAFT_60017 and <i>Candida guilliermondii ATCC 6260</i> : PGUG_05223
orf6.2174	C1_11750W_A	AVT4	Putative vacuolar transporter of large neutral amino acids; induced by alpha pheromone in SpiderM medium
orf6.2176	C1_11760C_A		Protein of unknown function; Spider biofilm repressed
orf6.2177	C1_11770C_A		Protein of unknown funtion; S. cerevisiae ortholog Svl3 plays a role in endocytosis and is localized to the bud neck; Spider biofilm induced
orf6.2179	CR_03880W_A	IFF9	Predicted GPI-linked cell-wall protein; similar to Hyr1; induced in low iron; possibly an essential gene, disruptants not obtained by UAU1 method
orf6.218	C3_02420C_A		Ortholog of S. cerevisiae Pet111; a mitochondrial translational activator specific for the COX2 mRNA; Hap43-induced gene
orf6.2181	C1_08690W_A		Ortholog(s) have role in mitochondrial respiratory chain complex II assembly, tricarboxylic acid cycle and mitochondrial matrix localization
orf6.2182	C1_08700W_A		Ortholog(s) have role in histone deacetylation and Set3 complex localization
orf6.2183	C1_08710W_A		Ortholog of <i>S. cerevisiae</i> : YNL050C, <i>C. glabrata CBS138</i> : CAGL0G01276g, <i>C. dubliniensis CD36</i> : Cd36_08220, <i>C. parapsilosis CDC317</i> : CPAR2_804440 and <i>C. auris B8441</i> : B9J08_004556
orf6.2184	C1_08730W_A		Ortholog(s) have role in cytoplasm to vacuole transport by the Cvt pathway, intra-Golgi vesicle-mediated transport and Golgi transport complex localization
orf6.2185	C1_08740C_A	SEC24	Protein with a possible role in ER to Golgi transport; induced upon yeast-hyphal switch; sumoylation target; Spider biofilm repressed
orf6.2186	C1_08750W_A	YMC2	Putative mitochondrial carrier protein; Gcn4-regulated; F-12/ CO2 early biofilm induced; Spider biofilm induced
orf6.2187	C1_08760W_A		Protein of unknown function; Hap43-repressed
orf6.2188	C1_11440C_A	GIN1	Protein involved in regulation of DNA-damage-induced filamentous growth; putative component of DNA replication checkpoint; ortholog of <i>S. cerevisiae</i> Mrc1p, an S-phase checkpoint protein; Hap43p-induced gene
orf6.2190	C1_11450C_A	SAM2	S-adenosylmethionine synthetase; localizes to surface of hyphae, not yeast cells; alkaline, Hog1-induced; farnesol-downregulated; F-12/CO2 early biofilm induced; Spider biofilm repressed
orf6.2191	C1_11470C_A	DPP1	Putative diacylglycerol pyrophosphate phosphatase of diacylglycerol production for phospholipid biosynthesis; downregulation correlates with clinical development of fluconazole resistance
orf6.2193	CR_02460W_A		Ortholog(s) have role in positive regulation of endo-1,4-beta-xylanase activity and SCF ubiquitin ligase complex, cytoplasm localization
orf6.2194	CR_02480W_A		Dubious open reading frame
orf6.2195	orf19.3718		Gene fragment (probable assembly 19 error); 5' end of OPT4-2 allele (oligopeptide transporter); fungal-specific (no human or murine homolog); transcript induced upon phagocytosis by macrophage; merged with orf19.176 in Assembly 20
orf6.2196	C1_06670W_A		Ortholog of <i>C. dubliniensis CD36</i> : Cd36_06250, <i>C. parapsilosis CDC317</i> : CPAR2_206820, <i>C. auris B8441</i> : B9J08_003766 and <i>Candida tenuis NRRL Y-1498</i> : CANTEDRAFT_125137
orf6.2197	C1_06660W_A		Protein of unknown function; regulated by osmotic stress via Hog1 and oxidative stress (Hog1- and Cap1-independent); induced by alpha pheromone in SpiderM medium; Spider biofilm induced
orf6.2198	C1_06650W_A	NAA20	Ortholog(s) have peptide alpha-N-acetyltransferase activity and role in N-terminal peptidyl-methionine acetylation, mitochondrion inheritance, regulation of actin cytoskeleton organization, ubiquitin-dependent ERAD pathway
orf6.2199	C1_06630W_A		Ortholog(s) have chromatin binding activity
orf6.22	C6_04180W_A		Putative metalloprotease; associates with ribosomes and is involved in ribosome biogenesis; Spider biofilm induced
orf6.220	CR_05290W_A	MNT3	Mannosyltransferase; transcription elevated in cyr1, chk1, nik1, and sln1 homozygous null mutants; fungal-specific (no human or murine homolog)
orf6.2200	C1_06620C_A		Ortholog of <i>C. dubliniensis CD36</i> : Cd36_06210, <i>Candida tropicalis NEW ASSEMBLY</i> : CTRG1_04227, <i>Candida tropicalis MYA-3404</i> : CTRG_04227 and <i>Candida albicans WO-1</i> : CAWG_00750
orf6.2201	C1_06610C_A	HAK1	Putative potassium transporter; similar to Schwanniomyces occidentalis Hak1p; amphotericin B induced; induced upon phagocytosis by macrophage; Hap43-repressed; rat catheter biofilm repressed
orf6.2202	C6_02730W_A	SAC6	Fimbrin; actin filament bundling protein; involved in hyphal growth, oxidative stress response and virulence; transcript regulated by Nrg1 and Mig1; protein level decreases in stationary phase
orf6.2203	C6_03520C_A		Has domain(s) with predicted zinc ion binding activity and role in intracellular protein transport, vesicle-mediated transport
orf6.2204	C6_02710C_A	SAP6	Biofilm-specific aspartyl protease; expressed during hyphal growth, oral carriage, infection; virulence role affecte by URA3; N-glycosylated; rat catheter biofilm induced
orf6.2205	C6_02690C_A		Protein with similarity to S. pombe Nrd1p; transcription induced upon induction of hyphal growth; regulated by Cph1p, Efg1p, Cph2p; low-level expression; alkaline upregulated; fungal-specific (no human or murine homolog)
orf6.2207	C6_02680W_A		Ortholog(s) have SNAP receptor activity, role in retrograde vesicle-mediated transport, Golgi to endoplasmic reticulum and SNARE complex, integral component of cytoplasmic side of endoplasmic reticulum membrane localization
orf6.2208	CR_02610C_A		Ortholog(s) have structural constituent of nuclear pore activity and role in NLS-bearing protein import into nucleus, nuclear pore organization, protein import into nucleus, protein localization to nuclear inner membrane
orf6.2209	CR_02620C_A		Protein of unknown function; Hap43-repressed gene; repressed by nitric oxide
orf6.221	C5_02910C_A	GYP8	Ortholog(s) have GTPase activator activity, role in vesicle-mediated transport and cytoplasm localization
orf6.2210	CR_02630C_A		Essential component of the conserved oligomeric Golgi complex; role in fusion of transport vesicles to Golgi compartments; rat catheter biofilm repressed
orf6.2211	C7_02460C_A		Putative ortholog of S. cerevisiae Npa3p; possibly essential for growth (however, depletion mutant is viable)
orf6.2212	C7_02450W_A		Protein of unknown function; induced upon adherence to polystyrene; oxidative stress-induced via Cap1
orf6.2213	C7_02450W_A		Protein of unknown function; induced upon adherence to polystyrene; oxidative stress-induced via Cap1
orf6.2214	C7_02390W_A	AHP2	Putative thiol-specific peroxiredoxin; macrophage-downregulated gene
orf6.2216	C7_02380C_A	CYP1	Peptidyl-prolyl cis-trans isomerase; cyclosporin A sensitive activity; soluble in hyphae; biofilm induced, macrophage-induced protein; downregulated upon treatment of biofilm with farnesol; present in exponential and stationary phase cells
orf6.2218	C7_02370W_A		Protein with chitin synthesis regulation, resistance to Congo red domain; membrane-localized protein; Spider biofilm induced
orf6.2219	C7_02360W_A		Protein of unknown function; flow model biofilm induced
orf6.222	C5_02920W_A		Trimethyllysine dioxygenase, the first enzyme in the carnitine biosynthesis pathway; hypha-induced expression, regulated by Cyr1, Ras1, Efg1; rat catheter biofilm repressed
orf6.2220	C2_08690C_A		Ortholog of <i>C. dubliniensis CD36</i> : Cd36_22860, <i>C. parapsilosis CDC317</i> : CPAR2_806540, <i>C. auris B8441</i> : B9J08_004792 and <i>Candida tenuis NRRL Y-1498</i> : CANTEDRAFT_108823
orf6.2221	C2_08700C_A		Ortholog of S. cereviae Sna4 vacuolar outer membrane protein that plays a role in sensitivity to NA+; induced by Mnl1 under weak acid stress
orf6.2222	C2_08710W_A	PEX17	Putative peroxin
orf6.2223	C2_08720W_A		Ortholog(s) have Ino80 complex localization
orf6.2224	C2_08730W_A	MFG1	Regulator of filamentous growth; required for biofilm formation, virulence; interacts with Flo8 and Mss11
orf6.2226	C2_08740W_A		Has domain(s) with predicted ATP binding, nucleoside-triphosphatase activity, nucleotide binding activity
orf6.2227	C2_08750W_A		Protein of unknown function; flow model biofilm induced
orf6.2228	C2_08760C_A	TIF4631	Putative translation initiation factor eIF4G; overexpression causes hyperfilamentation; hyphal- and macrophage-induced; genes encoding some translation factors are downregulated upon phagocytosis by murine macrophage
orf6.223	C7_03400C_A		Ortholog of S. cerevisiae Mtr4, an ATP-dependent 3'-5' RNA helicase of the DEAD-box family; Hap43-induced gene; Spider biofilm induced
orf6.2231	C4_05430C_A	GAP5	General amino acid permease; fungal-specific (no human or murine homolog)
orf6.2232	C4_05440C_A		Protein of unknown function; Spider biofilm induced
orf6.2233	C4_05450C_A	CBR1	Putative cytochrome B5 reductase; plasma membrane-localized
orf6.2234	C4_05460C_A	OFD1	Putative prolyl hydroxylase family member; regulates Ume6p stability in response to oxygen; inhibited by hypoxia; repressed by prostaglandins; Spider biofilm induced
orf6.2235	C1_01630W_A		Protein similar to a mitochondrial complex I intermediate-associated protein; fluconazole-repressed; Spider biofilm induced; rat catheter biofilm repressed
orf6.2236	C1_01620C_A		Has domain(s) with predicted oxidoreductase activity and role in metabolic process
orf6.2237	C1_01610C_A		Protein of unknown function; Hap43-induced; Spider biofilm induced
orf6.2238	C1_01600W_A	MRP20	Component of mitochondrial ribosome; decreased expression in hyphae compared to yeast-form cells
orf6.2239	C1_01590C_A		Putative RNA polymerase II subunit B150; heterozygous null mutant exhibits resistance to parnafungin in the C. albicans fitness test
orf6.224	C7_03390C_A	PUP3	Putative beta 3 subunit of the 20S proteasome; macrophage/pseudohyphal-repressed
orf6.2240	C1_01580W_A		Ortholog(s) have structural constituent of ribosome activity and fungal-type vacuole, mitochondrial large ribosomal subunit localization
orf6.2241	C2_09650W_A		Ortholog(s) have poly(A) binding activity, role in mRNA metabolic process and cytoplasm localization
orf6.2242	C2_09640W_A	PMI1	Phosphomannose isomerase; cell wall biosynthesis enzyme; drug target; functional homolog of S. cerevisiae, E. coli phosphomannose isomerase; Gcn4-regulated; induced on adherence to polystyrene, phagocytosis; 3-AT, Spider biofilm repressed
orf6.2243	C2_09630C_A		Protein with similarity to trimeric LpxA-like enzymes; Hap43-repressed gene
orf6.2244	C2_09620W_A		Ortholog(s) have protein disulfide isomerase activity, protein-disulfide reductase (glutathione) activity, unfolded protein binding activity and role in protein retention in ER lumen, ubiquitin-dependent ERAD pathway
orf6.2245	C2_09610W_A		Ortholog(s) have NAD transmembrane transporter activity, pyruvate secondary active transmembrane transporter activity, role in NAD transmembrane transport, mitochondrial pyruvate transmembrane transport and mitochondrion localization
orf6.2246	C2_09600C_A		Putative protein of unknown function; mutant is viable; protein level decreases in stationary phase cultures; Spider biofilm induced
orf6.2248	C2_07230C_A	ZCF10	Putative transcription factor with zinc cluster DNA-binding motif
orf6.2249	C2_07240C_A		Ortholog(s) have mitochondrion localization
orf6.2250	C2_07250C_A		Ortholog(s) have cytoplasm localization
orf6.2251	C2_07260C_A	DQD1	Putative 3-dehydroquinate dehydratase; ketoconazole-repressed; protein abundance downregulated by macrophages; flow model biofilm induced
orf6.2252	C2_07270W_A		Protein with an FMN-binding domain; Hap43-repressed; flow model biofilm induced
orf6.2253	C2_07280W_A		Protein of unknown function; transcription induced by benomyl treatment
orf6.2254	CR_03690W_A		Has domain(s) with predicted hydrolase activity and role in cellular process
orf6.2255	CR_03700C_A		Ortholog of S. cerevisiae Spp41; protein involved in negative regulation of expression of spliceosome components PRP4 and PRP3 in S. cerevisiae; mutants are viable
orf6.2256	C2_01750C_A		Protein with a life-span regulatory factor domain; regulated by Sef1, Sfu1, and Hap43; flow model biofilm induced; Spider biofilm induced
orf6.2259	orf19.1487		Predicted ORF from Assembly 19; removed from Assembly 20
orf6.2260	C2_01760C_A		Ortholog of <i>C. dubliniensis CD36</i> : Cd36_16630, <i>C. parapsilosis CDC317</i> : CPAR2_210300, <i>C. auris B8441</i> : B9J08_000158 and <i>Candida tenuis NRRL Y-1498</i> : CANTEDRAFT_116870
orf6.2261	C1_12610W_A		Ortholog(s) have structural constituent of ribosome activity and mitochondrial large ribosomal subunit localization
orf6.2262	C1_12600C_A	CHR1	Predicted DEAD-box ATP-dependent RNA helicase; functional homolog of S. cerevisiae Rok1; Hap43-induced; Spider biofilm induced
orf6.2263	C1_12590W_A	ATP20	Putative mitochondrial ATP synthase; shows colony morphology-related gene regulation by Ssn6p; flucytosine induced; caspofungin repressed; macrophage/pseudohyphal-induced
orf6.2264	C1_12580W_A		Has domain(s) with predicted membrane localization
orf6.2265	C1_12570C_A		Putative elongator complex subunit; for modification of wobble nucleosides in tRNA; Spider biofilm induced
orf6.2266	C1_12560C_A	DLH1	Functional homolog of S. cerevisiae Dmc1; a meiosis-specific protein required for repair of double-strand breaks and pairing between homologous chromosomes
orf6.2267	C1_12550C_A	CDC54	Putative pre-replication complex helicase subunit; transcript regulated by Nrg1 and Mig1; periodic mRNA expression, peak at cell-cycle M/G1 phase; Hap43-induced
orf6.2268	C1_06580W_A	RPS23A	Putative ribosomal protein; repressed upon phagocytosis by murine macrophage; Spider biofilm repressed
orf6.2269	C1_06570W_A	ANT1	Peroxisomal adenine nucleotide transporter; role in beta-oxidation of medium-chain fatty acid and peroxisome proliferation; rat catheter biofilm induced
orf6.2270	C1_06560W_A		Putative protein of unknown function; Hap43p-repressed gene
orf6.2272	C1_06550W_A	GLT1	Putative glutamate synthase; regulated by Sef1, Sfu1, and Hap43; rat catheter biofilm repressed
orf6.2274	C5_04660C_A	TIP1	Protein with a predicted role in biogenesis of ER-derived COPII transport vesicles; mutation confers hypersensitivity to toxic ergosterol analog
orf6.2275	C5_04670W_A	SRP101	Signal recognition particle (SRP) receptor alpha subunit; involved in SRP-dependent protein targeting; rat catheter biofilm repressed
orf6.2277	C5_04680W_A	PSD2	Ortholog(s) have phosphatidylserine decarboxylase activity, role in phosphatidylcholine biosynthetic process, phosphatidylethanolamine biosynthetic process and endosome localization
orf6.2278	C5_04700C_A	MES1	Cytoplasmic methionyl-tRNA synthetase; zinc-binding motif; ribosomal subunits, translation factors, tRNA synthetases are downregulated upon phagocytosis by murine macrophage; protein present in exponential and stationary phase yeast
orf6.2279	C5_04710W_A		Ortholog(s) have glutaminyl-tRNA synthase (glutamine-hydrolyzing) activity and role in endoplasmic reticulum organization, glutaminyl-tRNAGln biosynthesis via transamidation
orf6.228	C6_00730W_A		Ortholog of <i>C. dubliniensis CD36</i> : Cd36_60640, <i>C. parapsilosis CDC317</i> : CPAR2_602930, <i>C. auris B8441</i> : B9J08_001862, <i>Candida tenuis NRRL Y-1498</i> : CANTEDRAFT_115038 and <i>Pichia stipitis Pignal</i> : PICST_31932
orf6.2281	CR_03910C_A	TAF12L	Non-essential component of the SAGA complex, involved in transcription regulation
orf6.2283	CR_03920C_A	TPO4	Putative sperimidine transporter; fungal-specific (no human or murine homolog); Spider biofilm induced; promoter bound by Tec1 and Ndt80; Bcr1-repressed in RPMI a/a biofilms
orf6.2284	CR_03930C_A		Ortholog(s) have role in lipid homeostasis, nuclear envelope organization and endoplasmic reticulum, integral component of membrane, nuclear envelope localization
orf6.2285	C4_05090C_A	SRB8	Putative RNA polymerase II mediator complex subunit; early-stage flow model biofilm induced
orf6.2286	C4_05080C_A		Ortholog(s) have zinc ion transmembrane transporter activity, role in zinc ion transport and endoplasmic reticulum localization
orf6.2287	C4_05070C_A	ARG8	Putative acetylornithine aminotransferase; Gcn2, Gcn4 regulated; rat catheter biofilm induced; Spider biofilm induced
orf6.2288	C4_05070C_A	ARG8	Putative acetylornithine aminotransferase; Gcn2, Gcn4 regulated; rat catheter biofilm induced; Spider biofilm induced
orf6.2289	C4_05060W_A	CDL1	Putative RNAse III, ortholog of S. cerevisiae RNT1; merged with orf19.3772 in Assembly 21
orf6.229	CR_03240C_A		Putative transcription factor with zinc finger DNA-binding motif; similar to bacterial DnaJ; induced in low iron
orf6.2290	C4_05060W_A	CDL1	Putative RNAse III, ortholog of S. cerevisiae RNT1; merged with orf19.3772 in Assembly 21
orf6.2291	C4_05050C_A	PPG1	Protein phosphatase of the Type 2A-related family (serine/threonine-specific) involved in control of filamentous growth and virulence
orf6.2292	C4_05030C_A	SSK2	MAP kinase kinase kinase (MAPKKK); regulates Hog1 activation and signaling; repressed by ciclopirox olamine
orf6.2293	C1_01650W_A	ISN1	Putative inosine 5'-monophosphate 5'-nucleotidase; fungal-specific (no human or murine homolog)
orf6.2294	C1_01640W_A	RPS42	Predicted ribosomal protein S4, component of the small ribosomal subunit; has paralog RPS41
orf6.2295	C1_01630W_A		Protein similar to a mitochondrial complex I intermediate-associated protein; fluconazole-repressed; Spider biofilm induced; rat catheter biofilm repressed
orf6.2296	C1_01620C_A		Has domain(s) with predicted oxidoreductase activity and role in metabolic process
orf6.2297	C5_04490C_A	CAR1	Arginase; arginine catabolism; transcript regulated by Nrg1, Mig1, Tup1; colony morphology-related regulation by Ssn6; alkaline induced; protein decreased in stationary phase; sumoylation target; flow model biofilm induced
orf6.2298	C5_04500W_A		Ortholog of <i>Candida albicans WO-1</i> : CAWG_04819
orf6.2299	C5_04510W_A	GDE1	Glycerophosphocholine phosphodiesterase; mutation confers hypersensitivity to 5-fluorouracil (5-FU); F-12/CO2 early biofilm induced
orf6.230	C1_05770C_A	PRC3	Putative carboxypeptidase Y precursor; transcript regulated by Nrg1 and Mig1; regulated by Gcn2 and Gcn4
orf6.2300	C5_04520W_A	TIP41	Protein involved in TOR signaling pathway; regulates protein phosphatase 2A (PP2A) activity; regulates Rad53p during recovery from DNA damage
orf6.2301	C5_04530W_A		Putative mitochondrial ribosomal protein of the small subunit; mutation confers hypersensitivity to 5-fluorocytosine (5-FC), 5-fluorouracil (5-FU), and tubercidin (7-deazaadenosine)
orf6.2302	C5_04550W_A		Ortholog(s) have ER membrane protein complex localization
orf6.2303	C5_04540C_A		Ortholog of <i>C. dubliniensis CD36</i> : Cd36_54170, <i>C. parapsilosis CDC317</i> : CPAR2_100960, <i>C. auris B8441</i> : B9J08_004395 and <i>Candida tenuis NRRL Y-1498</i> : CANTEDRAFT_96367
orf6.2304	C2_02230C_A		Protein with a globin-like domain; repressed by alpha pheromone in SpiderM medium; Spider biofilm induced
orf6.2306	C2_02220C_A		Protein of unknown function; F-12/CO2 early biofilm induced
orf6.2307	C2_02210C_A	TLG2	Putative syntaxin-like t-SNARE; macrophage/pseudohyphal-repressed
orf6.2308	orf19.1537		Predicted ORF from Assembly 19; merged with orf19.1536 in Assembly 20
orf6.2309	CR_06010W_A		Ortholog of <i>C. dubliniensis CD36</i> : Cd36_31420, <i>C. parapsilosis CDC317</i> : CPAR2_205100, <i>C. auris B8441</i> : B9J08_000664, <i>Debaryomyces hansenii CBS767</i> : DEHA2G10648g and <i>Pichia stipitis Pignal</i> : PICST_32997
orf6.231	C3_03670W_A		Ortholog(s) have DNA binding, chromatin binding, histone deacetylase activity
orf6.2312	CR_06020W_A		Protein of unknown function; induced by alpha pheromone in SpiderM medium
orf6.2313	CR_06030C_A		Has domain(s) with predicted carbohydrate binding, catalytic activity and role in carbohydrate metabolic process
orf6.2315	C5_01090C_A		Planktonic growth-induced gene
orf6.2316	C5_01100C_A	CLN3	G1 cyclin; depletion abolishes budding and causes hyphal growth defects; farnesol regulated, functional in S. cerevisiae; other biofilm induced; Spider biofilm induced
orf6.2317	C1_04080W_A	MAD2	Protein required for the spindle assembly checkpoint of the cell cycle; necessary for survival in host cell macrophages and for virulence in a mouse model of systemic candidiasis
orf6.2318	C1_04070C_A	BET4	Ortholog(s) have Rab geranylgeranyltransferase activity and role in endoplasmic reticulum to Golgi vesicle-mediated transport, protein geranylgeranylation, protein targeting to membrane
orf6.2319	orf19.1038		Predicted ORF from Assembly 19; merged with orf19.1037 in Assembly 20
orf6.232	C3_03680W_A		Ortholog(s) have sphinganine-1-phosphate aldolase activity and role in calcium-mediated signaling, cellular response to starvation, sphingolipid metabolic process
orf6.2320	C1_03720C_A		Protein of unknown function; rat catheter biofilm repressed
orf6.2321	C1_03730C_A	MNS1	Alpha-1,2-mannosidase; processes Man9GlcNAc2 to Man8GlcNAc2 isomer B; member of ER localized glycosyl hydrolase family 47; ER form is converted by Kex2 to cytosolic form; flow model biofilm repressed
orf6.2322	C1_03740W_A	WAR1	Zn(II)2Cys6 transcription factor; plays a role in resistance to weak organic acids; required for yeast cell adherence to silicone substrate; Spider biofilm induced
orf6.2323	C1_03750W_A		Protein with a predicted cytochrome b5-like Heme/Steroid binding domain; Hap43, caspofungin repressed; flow model biofilm induced
orf6.2324	C3_00980W_A	FLC1	Protein involved in heme uptake; putative FAD transporter, similar to S. cerevisiae Flc1; regulated by iron; macrophage-induced; mutant defective in filamentous growth; Spider biofilm induced
orf6.2326	C3_00990C_A		Ortholog of <i>S. cerevisiae</i> : YGL138C, <i>C. glabrata CBS138</i> : CAGL0H08910g, <i>C. dubliniensis CD36</i> : Cd36_80910, <i>C. parapsilosis CDC317</i> : CPAR2_102230 and <i>C. auris B8441</i> : B9J08_002616
orf6.2327	C3_01000W_A	BMS1	Putative GTPase; Hap43-induced gene; mutation confers resistance to 5-fluorocytosine (5-FC); flucytosine induced; repressed by prostaglandins; Spider biofilm induced
orf6.2328	C3_01010W_A		Ortholog of <i>Candida albicans WO-1</i> : CAWG_02437
orf6.2329	C3_01020W_A		Protein of unknown function; opaque-specific transcript; induced during chlamydospore formation in both C. albicans and C. dubliniensis; Hog1-repressed; Spider biofilm induced
orf6.233	C1_10720C_A	MNN2	Alpha-1,2-mannosyltransferase; similar to S. cerevisiae Mnn2; role in cell wall integrity, temperature sensitivity; iron utilization in low iron; Tn mutation affects filamentous growth; filament induced; increased chitin exposes beta-glucan
orf6.2330	C3_01980C_A	TOM6	Predicted component of the TOM (translocase of outer membrane) complex, involved in protein import into mitochondria
orf6.2331	C3_01990W_A	RNA1	Putative GTPase-activating protein; protein level decreases in stationary phase cultures; Spider biofilm repressed
orf6.2332	C3_02000W_A	RAD50	Putative DNA double-strand break repair factor; involved in response to oxidative stress and drug resistance; flow model biofilm repressed
orf6.2333	C3_02010C_A		Ortholog(s) have role in ascospore wall assembly
orf6.2334	C3_02020W_A		Ortholog(s) have rRNA primary transcript binding activity
orf6.2338	C3_02030W_A		Ortholog(s) have serine-type endopeptidase activity, role in regulation of mitochondrion organization, signal peptide processing and mitochondrial inner membrane localization
orf6.2339	C5_04170W_A		Ortholog(s) have role in mitochondrial fusion and integral component of mitochondrial outer membrane localization
orf6.234	C5_01520C_A	GLR1	Glutathione reductase; upregulated by human neutrophils; oxidative stress-induced regulation via Cap1p; overexpression correlates with multidrug resistance in a cap1 mutant, farnesol induced; stationary phase enriched protein
orf6.2340	C5_04160W_A	SDC1	Putative COMPASS/SET1C histone methyltransferase complex subunit
orf6.2341	C5_04150C_A		Ortholog(s) have SNAP receptor activity, role in endocytosis, vesicle fusion and SNARE complex, endosome, trans-Golgi network localization
orf6.2342	C5_04140W_A		Protein of unknown function; decreased transcription is observed upon fluphenazine treatment or in an azole-resistant strain that overexpresses CDR1 and CDR2; transcription is repressed in response to alpha pheromone in SpiderM medium
orf6.2344	C5_04130C_A	CHT2	GPI-linked chitinase; required for normal filamentous growth; repressed in core caspofungin response; fluconazole, Cyr1, Efg1, pH-regulated; mRNA binds She3 and is localized to yeast-form buds and hyphal tips; Spider biofilm repressed
orf6.2345	C5_04120C_A		Putative inositol oxygenase; mutation confers hypersensitivity to toxic ergosterol analog; Spider biofilm induced
orf6.2346	C5_04110W_A	SCW11	Cell wall protein; repressed in ace2 mutant; repressed in core caspofungin response; induced in high iron; possibly an essential gene, disruptants not obtained by UAU1 method; rat catheter and Spider biofilm repressed
orf6.2347	CR_01520W_A	PTC2	Protein phosphatase of the Type 2C-related family (serine/threonine-specific); with protein kinase Ssn3p controls hyphal elongation through regulation of phosphorylation of transcription factor Ume6p and its stability
orf6.2348	CR_01530C_A		Protein of unknown function; transcript detected on high-resolution tiling arrays
orf6.2349	CR_01540W_A	SAS3	Similar to silencing proteins; increased transcription is observed upon fluphenazine treatment; rat catheter biofilm repressed
orf6.235	C5_01510W_A	SMD3	Putative core snRNP protein; induced upon adherence to polystyrene
orf6.2350	CR_01550C_A		Ortholog(s) have 3'-5'-exodeoxyribonuclease activity, endonuclease activity and role in apoptotic DNA fragmentation, cellular response to oxidative stress
orf6.2351	CR_01560W_A		Ortholog of <i>C. dubliniensis CD36</i> : Cd36_26520, <i>C. parapsilosis CDC317</i> : CPAR2_802860, <i>C. auris B8441</i> : B9J08_003507 and <i>Candida tenuis NRRL Y-1498</i> : CANTEDRAFT_94578
orf6.2353	CR_01570W_A		Ortholog(s) have aminoacyl-tRNA hydrolase activity and role in negative regulation of proteasomal ubiquitin-dependent protein catabolic process
orf6.2354	CR_01580C_A	DOT6	Protein with a predicted role in telomeric gene silencing and filamentation; repressed by high-level peroxide stress; Spider biofilm induced
orf6.2355	CR_01590C_A	TRP2	Putative anthranilate synthase with a predicted role in tryptophan biosynthesis; regulated by Gcn2p and Gcn4p
orf6.2356	CR_01600C_A		Has domain(s) with predicted RNA binding, ribonuclease activity
orf6.2357	C3_02700W_A	SMC3	Protein similar to S. cerevisiae Smc3p, which is an ATPase involved in sister chromatid cohesion; likely to be essential for growth, based on an insertional mutagenesis strategy
orf6.2358	C3_02700W_A	SMC3	Protein similar to S. cerevisiae Smc3p, which is an ATPase involved in sister chromatid cohesion; likely to be essential for growth, based on an insertional mutagenesis strategy
orf6.2359	C3_02720W_A		Has domain(s) with predicted protein kinase binding activity and role in regulation of cyclin-dependent protein serine/threonine kinase activity
orf6.236	C5_01500C_A	ZCF20	Zn(II)2Cys6 transcription factor orthologous to S. cerevisiae Hap1; regulated by Sef1, Sfu1; Hap43-induced; Spider biofilm induced
orf6.2360	C3_02750W_A		Protein with a ribonuclease III domain; flow model biofilm induced; Spider biofilm induced
orf6.2362	C3_02760C_A		Protein required for normal filamentous growth; mRNA binds She3
orf6.2363	C3_02770C_A		Ortholog(s) have role in DNA repair, transcription-coupled nucleotide-excision repair and Ddb1-Ckn1 complex localization
orf6.2365	C4_01420W_A		Ortholog of <i>C. dubliniensis CD36</i> : Cd36_41430, <i>Candida tropicalis NEW ASSEMBLY</i> : CTRG1_00187, <i>Candida tropicalis MYA-3404</i> : CTRG_00187 and <i>Candida albicans WO-1</i> : CAWG_03642
orf6.2366	C4_01430C_A		Protein of unknown function; Hap43-induced gene
orf6.2367	C4_01440W_A	NMT1	Myristoyl-CoA:protein N-myristoyltransferase; attaches the fatty acid myristate to a small number of proteins at an N-terminal Gly; essential; antifungal drug target; functional homolog of S. cerevisiae Nmt1p
orf6.2368	C4_01450W_A	PWP1	Putative rRNA processing protein; Hap43-induced; repressed in core stress response
orf6.237	C1_05160C_A		Putative phosphatidyl synthase; stationary phase enriched protein; transcript repressed by yeast-hypha switch; Hap43-repressed; rat catheter, Spider and flow model biofilm induced
orf6.2370	C4_01460C_A		Protein present in exponential and stationary growth phase yeast cultures
orf6.2371	orf19.4638		Predicted ORF from Assembly 19; merged with orf19.4637 in Assembly 20
orf6.2372	C4_01480C_A		Predicted protein of unknown function; overlaps orf19.4636
orf6.2373	C4_01490W_A	NIP1	Putative translation initiation factor; mutation confers hypersensitivity to roridin A and verrucarin A; genes encoding ribosomal subunits, translation factors, and tRNA synthetases are downregulated upon phagocytosis by murine macrophage
orf6.2375	C2_00990W_A		Ortholog of <i>Candida albicans WO-1</i> : CAWG_03878
orf6.2376	C2_01000W_A	HGT7	Putative MFS glucose transporter; glucose, fluconazole, Snf3 induced, expressed at high glucose; 20 member C. albicans glucose transporter family; 12 TM regions predicted; flow model biofilm induced; Spider biofilm repressed
orf6.2377	orf19.2022		Predicted ORF from Assembly 19; merged with orf19.2021 in Assembly 20
orf6.2378	C2_01000W_A	HGT7	Putative MFS glucose transporter; glucose, fluconazole, Snf3 induced, expressed at high glucose; 20 member C. albicans glucose transporter family; 12 TM regions predicted; flow model biofilm induced; Spider biofilm repressed
orf6.2379	C2_01020W_A	HGT6	Putative high-affinity MFS glucose transporter; 20 family members; induced in core stress response; fluconazole, oralpharyngeal candidasis induced; flow model biofilm induced; Spider biofilm induced
orf6.238	C1_07890C_A	ADE5,7	Phosphoribosylamine-glycine ligase and phosphoribosylformylglycinamidine cyclo-ligase; interacts with Vps34p; required for hyphal growth and virulence; flucytosine induced; not induced in GCN response, in contrast to S. cerevisiae ortholog
orf6.2380	C2_01030W_A		Ortholog(s) have structural constituent of ribosome activity, role in mitochondrial translation and mitochondrial large ribosomal subunit localization
orf6.2381	C2_01060C_A		Protein with a predicted DnaJ chaperone domain and a CSL-type zinc finger; Spider biofilm induced
orf6.2385	CR_01500W_A	PIN4	Protein with similarity to S. cerevisiae Pin4p; transposon mutation affects filamentous growth
orf6.2386	orf19.2533		Predicted ORF from Assembly 19; merged with orf19.2532 in Assembly 20
orf6.2387	CR_01480W_A	PRS	Putative prolyl-tRNA synthetase; monofunctional Class II synthetase; gene is constitutively expressed
orf6.2388	CR_01470W_A	CSP37	Hyphal cell wall protein; role in progression of mouse systemic infection; predicted P-loop, divalent cation binding, N-glycosylation sites; expressed in yeast and hyphae; hyphal downregulated; stationary-phase enriched; GlcNAc-induced
orf6.2389	CR_01460C_A		Dubious open reading frame
orf6.239	C1_01500W_A		Ortholog of <i>Candida albicans WO-1</i> : CAWG_01228
orf6.2390	C2_06880C_A	PRB1	Endoprotease B; regulated by heat, carbon source (GlcNAc-induced), nitrogen, macrophage response, human neutrophils; similar to (does not replace) S. cerevisiae vacuolar B protease Prb1p; flow model biofilm induced; Spider biofilm induced
orf6.2391	C2_06870C_A	PST1	Flavodoxin-like protein involved in oxidative stress protection and virulence; putative 1,4-benzoquinone reductase; hyphal-induced; regulated by Cyr1, Ras1, Efg1, Nrg1, Rfg1, Tup1; Hap43-induced; Spider biofilm induced
orf6.2392	orf19.2240		Protein of unknown function; induced by nitric oxide independent of Yhb1p
orf6.2393	orf19.2239		Predicted ORF from Assembly 19; merged with orf19.2238 in Assembly 20
orf6.2394	C2_06860W_A	LTE1	Protein similar to GDP/GTP exchange factors; repressed by alpha pheromone in SpiderM medium; flow model biofilm repressed
orf6.2395	C2_06840W_A	SPR1	Putative GPI-anchored protein; similar but not orthologous to S. cerevisiae Spr1, a sporulation-specific exo-1,3-beta-glucanase; mutant is viable
orf6.2396	C2_06830C_A	FHL1	Fork-head transcription factor; forms a heterodimer with Ifh1 that is tethered to promoters by Tbf1; positively regulates rRNA and ribosomal protein gene transcription
orf6.2398	C1_09580C_A	LIP1	Secreted lipase, member of a lipase gene family whose members are expressed differentially in response to carbon source and during infection; may have a role in nutrition and/or in creating an acidic microenvironment
orf6.2399	C1_09570W_A		Ortholog of <i>S. cerevisiae</i> : YKL162C, <i>C. dubliniensis CD36</i> : Cd36_09010, <i>C. parapsilosis CDC317</i> : CPAR2_214170, <i>C. auris B8441</i> : B9J08_005393 and <i>Candida tenuis NRRL Y-1498</i> : CANTEDRAFT_95066
orf6.24	orf19.64		Predicted ORF from Assembly 19; removed from Assembly 20
orf6.240	C1_02820W_A	LYS2	Heterodimeric alpha-aminoadipate reductase large subunit; lysine biosynthesis; predicted binding sites for AMP and alpha-aminoadipate; inhibited by lys or thialysine; regulated by Gcn2 and Gcn4; Spider biofilm induced, flow model repressed
orf6.2400	C1_09550W_A		Protein of unknown function; transcript detected on high-resolution tiling arrays; rat catheter biofilm induced
orf6.2401	C1_09540W_A		Protein of unknown function; Spider biofilm induced
orf6.2402	C4_02170C_A		Ortholog(s) have lysophospholipase activity, role in lipid homeostasis and lipid droplet localization
orf6.2403	C4_02180C_A	ZCF26	Zn2-Cys6 transcription factor of unknown function; induced by alpha pheromone in SpiderM medium
orf6.2405	C4_02190C_A		CoA-transferase family protein; rat catheter biofilm repressed
orf6.2406	C4_02200C_A		Ortholog of <i>C. dubliniensis CD36</i> : Cd36_42090, <i>Debaryomyces hansenii CBS767</i> : DEHA2C14872g, <i>Pichia stipitis Pignal</i> : PICST_74821 and <i>Candida tropicalis NEW ASSEMBLY</i> : CTRG1_00174
orf6.2407	C4_02210W_A		Ortholog of <i>C. dubliniensis CD36</i> : Cd36_42100, <i>Debaryomyces hansenii CBS767</i> : DEHA2C14850g, <i>Pichia stipitis Pignal</i> : PICST_52615 and <i>Candida tropicalis MYA-3404</i> : CTRG_00173
orf6.2408	C4_02220C_A	ZCF25	Putative Zn(II)2Cys6 transcription factor
orf6.2409	C4_05100C_A	MYO5	Class I myosin; nonessential; role in cortical actin patch polarity and polar budding; required for hyphal growth, white-opaque switch; regulatory phosphorylation on S366; downregulated on adherence to polystyrene
orf6.241	C1_00290W_A	POL93	Predicted ORF in retrotransposon Tca8 with similarity to the Pol region of retrotransposons encoding reverse transcriptase, protease and integrase; downregulated in response to ciclopirox olamine; F-12/CO2 early biofilm induced
orf6.2411	C4_05110C_A	HAP41	Putative Hap4-like transcription factor; Hap43-repressed; not required for response to low iron; induced by Mnl1 under weak acid stress; Spider biofilm induced
orf6.2412	C5_04610W_A		Predicted COP9 signalosome complex subunit 12; flow model biofilm induced
orf6.2413	C5_04620C_A		Ortholog(s) have membrane insertase activity and role in mitochondrial respiratory chain complex IV assembly, protein insertion into mitochondrial inner membrane from matrix, protein insertion into mitochondrial membrane
orf6.2414	C5_04630W_A		Ortholog(s) have RNA polymerase II complex binding, protein-containing complex binding, rDNA binding, single-stranded RNA binding activity
orf6.2416	C5_04640C_A		Ortholog(s) have chromatin binding, histone binding activity
orf6.2417	C5_04650C_A	MSM1	Mitochondrial methionyl-tRNA synthetase (MetRS); functionally complements methionine auxotrophy of an E. coli MetRS mutant; transcript regulated by Nrg1; flow model biofilm induced
orf6.2418	C5_04660C_A	TIP1	Protein with a predicted role in biogenesis of ER-derived COPII transport vesicles; mutation confers hypersensitivity to toxic ergosterol analog
orf6.2419	C5_04670W_A	SRP101	Signal recognition particle (SRP) receptor alpha subunit; involved in SRP-dependent protein targeting; rat catheter biofilm repressed
orf6.2420	CR_06760C_A	LSC2	Putative succinate-CoA ligase beta subunit; regulated by Mig1, Tup1; induced in high iron; protein present in exponential and stationary growth phase yeast cells; Spider biofilm repressed
orf6.2421	CR_03690W_A		Has domain(s) with predicted hydrolase activity and role in cellular process
orf6.2422	CR_03680C_A	SMC1	Protein similar to chromosomal ATPases; RNA abundance regulated by tyrosol and cell density; cell-cycle regulated periodic mRNA expression
orf6.2423	CR_03670W_A		Ortholog of <i>C. dubliniensis CD36</i> : Cd36_28870, <i>Candida tropicalis NEW ASSEMBLY</i> : CTRG1_00731, <i>Candida tropicalis MYA-3404</i> : CTRG_00731 and <i>Candida albicans WO-1</i> : CAWG_01703
orf6.2424	CR_03660C_A		Has domain(s) with predicted RNA methyltransferase activity and role in RNA processing
orf6.2425	CR_03650W_A	SGD1	Predicted small ribosomal subunit biogenesis protein; repressed in core stress response; transcript increases in populations of cells exposed to fluconazole over multiple generations; Spider biofilm induced
orf6.2426	C1_07970C_A	IRE1	Putative protein kinase; role in cell wall regulation; mutant is hypersensitive to caspofungin; Spider biofilm induced
orf6.2427	C1_07980C_A		Ortholog of S. cerevisiae Sae3; meiosis specific protein involved in DMC1-dependent meiotic recombination in S. cerevisiae; Spider biofilm induced
orf6.2428	C1_07990C_A		Similar to cell-wall mannoproteins; induced in low iron; induced in cyr1 homozygous null; regulated by osmotic and oxidative stress via Hog1; Spider biofilm induced
orf6.2429	C1_08000W_A	NRP1	Ortholog(s) have cytoplasmic stress granule localization
orf6.243	C5_03950W_A		Similar to Rab GTPase activators; Hap43p-induced gene
orf6.2430	C1_13250W_A		Protein of unknown function; flow model biofilm induced; Spider biofilm induced
orf6.2432	C1_13240W_A		Protein of unknown function; Spider biofilm induced
orf6.2433	C1_13220C_A	AKR1	Ankyrin-repeat protein; induced by fluphenazine
orf6.2434	C1_13200C_A	REX3	Ortholog(s) have 3'-5'-exoribonuclease activity
orf6.2435	C1_12290C_A	RBD1	Rhomboid-like protein; similar to putative intramembrane serine proteases; role in filamentous growth; Gcn4-regulated; caspofungin repressed; Spider biofilm induced
orf6.2436	C1_12310C_A	CSI2	Putative 66S pre-ribosomal particle component; Hap43-induced; essential for growth; transposon mutation affects filamentous growth; Spider biofilm induced
orf6.2437	C1_12330W_A		Protein of unknown function; flow model biofilm induced
orf6.2438	C1_12340C_A	MRPS9	Mitochondrial ribosomal protein S9; has N-terminal mitochondrial targeting signal and an S9 consensus motif; overexpression in S. cerevisiae causes respiratory defect that is reversible upon cessation of C. albicans gene expression
orf6.2439	C1_12350W_A		Ortholog(s) have 3'-5'-exoribonuclease activity, Ran GTPase binding, endoribonuclease activity, exoribonuclease activity, ribonuclease activity, tRNA binding activity
orf6.244	C2_10110W_A	CYC1	Cytochrome c; complements defects of S. cerevisiae cyc1 cyc7 double mutant; induced in high iron; alkaline repressed; repressed by nitric oxide; Hap43-dependent repression in low iron; regulated by Sef1, Sfu1
orf6.2440	C1_12360C_A	RIB3	3,4-Dihydroxy-2-butanone 4-phosphate synthase; homodimeric enzyme of riboflavin biosynthesis; converts ribulose 5-phosphate to L-3,4-dihydroxy-2-butanone 4-phosphate; transcription regulated on yeast-hyphal switch, macrophage interaction
orf6.2441	C1_12370W_A		Chaperone component; involved in assembly of alpha subunits into the 20S proteasome; flow model biofilm induced
orf6.2443	C2_07260C_A	DQD1	Putative 3-dehydroquinate dehydratase; ketoconazole-repressed; protein abundance downregulated by macrophages; flow model biofilm induced
orf6.2444	C2_07270W_A		Protein with an FMN-binding domain; Hap43-repressed; flow model biofilm induced
orf6.2445	C2_07280W_A		Protein of unknown function; transcription induced by benomyl treatment
orf6.2446	C2_07290W_A		Putative deoxyhypusine hydroxylase; ketoconazole-induced; protein level decreases in stationary phase cultures; required for biofilm formation; Spider biofilm repressed
orf6.2447	C2_07300C_A	RPA12	Putative DNA-directed RNA polymerase I; induced upon adherence to polystyrene
orf6.2448	C2_07310W_A	CCT5	T-complex protein 1, epsilon subunit; protein present in exponential and stationary growth phase yeast cultures; Spider biofilm repressed
orf6.2449	C2_07320W_A	ARP3	Protein with Myo5p-dependent localization to cortical actin patches at hyphal tip; mutation confers hypersensitivity to cytochalasin D; Spider biofilm repressed
orf6.245	C2_10120W_A		Ortholog(s) have G-protein beta/gamma-subunit complex binding, actin binding activity, role in positive regulation of transcription from RNA polymerase II promoter by pheromones, protein folding and cytoplasm localization
orf6.2450	C2_07330W_A	TOR1	Protein similar to TOR family phosphatidylinositol kinases; mutation confers resistance to rapamycin; involved in regulation of ribosome protein synthesis, starvation response, and adhesion
orf6.2451	C1_05140W_A	BRG1	Transcription factor; recruits Hda1 to hypha-specific promoters; Tn mutation affects filamentation; Hap43-repressed; Spider and flow model biofilm induced; required for Spider biofilm formation; Bcr1-repressed in RPMI a/a biofilms
orf6.2453	C2_09460C_A	RHA1	Predicted Gal4-like DNA-binding transcription factor; Spider biofilm induced
orf6.2454	C2_09470C_A	PMS1	Putative DNA mismatch repair factor; ortholog of S. cerevisiae PMS1 which is an ATP-binding protein involved in DNA mismatch repair
orf6.2456	C1_06520C_A	BPH1	Ortholog of S. cerevisiae Bph1; a putative ortholog of human Chediak-Higashi syndrome protein and murine beige gene implicated in disease syndromes involving defective lysosomal trafficking; mutant is viable
orf6.2457	C1_06530C_A		Ubiquitin-specific protease; cleaves ubiquitin from ubiquitinated proteins; Spider biofilm induced
orf6.2458	C1_06540C_A		Exosome non-catalytic core component; involved in 3'-5' RNA processing and degradation in the nucleus and cytoplasm; Spider biofilm induced
orf6.2459	C2_03500W_A		Ortholog(s) have GTPase activator activity, role in positive regulation of GTPase activity, positive regulation of TORC1 signaling and Lst4-Lst7 complex, cytoplasm, vacuolar membrane localization
orf6.246	C1_08400C_A	GCV2	Glycine decarboxylase P subunit; protein of glycine catabolism; repressed by Efg1; Hog1-induced; induced by Rim101 at acid pH; transcript induced in elevated CO2; stationary phase enriched protein
orf6.2460	C2_08720W_A		Ortholog(s) have Ino80 complex localization
orf6.2461	C2_08710W_A	PEX17	Putative peroxin
orf6.2462	C2_08700C_A		Ortholog of S. cereviae Sna4 vacuolar outer membrane protein that plays a role in sensitivity to NA+; induced by Mnl1 under weak acid stress
orf6.2463	C2_08690C_A		Ortholog of <i>C. dubliniensis CD36</i> : Cd36_22860, <i>C. parapsilosis CDC317</i> : CPAR2_806540, <i>C. auris B8441</i> : B9J08_004792 and <i>Candida tenuis NRRL Y-1498</i> : CANTEDRAFT_108823
orf6.2464	C2_08680W_A	MSH3	Mismatch repair protein; predicted role in repair of insertion or deletion mutations and removal of nonhomologous DNA ends; rat catheter biofilm repressed
orf6.2465	C2_08670C_A	UTP15	Small subunit (SSU) processome component; mutation confers resistance to 5-fluorocytosine (5-FC); physically interacts with TAP-tagged Nop1p
orf6.2466	C2_08660C_A		Protein of unknown function; upregulation correlates with clinical development of fluconazole resistance; regulated by Sef1, Sfu1, and Hap43
orf6.2467	C2_08650W_A		Protein of unknown function; Hap43-repressed gene; repressed by nitric oxide
orf6.2468	C6_04580W_A	HXK1	N-acetylglucosamine (GlcNAc) kinase; involved in GlcNAc utilization; required for wild-type hyphal growth and mouse virulence; GlcNAc-induced transcript; induced by alpha pheromone in SpiderM medium
orf6.247	C1_08390C_A		Ortholog of <i>S. cerevisiae</i> : YPL247C, <i>C. glabrata CBS138</i> : CAGL0H00781g, <i>C. dubliniensis CD36</i> : Cd36_07900, <i>C. parapsilosis CDC317</i> : CPAR2_207070 and <i>C. auris B8441</i> : B9J08_003608
orf6.2470	C6_04590C_A	NAG1	Glucosamine-6-phosphate deaminase; required for normal hyphal growth and mouse virulence; converts glucosamine 6-P to fructose 6-P; reversible reaction in vitro; gene and protein is GlcNAc-induced; Spider biofilm induced
orf6.2471	C6_04600W_A	DAC1	N-acetylglucosamine-6-phosphate (GlcNAcP) deacetylase; N-acetylglucosamine utilization; required for wild-type hyphal growth and virulence in mouse systemic infection; gene and protein are GlcNAc-induced; Spider biofilm induced
orf6.2472	orf19.2159		Protein of major facilitator superfamily; induced in high iron; merged with orf19.2158 in Assembly 20
orf6.2473	C6_04620C_A	NAG4	Putative transporter; fungal-specific; similar to Nag3p and to S. cerevisiae Ypr156Cp and Ygr138Cp; required for wild-type mouse virulence and wild-type cycloheximide resistance; gene cluster encodes enzymes of GlcNAc catabolism
orf6.2476	C6_04650W_A		Has domain(s) with predicted peptidase activity and role in proteolysis
orf6.2477	C5_00840W_A		Ortholog(s) have transcription export complex localization
orf6.2478	C5_00850C_A		Ortholog(s) have role in aerobic respiration and mitochondrial intermembrane space localization
orf6.2479	C5_00860W_A	IMP2	Predicted subunit of the mitochondrial inner membrane peptidase complex involved in protein targeting to mitochondria
orf6.248	C1_05080W_A	GPT1	GABA/polyamine transporter; 9 to 11 membrane spanning segments; complements GABA uptake defect of an S. cerevisiae uga4 put4 gap1 triple mutant; complements growth of an S. cerevisiae spe1 mutant under polyamine limitation
orf6.2480	C5_00870C_A	GIT4	Glycerophosphocholine transporter; fungal-specific (no human or murine homolog); possibly an essential gene, disruptants not obtained by UAU1 method; Hap43p-repressed gene
orf6.2481	C5_00880C_A	GIT3	Glycerophosphocholine permease; white cell specific transcript; fungal-specific; alkaline repressed; caspofungin, macrophage/pseudohyphal-repressed; flow model biofilm induced; Spider biofilm induced
orf6.2482	C5_00890C_A	GIT2	Putative glycerophosphoinositol permease; fungal-specific; repressed by alpha pheromone in SpiderM medium; Hap43-repressed; Spider biofilm induced
orf6.2483	orf19.4065		Predicted ORF from Assembly 19; removed from Assembly 20
orf6.2484	C2_09070C_A		Putative glycerol-3-phosphate acyltransferase; Hog1-repressed
orf6.2485	C2_09080C_A	FGR18	Protein lacking an ortholog in S. cerevisiae; transposon mutation affects filamentous growth
orf6.2486	C2_09100C_A		Protein of unknown function; flow model biofilm induced
orf6.2487	C2_09110C_A		Protein of unknown function; repressed by alpha pheromone in SpiderM medium
orf6.2488	C2_09120C_A		Ortholog of <i>C. dubliniensis CD36</i> : Cd36_23270
orf6.249	C1_05080W_A	GPT1	GABA/polyamine transporter; 9 to 11 membrane spanning segments; complements GABA uptake defect of an S. cerevisiae uga4 put4 gap1 triple mutant; complements growth of an S. cerevisiae spe1 mutant under polyamine limitation
orf6.2490	C2_09130C_A	IFF6	Putative GPI-anchored adhesin-like protein; opaque-specific transcript; macrophage-induced gene; Hap43-repressed gene; Spider biofilm induced
orf6.2494	C1_02280C_A	PSY2	Putative protein phosphatase PP4 complex subunit; macrophage-induced gene
orf6.2495	C1_02270C_A		Putative oxidoreductase; Spider biofilm induced
orf6.2496	C1_02260C_A	AGE3	Putative ADP-ribosylation factor GTPase activating protein, functional ortholog of S. cerevisiae GCS1; mutation affects endocytosis, hyphal growth, chemical and drug resistance, and sensitivity to cell wall inhibitors
orf6.2497	C1_02250W_A	CWH8	Putative dolichyl pyrophosphate (Dol-P-P) phosphatase; ketoconazole-induced; expression is increased in a fluconazole-resistant isolate; clade-associated gene expression; Hap43p-induced gene
orf6.2498	C1_02240W_A		Ortholog(s) have Ran guanyl-nucleotide exchange factor activity, nuclear import signal receptor activity, protein-containing complex binding activity
orf6.2499	C6_00950C_A	TOP1	DNA topoisomerase I; required for wild-type growth and for wild-type mouse virulence; sensitive to camptothecin; induced upon adherence to polystyrene; rat catheter biofilm induced
orf6.250	C1_05830W_A		Ortholog(s) have trans-aconitate 3-methyltransferase activity and cytosol localization
orf6.2500	C6_00960W_A	CAN1	Basic amino acid permease; complements lysine transport mutation; 10 predicted transmembrane regions, 3 predicted N-glycosylation sites; phagocytosis by macrophages induces transcript; rat catheter, Spider and flow model biofilm induced
orf6.2502	C6_00970C_A	HAL21	Putative phosphoadenosine-5'-phosphate or 3'-phosphoadenosine 5'-phosphosulfate phosphatase; possible role in sulfur recycling; ortholog of S. cerevisiae Met22; predicted Kex2 substrate; F-12/CO2 biofilm induced
orf6.2503	C6_00980C_A		Alpha/beta hydrolase and lipase domain protein; Hap43-repressed; Spider and flow model biofilm induced
orf6.2504	C6_00990W_A	RIM9	Protein required for alkaline pH response via the Rim101 signaling pathway; ortholog of S. cerevisiae Rim9 and A. nidulans palI; Spider biofilm induced
orf6.2505	C6_01000C_A		Ortholog(s) have translation regulator activity and role in regulation of translation
orf6.2506	C6_01010W_A	KAR5	Ortholog of S. cerevisiae Kar5; involved in nuclear membrane fusion during karyogamy; induced by alpha factor
orf6.2507	C6_01020W_A		Protein of unknown function; induced by alpha pheromone in SpiderM medium
orf6.2508	C6_01030W_A	HAL22	Putative phosphoadenosine-5'-phosphate or 3'-phosphoadenosine 5'-phosphosulfate phosphatase; possible role in sulfur recycling; Hap43-repressed; F-12/CO2 biofilm induced
orf6.251	C1_05840W_A	PRN1	Protein with similarity to pirins; induced by benomyl and in response to alpha pheromone in SpiderM medium; transcript induced by Mnl1 in weak acid stress; rat catheter and Spider biofilm induced
orf6.2510	C6_01040C_A		DEAH-box ATP-dependent RNA helicase, required for 18S rRNA synthesis; rat catheter biofilm induced
orf6.2512	C2_04870C_A		Putative THO complex subunit; possibly an essential gene, disruptants not obtained by UAU1 method; protein newly produced during adaptation to the serum
orf6.2514	C2_04860W_A	PZF1	C2H2 transcription factor; Hap43-induced; rat catheter and Spider biofilm induced
orf6.2516	C2_04850C_A		Ortholog(s) have actin filament binding activity, role in actin cortical patch localization, actin cytoskeleton organization, actin filament bundle assembly, endocytosis and actin cortical patch localization
orf6.2517	C2_04830W_A		Ortholog of <i>C. dubliniensis CD36</i> : Cd36_19390, <i>C. parapsilosis CDC317</i> : CPAR2_209600, <i>C. auris B8441</i> : B9J08_004606 and <i>Candida tenuis NRRL Y-1498</i> : CANTEDRAFT_134010
orf6.2518	C4_02720C_A		Putative plasma membrane protein; Plc1-regulated; Spider biofilm induced
orf6.2519	C4_02710C_A	GRX3	Putative glutaredoxin; flucytosine induced; regulated by Gcn4p; repressed in response to amino acid starvation (3-aminotriazole treatment)
orf6.252	CR_03860C_A		Putative protein similar to S. cerevisiae Mgr3p, a subunit of the i-AAA protease supercomplex that degrades misfolded mitochondrial proteins
orf6.2520	C4_02700W_A		Ortholog(s) have DNA clamp loader activity, role in DNA damage checkpoint, nucleotide-excision repair, reciprocal meiotic recombination and Rad17 RFC-like complex localization
orf6.2522	C4_02690W_A		Has domain(s) with predicted zinc ion binding activity
orf6.2523	C4_02680C_A		Ortholog of <i>Debaryomyces hansenii CBS767</i> : DEHA2E16016g, <i>Pichia stipitis Pignal</i> : PICST_38487, <i>Candida tropicalis NEW ASSEMBLY</i> : CTRG1_00248 and <i>Spathaspora passalidarum NRRL Y-27907</i> : SPAPADRAFT_58603
orf6.2524	C1_01700W_A	ARP8	Putative chromatin-remodeling enzyme complex protein; mutation confers hypersensitivity to toxic ergosterol analog, and to amphotericin B; rat catheter biofilm induced
orf6.2525	C1_01710W_A		Protein of unknown function; flow model biofilm induced; Spider biofilm induced
orf6.2526	C1_01740W_A	CTN1	Carnitine acetyl transferase; required for growth on nonfermentable carbon sources, not for hyphal growth or virulence in mice; induced in macrophage; macrophage/pseudohyphal-repressed after 16 hr; rat catheter, Spider biofilm induced
orf6.2527	C2_10020C_A		Has domain(s) with predicted catalytic activity
orf6.2528	orf19.1781		Predicted ORF from Assembly 19; removed from Assembly 20
orf6.2529	C2_10010C_A		Membrane-localized protein of unknown function
orf6.253	CR_03870W_A		Putative protein of unknown function; Hap43p-repressed gene; <I>S. cerevisiae</I> ortholog YDL157C localizes to mitochondria
orf6.2530	C2_09990C_A	YOR1	Protein similar to S. cerevisiae Yor1; ABC-type plasma membrane transporter involved in resistance to aureobasidin A; white cell type-specific transcript; Spider biofilm induced
orf6.2531	C2_09990C_A	YOR1	Protein similar to S. cerevisiae Yor1; ABC-type plasma membrane transporter involved in resistance to aureobasidin A; white cell type-specific transcript; Spider biofilm induced
orf6.2532	C2_09980W_A		Protein with a PI31 proteasome regulator domain; Hap43-repressed; flow model biofilm induced
orf6.2533	C4_02510W_A		Predicted membrane transporter; member of the monocarboxylate porter (MCP) family, major facilitator superfamily; Hap43-induced gene; alkaline upregulated by Rim101; possibly an essential gene, disruptants not obtained by UAU1 method
orf6.2535	C4_02520C_A		BTB/POZ domain protein; induced by Mnl1 under weak acid stress; flow model biofilm induced; Spider biofilm induced
orf6.2536	C4_02530W_A	ARG83	GAL4-like Zn(II)2Cys6 transcription factor; clade-associated expression; null shows abnormal regulation of invasive colony growth, is unable to utilize proline as a nitrogen source; flow model biofilm induced
orf6.2537	C4_02540W_A	RGT1	Zn(II)2Cys6 transcription factor; transcriptional repressor involved in the regulation of glucose transporter genes; ortholog of S. cerevisiae Rgt1; mutants display decreased colonization of mouse kidneys
orf6.2538	C1_09120W_A	IPT1	Inositol phosphoryl transferase; catalyzes the synthesis of the most abundant sphingolipid, mannose-(inositol-P)2-ceramide, M(IP)2C, from MIPC; required for wild-type membrane localization of Cdr1; Spider biofilm induced
orf6.2539	C1_09120W_A	IPT1	Inositol phosphoryl transferase; catalyzes the synthesis of the most abundant sphingolipid, mannose-(inositol-P)2-ceramide, M(IP)2C, from MIPC; required for wild-type membrane localization of Cdr1; Spider biofilm induced
orf6.254	C1_11420W_A	KRR1	Putative nucleolar protein; repressed benomyl treatment or in an azole-resistant strain that overexpresses MDR1; F-12/CO2 early biofilm induced
orf6.2540	C1_09110W_A		Protein of unknown function; Spider biofilm induced
orf6.2541	C1_09100W_A	ZCF28	Zn(II)2Cys6 transcription factor; required for yeast cell adherence to silicone substrate; Spider biofilm induced
orf6.2542	C1_09090C_A	ARG81	Zn(II)2Cys6 transcription factor; required for utilization of ornithine as a nitrogen source and for wild-type resistance to caffeine; required for yeast cell adherence to silicone substrate
orf6.2543	C2_04130W_A		Ortholog(s) have role in histone deacetylation, negative regulation of chromatin silencing at rDNA and negative regulation of chromatin silencing at silent mating-type cassette, <a href="#GOsection">more</a>
orf6.2544	C2_04140W_A	CHS5	Putative chitin biosynthesis protein; fungal-specific; repressed upon yeast-to-hypha switch; rat catheter biofilm repressed
orf6.2545	C2_04150C_A	VMA7	Putative subunit of the V-ATPase complex, which is involved in control of vacuolar pH; highly similar to S. cerevisiae Vma7p; interacts with phosphatidylinositol 3-kinase Vps34p
orf6.2546	C2_04160W_A		Putative protein of unknown function; possibly mitochondrial; Hap43-repressed; Spider biofilm repressed
orf6.2547	C2_04180C_A		Putative mitochondrial carrier family transporter; rat catheter biofilm induced
orf6.2548	orf19.803		Predicted ORF from Assembly 19; merged with orf19.802 in Assembly 20
orf6.2549	C2_04190C_A	UGA1	Putative GABA transaminase; transcription regulated by Mig1 and Tup1; stationary phase enriched protein; rat catheter and Spider biofilm induced
orf6.2550	C2_04200W_A	TBF1	Essential transcription factor; induces ribosomal protein genes and the rDNA locus; acts with Cbf1 at subset of promoters; recruits Fhl1 and Ifh1 to promoters; role is analogous to that of S. cerevisiae Rap1; Spider biofilm induced
orf6.2552	C4_05000W_A		Protein likely to be essential for growth, based on an insertional mutagenesis strategy
orf6.2553	C4_04990C_A		Protein of unknown function; Hap43-repressed; Spider biofilm induced
orf6.2554	C4_04980W_A		Predicted membrane transporter; member of the peptide-acetyl-coA transporter (PAT) family, major facilitator superfamily (MFS); induced by alpha pheromone in Spider medium
orf6.2555	C4_04940W_A		Ortholog of <i>C. dubliniensis CD36</i> : Cd36_44580
orf6.2556	C4_04930C_A		DnaJ chaperone domain protein; role in pre-mRNA splicing; Spider biofilm induced
orf6.2558	C4_04920W_A		Ortholog(s) have chromatin DNA binding activity
orf6.2559	C4_04910C_A	SPC34	Subunit of the Dam1 (DASH) complex, which acts in chromosome segregation by coupling kinetochores to spindle microtubules
orf6.256	C6_02290C_A		Putative flavodoxin; similar to S. cerevisiae Tyw1, an iron-sulfur protein required for synthesis of wybutosine modified tRNA; predicted Kex2p substrate; Spider biofilm induced
orf6.2560	C4_04890C_A	RPL24A	Predicted ribosomal protein; downregulated upon phagocytosis by murine macrophage; intron in 5'-UTR; Hap43-induced; Spider biofilm repressed
orf6.2561	C4_04880W_A	FGR10	Putative asparaginase; lacks ortholog in S. cerevisiae; transposon mutation affects filamentous growth; Spider biofilm induced
orf6.2562	C6_01070C_A	CIP1	Possible oxidoreductase; transcript induced by cadmium but not other heavy metals, heat shock, yeast-hypha switch, oxidative stress (via Cap1), or macrophage interaction; stationary phase enriched protein; Spider biofilm induced
orf6.2565	C6_01060C_A	CAN2	Basic amino acid permease; arginine metabolism; regulated by Nrg1/Tup1; caspofungin, flucytosine induced; colony morphology-related regulation by Ssn6; Hap43-repressed; rat catheter and Spider biofilm induced; promoter bound by Efg1
orf6.2567	C6_01050W_A		Probable mitochondrial tyrosyl-tRNA synthetase, based on conservation in other fungi
orf6.2569	C6_01040C_A		DEAH-box ATP-dependent RNA helicase, required for 18S rRNA synthesis; rat catheter biofilm induced
orf6.257	C6_02280W_A		S. cerevisiae ortholog Stb1 has a role in regulation of MBF-specific transcription at Start; induced in a cyr1 null mutant; Spider biofilm induced
orf6.2571	C6_01030W_A	HAL22	Putative phosphoadenosine-5'-phosphate or 3'-phosphoadenosine 5'-phosphosulfate phosphatase; possible role in sulfur recycling; Hap43-repressed; F-12/CO2 biofilm induced
orf6.2573	C6_01010W_A	KAR5	Ortholog of S. cerevisiae Kar5; involved in nuclear membrane fusion during karyogamy; induced by alpha factor
orf6.2574	C4_03360C_A	VTC4	Putative polyphosphate synthetase; decreased expression in hyphae compared to yeast-form cells; fungal-specific (no human or murine homolog); virulence-group-correlated expression
orf6.2575	C4_03370C_A		Ortholog of <i>C. parapsilosis CDC317</i> : CPAR2_403360, <i>Debaryomyces hansenii CBS767</i> : DEHA2D00814g, <i>Pichia stipitis Pignal</i> : PICST_32156 and <i>Candida guilliermondii ATCC 6260</i> : PGUG_04611
orf6.2576	C4_03380C_A	DAO2	Putative D-amino acid oxidase; rat catheter biofilm induced
orf6.2577	C4_03390W_A	CSH3	Functional homolog of S. cerevisiae Shr3p, which is a chaperone specific for amino acid permeases; localized to ER; required for wild-type amino-acid responsive hyphal growth and for mouse systemic virulence; regulated by Gcn2p and Gcn4p
orf6.2578	C4_03410W_A		Ortholog(s) have structural constituent of ribosome activity and mitochondrial large ribosomal subunit localization
orf6.2579	C4_03430W_A	MOH1	Ortholog of S. cerevisiae Moh1, essential for staionary phase growth; induced by alpha pheromone in SpiderM medium and by Mnl1 under weak acid stress; possibly essential (UAU1 method); flow model biofilm induced; Spider biofilm induced
orf6.258	C7_03090C_A	SSP96	Putative flavin-containing monooxygenase; F-12/CO2 early biofilm induced
orf6.2580	C4_03440C_A	DOT4	Protein similar to ubiquitin C-terminal hydrolase; localizes to cell surface of hyphal cells, but not yeast-form cells; repressed upon high-level peroxide; Hap43p-induced; rat catheter biofilm induced
orf6.2581	C4_03440C_A	DOT4	Protein similar to ubiquitin C-terminal hydrolase; localizes to cell surface of hyphal cells, but not yeast-form cells; repressed upon high-level peroxide; Hap43p-induced; rat catheter biofilm induced
orf6.2582	C1_10010C_A	SWE1	Putative protein kinase with a role in control of growth and morphogenesis, required for full virulence; mutant cells are small, rounded, and sometimes binucleate; not required for filamentous growth; mutant is hypersensitive to caspofungin
orf6.2584	C1_10020W_A	SFU1	GATA-type transcription factor; regulator of iron-responsive genes; represses iron utilization genes if iron is present; Hap43-repressed; promotes gastrointestinal commensalism in mice; Spider biofilm induced
orf6.2585	C1_10030W_A	DBP3	Putative ATP-dependent DEAD-box RNA helicase; Hap43-induced; repressed by prostaglandins; Spider biofilm induced
orf6.2586	C1_10040W_A	ERO1	Ortholog of S. cerevisiae Ero1; role in formation of disulfide bonds in the endoplasmic reticulum; fluconazole-induced; induced by Mnl1 under weak acid stress; Spider biofilm induced
orf6.2588	C2_03520C_A	ADAEC	Protein of unknown function; transcription is specific to white cell type
orf6.2589	C2_03530W_A		Ortholog(s) have superoxide-generating NADPH oxidase activity, role in apoptotic process, regulation of actin cytoskeleton organization and perinuclear endoplasmic reticulum localization
orf6.259	C4_06310C_A	PGA41	Putative GPI-anchored protein; adhesin-like protein
orf6.2590	C2_03540W_A	RAD32	DNA polymerase eta with role in DNA repair; required for transition to hyphal growth; down-regulation associated with azole resistance; Hap43p-repressed gene
orf6.2592	C4_05010W_A		Protein with a predicted role in ribosome biogenesis; mutation confers hypersensitivity to 5-fluorocytosine (5-FC), 5-fluorouracil (5-FU); repressed in core stress response; repressed by prostaglandins; Hap43-induced
orf6.2593	C4_05020W_A	IMG2	Mitochondrial ribosomal protein of the large subunit; rat catheter biofilm induced
orf6.2594	orf19.3776		Predicted ORF from Assembly 19; merged with orf19.3775 in Assembly 20
orf6.2595	C4_05050C_A	PPG1	Protein phosphatase of the Type 2A-related family (serine/threonine-specific) involved in control of filamentous growth and virulence
orf6.2596	C4_05060W_A	CDL1	Putative RNAse III, ortholog of S. cerevisiae RNT1; merged with orf19.3772 in Assembly 21
orf6.2597	orf19.3771		Predicted ORF from Assembly 19; merged with orf19.3770 in Assembly 20
orf6.2598	C4_05080C_A		Ortholog(s) have zinc ion transmembrane transporter activity, role in zinc ion transport and endoplasmic reticulum localization
orf6.2599	C6_01280W_A	EXO84	Predicted subunit of the exocyst complex, involved in exocytosis; localizes to a crescent on the surface of the hyphal tip
orf6.260	C4_06300C_A	PGA42	Putative GPI-anchored adhesin-like protein; decreased transcription is observed in azole-resistant strains that overexpress CDR1 and CDR2 or MDR1
orf6.2600	C6_01220C_A		Ortholog(s) have role in histone deacetylation, negative regulation of chromatin silencing at telomere, negative regulation of meiotic nuclear division and positive regulation of stress-activated MAPK cascade, <a href="#GOsection">more</a>
orf6.2601	C6_01200W_A		Ortholog of <i>C. dubliniensis CD36</i> : Cd36_61330, <i>C. parapsilosis CDC317</i> : CPAR2_602800, <i>C. auris B8441</i> : B9J08_005399 and <i>Candida tenuis NRRL Y-1498</i> : CANTEDRAFT_94450
orf6.2602	C6_01190C_A	VPS15	Protein involved in retrograde endosome-to-Golgi protein transport; required for normal virulence
orf6.2603	C6_01190C_A	VPS15	Protein involved in retrograde endosome-to-Golgi protein transport; required for normal virulence
orf6.2605	C6_01190C_A	VPS15	Protein involved in retrograde endosome-to-Golgi protein transport; required for normal virulence
orf6.2606	C6_01180C_A	EBP1	NADPH oxidoreductase; interacts with phenolic substrates (17beta-estradiol); possible role in estrogen response; induced by oxidative, weak acid stress, NO, benomyl, GlcNAc; Cap1, Mnl1 induced; Hap43-repressed; rat catheter biofilm induced
orf6.2607	C6_01170W_A	CIC1	Putative proteasome-interacting protein; rat catheter biofilm induced
orf6.2608	C6_01160W_A	RCN1	Protein involved in calcineurin-dependent signaling that controls stress response and virulence; inhibits calcineurin function
orf6.2609	C6_01150W_A	CDC20	Activator of anaphase-promoting complex/cyclosome; induced under Cdc5 depletion; member of conserved Mcm1 regulon; mRNA expression peaks at cell-cycle G2/M phase; mRNA binds She3 and is localized to buds of yeast cells and to hyphal tips
orf6.261	C4_04750W_A		Ortholog(s) have role in negative regulation of gluconeogenesis, proteasome-mediated ubiquitin-dependent protein catabolic process, traversing start control point of mitotic cell cycle and GID complex localization
orf6.2611	C5_01460W_A	YBL053	Putative subunit of a replication fork-pausing checkpoint complex
orf6.2612	C5_01450W_A	PRC2	Putative carboxypeptidase; induced by human neutrophils; Spider biofilm induced
orf6.2613	C5_01440C_A		Ortholog(s) have palmitoyltransferase activity, role in protein palmitoylation and plasma membrane localization
orf6.2614	C5_01430C_A		Protein wth a predicted role in transcription from RNA polymerase II promoters; Spider biofilm induced
orf6.2615	C5_01420W_A		Protein of unknown function; UPF0057 protein family member; localizes to the plasma membrane; Spider biofilm induced
orf6.2616	C5_01410C_A		Ortholog(s) have ER membrane protein complex localization
orf6.2618	orf19.4129		Predicted ORF from Assembly 19; merged with orf19.1926 in Assembly 20
orf6.2619	orf19.4155	KAP114	Protein similar to S. cerevisiae Kap114p, which is involved in protein nuclear import; cdc73 kap114 double transposon mutation affects filamentous growth; removed from Assembly 20
orf6.2620	C4_00840W_A		Ortholog of <i>C. dubliniensis CD36</i> : Cd36_40890, <i>C. parapsilosis CDC317</i> : CPAR2_401100, <i>C. auris B8441</i> : B9J08_001954 and <i>Candida tenuis NRRL Y-1498</i> : CANTEDRAFT_119698
orf6.2621	C4_00830W_A	SPS20	Peroxisomal 2,4-dienoyl-CoA reductase; stationary phase enriched protein; Spider biofilm induced
orf6.2623	C4_00820W_A		Ortholog(s) have magnesium ion transmembrane transporter activity, role in magnesium ion export from mitochondrion, magnesium ion transport and mitochondrial inner membrane localization
orf6.2624	C4_00810C_A		Ortholog(s) have N(6)-L-threonylcarbamoyladenine synthase activity and role in mitochondrial tRNA threonylcarbamoyladenosine modification, tRNA threonylcarbamoyladenosine modification
orf6.2625	C4_00800W_A		Ortholog(s) have SUMO transferase activity, role in DNA repair and Smc5-Smc6 complex localization
orf6.2626	C4_00790C_A	MLH1	Putative mismatch repair protein; cell-cycle regulated periodic mRNA expression
orf6.2627	C1_13480W_A	HSP70	Putative hsp70 chaperone; role in entry into host cells; heat-shock, amphotericin B, cadmium, ketoconazole-induced; surface localized in yeast and hyphae; antigenic in host; farnesol-downregulated in biofilm; Spider biofilm induced
orf6.2628	C1_13490C_A		Ortholog(s) have role in cellular calcium ion homeostasis, regulation of G0 to G1 transition
orf6.2629	C1_13510C_A	TGL99	Has domain(s) with predicted role in lipid metabolic process
orf6.263	C4_04760C_A		Protein of unknown function; filament induced
orf6.2630	C1_13520C_A	MCU1	Mitochondrial protein involved in utilization of carbon sources, filamentous growth and virulence
orf6.2631	C1_13530W_A		Pseudogene; has lysine motifs associated with chitin binding
orf6.2632	CR_06550C_A		Protein of unknown function; induced by nitric oxide; predicted ORF from Assembly 19; removed from Assembly 20; restored based on transcription data
orf6.2633	CR_06540W_A	KIP1	Non-essential kinesin from the bipolar (Kinesis-5) family; involved in formation of the mitotic spindle
orf6.2634	CR_06530W_A		Ortholog(s) have role in hydrogen peroxide-mediated programmed cell death
orf6.2635	CR_06520C_A		Ortholog(s) have GTPase activity
orf6.2636	CR_06510W_A		Protein of unknown function; Hap43-induced; rat catheter and Spider biofilm induced
orf6.2637	CR_06500C_A		Protein of unknown function; Hap43-induced; regulated by Nrg1, Tup1; repressed by alpha pheromone in SpiderM medium; Spider biofilm induced; Bcr1-repressed in RPMI a/a biofilms
orf6.2638	CR_06490C_A	HSP60	Heat shock protein; soluble in hyphae; regulated by Nrg1 and by iron; induced in high iron; heavy metal (cadmium) stress-induced; sumoylation target; protein present in exponential and stationary phase cells; Hap43-repressed
orf6.2639	CR_06480C_A	RRN11	Putative RNA polymerase I subunit; rat catheter biofilm induced; Spider biofilm induced
orf6.264	C4_04770C_A	MNN22	Alpha-1,2-mannosyltransferase; required for normal cell wall mannan; regulated by Tsa1, Tsa1B at 37 deg; repressed in core stress response; NO, Hog1 induced; confers sensitivity to cell wall perturbing agents; Spider biofilm repressed
orf6.2640	CR_06470W_A		Ortholog(s) have ubiquitin protein ligase activity, ubiquitin-protein transferase activity
orf6.2641	C6_00810C_A		Protein of unknown function; Hap43-repressed gene
orf6.2642	C6_00800C_A		Protein of unknown function; Cyr1-repressed; rat catheter and Spider biofilm induced
orf6.2643	C7_03300C_A	LIP8	Secreted lipase, member of a differentially expressed lipase gene family with possible roles in nutrition and/or in creating an acidic microenvironment; LIP5 and LIP8 are expressed at all stages of both mucosal and systemic infection
orf6.2644	C7_03310W_A		Protein of unknown function; fluconazole-induced; Spider biofilm induced
orf6.2645	C7_03320C_A	MED16	Putative RNA polymerase II mediator complex subunit; induced by nitric oxide
orf6.2646	C7_03330C_A	SHM1	Mitochondrial serine hydroxymethyltransferase; complements the glycine auxotrophy of an S. cerevisiae shm1 null shm2 null gly1-1 triple mutant; protein present in exponential and stationary growth phase yeast cultures
orf6.2647	CR_07570W_A		Adaptor protein required for specific mRNA transport; protein similar but not orthologous to S. cerevisiae She3; transposon mutation affects filamentous growth
orf6.2648	CR_07560W_A	RGD3	Putative Rho GTPase activating protein; fungal-specific (no human or murine homolog)
orf6.2649	CR_07550C_A		Ortholog of <i>Candida albicans WO-1</i> : CAWG_02051
orf6.265	C1_03740W_A	WAR1	Zn(II)2Cys6 transcription factor; plays a role in resistance to weak organic acids; required for yeast cell adherence to silicone substrate; Spider biofilm induced
orf6.2650	CR_07540C_A		Protein of unknown function; downregulated by fluphenazine treatment or in an azole-resistant strain that overexpresses CDR1 and CDR2
orf6.2651	C2_06390C_A	IMH3	Inosine monophosphate (IMP) dehydrogenase; enzyme of GMP biosynthesis; target of mycophenolic acid and mizoribine monophosphate; antigenic during infection; repressed in core stress response; snoRNA snR54 encoded within IMH3 intron
orf6.2652	orf19.19		Predicted ORF from Assembly 19; merged with orf19.18 in Assembly 20; repressed in core stress response
orf6.2653	C2_06420C_A	RTS1	Putative serine/threonine-protein phosphatase B-type regulatory subunit; transcription is regulated upon yeast-hyphal switch
orf6.2654	C2_06430C_A		Ortholog(s) have role in ethanol metabolic process and mitochondrial inner membrane localization
orf6.2655	C2_06440C_A		Protein with homology to peroxisomal membrane proteins; Sef1p-, Sfu1p-, and Hap43p-regulated gene
orf6.2656	C1_13330C_A		Ortholog(s) have spermine synthase activity and role in pantothenate biosynthetic process, spermine biosynthetic process
orf6.2657	C1_13320C_A		Protein of unknown function; Spider biofilm repressed
orf6.2658	C1_13310W_A	ECM25	Non-essential protein involved in cell morphogenesis
orf6.266	C1_05910W_A	SIP5	Protein of unknown function; flow model, rat catheter and Spider biofilm induced
orf6.2660	C1_13300C_A	RPN1	Putative 19S regulatory particle of the 26S proteasome; regulated by Gcn2p and Gcn4p
orf6.2661	C2_10080W_A	RAP1	Transcription factor; binds telomeres and regulatory sequences in DNA; involved in telomere maintenance; represses hyphal growth under yeast-favoring conditions; similar to (but shorter than) S. cerevisiae Rap1
orf6.2662	C2_10070W_A		Predicted dehydrogenase; transcript upregulated in an RHE model of oral candidiasis; virulence-group-correlated expression; Spider biofilm repressed
orf6.2663	orf19.1775		Predicted ORF from Assembly 19; merged with orf19.1774 in Assembly 20
orf6.2664	C2_10060C_A		Putative pantetheine-phosphate adenylyltransferase (PPAT); which catalyzes 4th step in coenzyme A biosynthesis from pantothenate; rat catheter biofilm repressed
orf6.2665	C2_10050W_A		Ortholog(s) have endopeptidase activity, thiol-dependent ubiquitin-specific protease activity, thiol-dependent ubiquitinyl hydrolase activity, ubiquitinyl hydrolase activity
orf6.2666	C2_10040W_A		Dubious open reading frame
orf6.2667	C2_10030C_A	MP65	Cell surface mannoprotein; cell-wall glucan metabolism, adhesion; adhesin motif; O-glycosylation; induced by heat, germ tube formation, wall regeneration; mycelial antigen; diagnostic marker; fluconazole-repressed; Spider biofilm induced
orf6.2668	C5_02010C_A		Ortholog(s) have role in RNA polymerase I assembly, RNA polymerase II core complex assembly, RNA polymerase III assembly, formation of translation preinitiation complex and cytoplasm localization
orf6.2669	C5_02020C_A		Ortholog(s) have role in establishment of mitotic sister chromatid cohesion, protein import into nucleus
orf6.267	C6_04160C_A	SPB1	Putative AdoMet-dependent methyltransferase; Hap43-induced; repressed by prostaglandins; possibly essential gene, disruptants not obtained by UAU1 method; Spider biofilm induced
orf6.2670	C5_02030W_A	RPN8	Putative regulatory subunit of the 26S proteasome; mutation confers hypersensitivity to amphotericin B; regulated by Mig1, Gcn2 and Gcn4; Spider biofilm repressed
orf6.2671	C5_02040W_A		Heme A:farnesyltransferase; catalyzes the 1st step in conversion of protoheme to the heme A prosthetic group required for cytochrome c oxidase activity; Spider biofilm repressed
orf6.2672	C5_02050W_A		Ortholog(s) have role in cell morphogenesis, cleistothecium development, conidium formation, positive regulation of cleistothecium development and positive regulation of conidium formation, <a href="#GOsection">more</a>
orf6.2675	C5_02060W_A		Ortholog of <i>C. dubliniensis CD36</i> : Cd36_51910, <i>C. parapsilosis CDC317</i> : CPAR2_101650, <i>C. auris B8441</i> : B9J08_001942 and <i>Candida tenuis NRRL Y-1498</i> : CANTEDRAFT_94797
orf6.2676	C4_05590W_A		Ortholog of <i>S. cerevisiae</i> : YPR117W, <i>C. glabrata CBS138</i> : CAGL0D04510g, <i>C. dubliniensis CD36</i> : Cd36_45200, <i>C. parapsilosis CDC317</i> : CPAR2_500480 and <i>C. auris B8441</i> : B9J08_005034
orf6.2680	C4_05600W_A	GYP2	Ortholog(s) have GTPase activator activity, role in activation of GTPase activity and cytoplasm localization
orf6.2682	C4_05610C_A		Putative eisosome component role in proper eisosome assembly; upregulated in cyr1 null mutant
orf6.2683	C4_05620C_A		Ortholog of <i>C. dubliniensis CD36</i> : Cd36_45230, <i>C. parapsilosis CDC317</i> : CPAR2_500450, <i>C. auris B8441</i> : B9J08_005037 and <i>Candida tenuis NRRL Y-1498</i> : CANTEDRAFT_103249
orf6.2684	C3_02480C_A	CCP1	Cytochrome-c peroxidase N terminus; Rim101, alkaline pH repressed; induced in low iron or by macrophage interaction; oxygen-induced activity; regulated by Sef1, Sfu1, and Hap43; Spider biofilm induced; rat catheter biofilm repressed
orf6.2685	C3_02490C_A		Putative ATP-dependent helicase; induced by nitric oxide
orf6.2686	C3_02500W_A	PAM17	Predicted component of the presequence translocase-associated import motor (PAM complex) involved in protein import into mitochondrial matrix
orf6.2687	orf19.241		Predicted ORF from Assembly 19; removed from Assembly 20
orf6.2688	C3_02510C_A	SAP8	Secreted aspartyl protease; regulated by growth phase, temperature, white-opaque switch; highly expressed in opaque cells and upon deep epidermal invasion; greater expression in vaginal than oral infection; prominent role in biofilms
orf6.2689	C3_02540C_A	OXR1	Ortholog(s) have role in cellular response to oxidative stress and mitochondrion localization
orf6.269	CR_04100C_A	RPL15A	Putative ribosomal protein; repressed upon phagocytosis by murine macrophage; positively regulated by Tbf1; Spider biofilm repressed
orf6.2690	C3_01200W_A	UTP20	Putative snoRNA-binding protein; S. cerevisiae Utp20 ortholog; likely essential for growth; repressed in core stress response; mutation confers resistance to 5-fluorocytosine (5-FC) and parnafungin
orf6.2691	C3_01190C_A		Ortholog of <i>S. cerevisiae</i> : RMD1, <i>C. glabrata CBS138</i> : CAGL0M10483g, <i>C. dubliniensis CD36</i> : Cd36_81090, <i>C. parapsilosis CDC317</i> : CPAR2_101950 and <i>C. auris B8441</i> : B9J08_002355
orf6.2693	C3_01180C_A		Protein of unknown function; induced by Mnl1 under weak acid stress
orf6.2694	C3_01170W_A		Ortholog(s) have role in inner mitochondrial membrane organization and integral component of mitochondrial inner membrane localization
orf6.2695	C4_02740W_A		Protein of unknown function; flow model, rat catheter and Spider biofilm induced; Hap43-repressed
orf6.2696	C4_02750W_A	HIT1	Ortholog of S. cerevisiae Hit1; protein of unknown function required for high temperature growth; flow model biofilm induced; Spider biofilm induced
orf6.2697	C4_02760C_A	CGR1	Negative regulator of yeast-form growth; HSP70 family member; induced by growth cessation at yeast-hyphal transition or in planktonic growth; physically interacts with Msi3p; similar to rat anti-aging gene, SMP30, stationary phase enriched
orf6.2698	C4_02770C_A		Ortholog(s) have ATP binding, magnesium ion binding activity and role in eukaryotic translation initiation factor 2 complex assembly, positive regulation of translational initiation
orf6.2699	C4_02780W_A		Cytosolic chaperonin Cct ring complex subunit; role in the assembly of actin and tubulins; Spider biofilm repressed
orf6.27	orf19.68		Predicted ORF from Assembly 19; removed from Assembly 20
orf6.270	CR_04110W_A		Putative RNA-binding protein; role in assembly of box H/ACA snoRNPs and thus pre-rRNA processing; Spider biofilm induced
orf6.2702	C4_02790C_A	SAS10	Putative U3-containing small subunit processome complex subunit; Hap43p-induced gene; mutation confers resistance to 5-fluorocytosine (5-FC); repressed upon high-level peroxide stress
orf6.2704	C4_02800W_A	RPC53	Ortholog(s) have RNA polymerase III activity, role in tRNA transcription by RNA polymerase III and RNA polymerase III complex localization
orf6.2705	orf19.2714		Predicted ORF from Assembly 19; merged with orf19.2713 in Assembly 20
orf6.2706	C4_02820W_A		Ortholog(s) have D-loop DNA binding, Y-form DNA binding, double-stranded DNA binding, four-way junction DNA binding activity, role in reciprocal meiotic recombination and MutSgamma complex, nuclear chromosome localization
orf6.2708	C2_08470C_A	STN1	Protein involved in telomere maintenance; forms a complex with Ten1p
orf6.2709	C2_08480W_A	RRP8	Ribosomal protein; Hap43-induced; F-12/CO2 early biofilm and rat catheter biofilm induced
orf6.271	CR_06460W_A	GST3	Glutathione S-transferase; expression regulated upon white-opaque switch; induced by human neutrophils; peroxide-induced; induced by alpha pheromone in SpiderM medium; Spider biofilm induced
orf6.2710	C2_08490W_A	DSE1	Essential cell wall protein involved in cell wall integrity and rigidity; periodic mRNA expression peaks at M/G1 phase; Ace2p-induced; required for virulence in a mouse model of infection
orf6.2711	C2_08500W_A	RSP5	Putative NEDD4 family E3 ubiquitin ligase; induced during infection of murine kidney, compared to growth in vitro; has murine homolog; possibly an essential gene, disruptants not obtained by UAU1 method
orf6.2712	C2_08510W_A		Ortholog of <i>C. dubliniensis CD36</i> : Cd36_22640, <i>C. parapsilosis CDC317</i> : CPAR2_406910, <i>C. auris B8441</i> : B9J08_004017 and <i>Candida tenuis NRRL Y-1498</i> : CANTEDRAFT_104937
orf6.2713	CR_05050W_A	GLN1	Putative glutamate synthase; regulated by Tsa1, Tsa1B under H2O2 stress conditions; Spider biofilm induced
orf6.2714	orf19.645		Predicted ORF from Assembly 19; merged with orf19.644 in Assembly 20
orf6.2715	orf19.645		Predicted ORF from Assembly 19; merged with orf19.644 in Assembly 20
orf6.2716	CR_05100W_A		Ortholog(s) have role in apoptotic process, chromosome segregation, mitotic spindle assembly checkpoint, mitotic spindle elongation, sister chromatid biorientation
orf6.2717	C1_07420C_A	PEX3	Putative peroxisomal protein involved in targeting proteins into peroxisomes; possibly an essential gene, disruptants not obtained by UAU1 method
orf6.2718	C1_07410C_A	SKP1	Putative subunit D of kinetochore protein complex CBF3; regulated by Gcn4p; repressed in response to amino acid starvation (3-aminotriazole treatment)
orf6.2719	C1_07400C_A		Ortholog of <i>C. dubliniensis CD36</i> : Cd36_06910, <i>C. parapsilosis CDC317</i> : CPAR2_208560, <i>C. auris B8441</i> : B9J08_001617 and <i>Candida tenuis NRRL Y-1498</i> : CANTEDRAFT_95854
orf6.272	CR_06470W_A		Ortholog(s) have ubiquitin protein ligase activity, ubiquitin-protein transferase activity
orf6.2721	C1_07390W_A		Ortholog(s) have ubiquitin binding activity and role in proteasome-mediated ubiquitin-dependent protein catabolic process
orf6.2723	C1_07380C_A	KSP1	Putative serine/threonine protein kinase; mRNA binds She3 and is localized to hyphal tips; mutation confers hypersensitivity to amphotericin B
orf6.2724	C1_07370C_A	CPH1	Transcription factor; for mating, filamentation on solid media, pheromone-stimulated biofilms; in pathway with Ess1, Czf1; required with Efg1 for host cytokine response; regulates galactose metabolism genes; rat cathether biofilm repressed
orf6.2725	C4_02870C_A	ZUO1	Ortholog of S. cerevisiae Zuo1; a cytosolic ribosome-associated chaperone; likely to be essential for growth, based on an insertional mutagenesis strategy; Spider biofilm repressed
orf6.2726	C4_02860W_A		Ortholog(s) have enzyme activator activity and role in chromosome segregation
orf6.2727	C4_02850W_A		Similar to S. cerevisiae Elp2, an Elongator complex subunit required for modification of wobble nucleosides in tRNA; repressed in core stress response
orf6.2728	C4_02830C_A	HCA4	Putative role in regulation of cell wall biogenesis; Hap43p-induced gene; possibly an essential gene, disruptants not obtained by UAU1 method; flow model and rat catheter biofilm induced
orf6.2729	C4_02820W_A		Ortholog(s) have D-loop DNA binding, Y-form DNA binding, double-stranded DNA binding, four-way junction DNA binding activity, role in reciprocal meiotic recombination and MutSgamma complex, nuclear chromosome localization
orf6.273	CR_06480C_A	RRN11	Putative RNA polymerase I subunit; rat catheter biofilm induced; Spider biofilm induced
orf6.2730	orf19.2714		Predicted ORF from Assembly 19; merged with orf19.2713 in Assembly 20
orf6.2731	C6_01680C_A		Has domain(s) with predicted hydrolase activity, acting on carbon-nitrogen (but not peptide) bonds, in linear amidines, metal ion binding activity
orf6.2732	C6_01690W_A	ACF2	Putative endo-1,3-beta-glucanase; fungal-specific (no human or murine homolog)
orf6.2734	C6_01710C_A	PTK2	Putative protein kinase of polyamine import; mutation confers hypersensitivity to high concentrations of tunicamycin; YPD flow model biofilm induced; rat catheter and Spider biofilm induced
orf6.2735	C6_00580W_A		Ortholog of <i>Candida albicans WO-1</i> : CAWG_05300
orf6.2736	C6_00590W_A	SLY41	Protein involved in ER-to-Golgi transport; rat catheter and Spider biofilm induced
orf6.2738	C6_00600C_A	YHM2	Predicted carrier protein; exports citrate from and imports oxoglutarate into the mitochondrion; alkaline induced; Spider biofilm repressed
orf6.2739	C6_00610C_A		Dubious open reading frame
orf6.274	orf19.226		Predicted ORF from Assembly 19; removed from Assembly 20
orf6.2740	C6_00630W_A		Ortholog of <i>C. dubliniensis CD36</i> : Cd36_60540, <i>C. parapsilosis CDC317</i> : CPAR2_602830, <i>Candida tenuis NRRL Y-1498</i> : CANTEDRAFT_108530 and <i>Debaryomyces hansenii CBS767</i> : DEHA2F15532g
orf6.2741	C6_00640C_A		Putative TFIIH complex subunit; possibly an essential gene, disruptants not obtained by UAU1 method
orf6.2742	C6_00660C_A		Ortholog(s) have Arp2/3 complex binding activity, role in actin cortical patch assembly, actin filament debranching, negative regulation of Arp2/3 complex-mediated actin nucleation and actin cortical patch, cytoplasm localization
orf6.2743	C6_00670W_A	CDC14	Protein involved in exit from mitosis and morphogenesis; ortholog of S. cerevisiae Cdc14p, which is a dual-specificity phosphatase and cell-cycle regulator; suppresses S. cerevisiae cdc15-lyt1, dbf2-2, and (partially) tem1 mutant phenotypes
orf6.2744	orf19.11450		Predicted ORF from Assembly 19; not essential for viability; removed from Assembly 20
orf6.2745	C5_04820W_A		Protein of unknown function; flow model biofilm induced
orf6.2746	C5_04830W_A	SFL2	Transcription factor involved in regulation of morphogenesis; regulates transcription in response to carbon dioxide levels; required for filamentous growth, for virulence in RHE model but not in mice; Spider biofilm induced
orf6.2747	C2_08470C_A	STN1	Protein involved in telomere maintenance; forms a complex with Ten1p
orf6.2748	C2_08460C_A		Ortholog(s) have role in purine nucleobase catabolic process
orf6.275	C2_08850C_A		Predicted 2-hydroxyacid dehydrogenase; Hap43-repressed gene
orf6.2750	C2_08450W_A		Ortholog of <i>C. dubliniensis CD36</i> : Cd36_22580, <i>C. parapsilosis CDC317</i> : CPAR2_406960, <i>C. auris B8441</i> : B9J08_005066 and <i>Candida tenuis NRRL Y-1498</i> : CANTEDRAFT_113677
orf6.2752	C2_08440W_A		Dubious open reading frame
orf6.2753	C2_08430C_A	PGA46	Putative GPI-anchored protein; secreted; fluconazole-induced
orf6.2754	C2_08420W_A		Ortholog(s) have DNA-3-methyladenine glycosylase activity, alkylbase DNA N-glycosylase activity, damaged DNA binding activity
orf6.2755	CR_07050C_A	URA2	Putative bifunctional carbamoylphosphate synthetase-aspartate transcarbamylase; flucytosine induced; macrophage/pseudohyphal-induced; 5'-UTR intron; flow model biofilm repressed
orf6.2757	orf19.2358		Predicted ORF from Assembly 19; removed from Assembly 20
orf6.2759	CR_07060C_A	CRZ2	C2H2 transcription factor, involved in regulation of early adaptation to murine GI tract; Rim101-repressed at pH 8; required for yeast cell adherence to silicone substrate; Spider biofilm induced
orf6.276	C2_08860W_A		Putative serine/threonine protein kinase; Hap43-repressed; induced by prostaglandins; possibly an essential gene, disruptants not obtained by UAU1 method; flow model biofilm induced; Spider biofilm induced
orf6.2760	orf19.2355	ALS10	ALS family cell-surface glycoprotein; was a misassembled ORF consisting of the 5' end of ALS2 attached to the 3' end of ALS3; merged with orf19.1816 in Assembly 20
orf6.2761	C5_02110W_A		Putative heat shock protein; decreased expression in hyphae; transcription is increased in populations of cells exposed to fluconazole over multiple generations; overexpression increases resistance to farnesol and azoles
orf6.2762	C5_02130W_A		Ortholog of <i>Candida tropicalis NEW ASSEMBLY</i> : CTRG1_03197, <i>Candida tropicalis MYA-3404</i> : CTRG_03197, <i>Candida lusitaniae ATCC 42720</i> : CLUG_02837 and <i>Candida albicans WO-1</i> : CAWG_04597
orf6.2764	C5_02120C_A	RIX7	Putative ATPase of the AAA family; role in ribosomal subunit export from the nucleus; mutation impairs hyphal growth and biofilm formation
orf6.2765	C5_02140C_A		Predicted pyridoxal 5'-phosphate synthase; regulated by Gcn4; repressed by amino acid starvation (3-AT treatment); rat catheter biofilm repressed
orf6.2766	C5_02150C_A	ORC4	Phosphorylated protein similar to S. cerevisiae Orc4, subunit of the origin recognition complex (ORC); induced by alpha pheromone in SpiderM medium
orf6.2767	C5_02160W_A	SST2	Predicted regulator of G-protein signaling in mating pathway; null mutation causes alpha-factor hypersensitivity and mating defect (in opaque MTLa/MTLa background); transcript induced by alpha factor
orf6.2768	C5_02170C_A	GCD11	Gamma subunit of translation initiation factor eIF2; involved in identification of the start codon; likely essential for growth, based on an insertional mutagenesis strategy; Spider biofilm repressed
orf6.2769	C5_02180C_A	LEU3	Zn(II)2Cys6 transcription factor; predicted regulator branched-c ofhain amino acid biosynthesis genes; alkaline induced; induced by Mnl1 under weak acid stress; required for yeast cell adherence to silicone substrate; Spider biofilm induced
orf6.2770	C4_03680C_A		Ortholog(s) have role in nucleotide-excision repair
orf6.2771	C4_03690C_A		Has domain(s) with predicted role in RNA catabolic process and ribonuclease H2 complex localization
orf6.2772	C4_03700W_A		Predicted membrane transporter, member of the drug:proton antiporter (14 spanner) (DHA2) family, major facilitator superfamily (MFS)
orf6.2773	C4_03710C_A		Predicted membrane protein; rat catheter biofilm induced
orf6.2774	C4_03720C_A		Has domain(s) with predicted 2-oxoglutarate-dependent dioxygenase activity and role in oxidation-reduction process
orf6.2775	C4_03730C_A		Ortholog(s) have tRNA (guanine-N1-)-methyltransferase activity, role in mitochondrial tRNA methylation, tRNA N1-guanine methylation and cytoplasm, mitochondrial matrix localization
orf6.2776	C4_03740W_A		Ortholog(s) have role in U4 snRNA 3'-end processing, exonucleolytic trimming to generate mature 3'-end of 5.8S rRNA from tricistronic rRNA transcript (SSU-rRNA, 5.8S rRNA and LSU-rRNA), <a href="#GOsection">more</a>
orf6.2777	C4_03750C_A		Ortholog(s) have translation release factor activity, role in mitochondrial translation, mitochondrial translational termination, translational termination and mitochondrial inner membrane, mitochondrion localization
orf6.2778	C4_03760W_A		Ortholog of <i>C. dubliniensis CD36</i> : Cd36_43500, <i>Candida tropicalis NEW ASSEMBLY</i> : CTRG1_00335, <i>Spathaspora passalidarum NRRL Y-27907</i> : SPAPADRAFT_64619 and <i>Candida tropicalis MYA-3404</i> : CTRG_00335
orf6.2779	C1_11660W_A	GAD1	Putative glutamate decarboxylase; alkaline, macrophage-downregulated gene; amphotericin B induced; induced by Mnl1 under weak acid stress; stationary phase enriched protein; rat catheter biofilm repressed
orf6.278	C2_08860W_A		Putative serine/threonine protein kinase; Hap43-repressed; induced by prostaglandins; possibly an essential gene, disruptants not obtained by UAU1 method; flow model biofilm induced; Spider biofilm induced
orf6.2780	C1_11670W_A		Protein of unknown function; induced in core stress response; Gcn2 and Gcn4 regulated; flow model biofilm induced; Spider biofilm induced
orf6.2781	C1_11690W_A		GATA-like transcription factor; oral infection induced; mutant has reduced capacity to damage oral epithelial cells; regulated by Gcn2 and Gcn4; Spider biofilm induced
orf6.2782	C1_11700C_A	MRF1	Putative mitochondrial respiratory protein; induced by farnesol, benomyl, nitric oxide, core stress response; oxidative stress-induced via Cap1; stationary-phase enriched protein; Spider biofilm induced
orf6.2784	C1_11710C_A		Ortholog of <i>C. dubliniensis CD36</i> : Cd36_11020 and <i>Candida albicans WO-1</i> : CAWG_00266
orf6.2787	C1_11730W_A		Protein with SEL-1 like protein domain; early-stage flow model biofilm induced
orf6.2789	orf19.3451		Predicted ORF from Assembly 19; merged with orf19.139 in Assembly 20
orf6.2790	C6_01330C_A		Ortholog of <i>C. dubliniensis CD36</i> : Cd36_61450, <i>C. parapsilosis CDC317</i> : CPAR2_602710, <i>Candida tenuis NRRL Y-1498</i> : cten_CGOB_00240 and <i>Pichia stipitis Pignal</i> : psti_CGOB_00191
orf6.2791	C6_01350W_A		Ortholog(s) have ubiquitin-protein transferase activity and role in histone catabolic process, histone ubiquitination, mRNA destabilization, negative regulation of gene expression
orf6.2792	C6_01360W_A		Protein of unknown function; ketoconazole-repressed
orf6.2793	C6_01370W_A		Ortholog(s) have mannosyltransferase activity, role in GPI anchor biosynthetic process, protein processing, ubiquitin-dependent ERAD pathway and endoplasmic reticulum, glycosylphosphatidylinositol-mannosyltransferase I complex localization
orf6.2794	C5_03080C_A		Predicted membrane transporter; monocarboxylate porter (MCP) family, major facilitator superfamily (MFS); Spider biofilm induced; rat catheter biofilm repressed
orf6.2795	orf19.4338		Predicted ORF from Assembly 19; merged with orf19.4337 in Assembly 20
orf6.2796	C5_03090W_A	VPS4	AAA-ATPase involved in transport from MVB to the vacuole and ESCRT-III complex disassembly; mutation decreases SAP secretion and virulence in murine intravenous infection; regulated by Gcn2p, Gcn4p; required for normal Rim8p processing
orf6.2797	C5_03100C_A		Has domain(s) with predicted RNA 7-methylguanosine cap binding, mRNA binding activity
orf6.2798	C5_03120W_A		Ortholog(s) have role in attachment of GPI anchor to protein and GPI-anchor transamidase complex localization
orf6.2799	C5_03130W_A	SUT1	Zn2Cys6 transcription factor involved in sterol uptake; flow model biofilm induced; Spider biofilm repressed
orf6.28	C2_08910C_A		Protein with a metallo-dependent phosphatase domain; ketoconazole-induced; upregulation correlates with clinical development of fluconazole resistance
orf6.280	C2_04400W_A		Protein of unknown function; mutants are viable; rat catheter and Spider biofilm induced
orf6.2802	C5_03140C_A		Ortholog(s) have protein membrane adaptor activity and role in COPII vesicle coating, macroautophagy, protein localization to endoplasmic reticulum exit site
orf6.2804	C2_01780W_A	MSB2	Mucin family adhesin-like protein; cell wall damage sensor; required for Cek1 phosphorylation by cell wall stress; Rim101-repressed; activation releases extracellular domain into medium; Spider biofilm induced
orf6.2805	C2_01820C_A		Ortholog(s) have RNA binding activity, role in mRNA splicing, via spliceosome and U1 snRNP, U2-type prespliceosome localization
orf6.2806	CR_03800C_A	PPH3	Putative catalytic subunit of protein phosphatase complex; functions with regulatory subunit Psy2p in dephosphorylation of Rad53p in response to DNA damage; dephosphorylates Rfa2p in G1 phase; ortholog of <i>S. cerevisiae</i> Pph3p
orf6.2807	CR_03810W_A	PRP13	Putative integral inner mitochondrial membrane protein with similarity to exonucleases
orf6.2809	CR_03820C_A	ULP2	SUMO deconjugation enzyme; removes the small ubiquitin-like modifier (SUMO) from proteins; Spider biofilm induced
orf6.281	C2_04410W_A		Ortholog of <i>Candida albicans WO-1</i> : CAWG_04197
orf6.2810	CR_03830C_A	MCM2	Phosphorylated protein of unknown function; transcription is periodic with a peak at M/G1 phase of the cell cycle
orf6.2811	CR_03840C_A		Ortholog of <i>C. dubliniensis CD36</i> : Cd36_29080, <i>C. parapsilosis CDC317</i> : CPAR2_202490, <i>Candida tenuis NRRL Y-1498</i> : CANTEDRAFT_112323 and <i>Debaryomyces hansenii CBS767</i> : DEHA2F19184g
orf6.2813	C1_08570C_A	PCL2	Cyclin homolog; reduced expression observed upon depletion of Cln3; farnesol regulated; periodic mRNA expression, peak at cell-cycle G1/S phase; Hap43-induced; rat catheter biofilm repressed
orf6.2815	C1_08580C_A	VCX1	Putative H+/Ca2+ antiporter; Spider biofilm repressed
orf6.2816	C1_08590C_A	ERG1	Squalene epoxidase, epoxidation of squalene to 2,3(S)-oxidosqualene; ergosterol biosynthesis; allylamine antifungal drug target; NADH reducing cofactor but S. cerevisiae Erg1 uses NADPH; flow model biofilm induced; Spider biofilm repressed
orf6.2817	C1_08600C_A	GCD6	Ortholog of S. cerevisiae Gcd6; catalytic epsilon subunit of the translation initiation factor eIF2B; genes encoding translation factors are repressed by phagocytosis by murine macrophages
orf6.2818	orf19.408		Predicted ORF from Assembly 19; removed from Assembly 20
orf6.2819	C1_08610C_A		Ortholog of S. cerevisiae Aim38/Rcf2, cytochrome c oxidase subunit; plasma membrane localized; Hap43-repressed; induced in oralpharyngeal candidasis; flow model biofilm induced; Spider biofilm repressed
orf6.282	C2_07540W_A		Protein of unknown function; Hap43-repressed gene; repressed by nitric oxide
orf6.2820	orf19.410		Predicted ORF from Assembly 19; removed from Assembly 20
orf6.2822	C4_05960W_A	NIF3	Protein of unknown function; ortholog of S. cerevisiae Nif3; rat catheter biofilm repressed
orf6.2823	C4_05940W_A	PPS1	Putative dual specificity protein phosphatase, similar to <i>S. cerevisiae</i> Pps1p; mutant shows virulence defect
orf6.2824	C4_05920C_A	PGA49	Putative GPI-anchored protein
orf6.2825	C4_05910C_A	VPS11	Protein involved in protein trafficking; putative role in vesicle-target membrane fusion; mutant lacks vacuole; role in hyphal growth, possibly via vacuole expansion into hypha; role in killing of and survival within macrophage
orf6.2826	orf19.4402		Predicted ORF from Assembly 19; removed from Assembly 20
orf6.2827	C1_07410C_A	SKP1	Putative subunit D of kinetochore protein complex CBF3; regulated by Gcn4p; repressed in response to amino acid starvation (3-aminotriazole treatment)
orf6.2828	C1_07420C_A	PEX3	Putative peroxisomal protein involved in targeting proteins into peroxisomes; possibly an essential gene, disruptants not obtained by UAU1 method
orf6.283	C2_07550W_A		Plasma membrane protein; repressed by nitric oxide
orf6.2830	C1_07430W_A	PHO100	Putative inducible acid phosphatase; DTT-extractable and observed in culture supernatant in low-phosphate conditions; slight effect on murine virulence; virulence-group-correlated expression; N-glycosylated; F-12/CO2 early biofilm induced
orf6.2831	C1_07440W_A		Putative glucosyltransferase; localized to the mitochondrial membrane
orf6.2833	C1_03870C_A		Predicted heme-binding stress-related protein; Tn mutation affects filamentous growth; induced during chlamydospore formation in C. albicans and C. dubliniensis; Spider biofilm induced
orf6.2835	C1_03860C_A	BNI4	Protein required for wild-type cell wall chitin distribution, morphology, hyphal growth; not essential; similar to S. cerevisiae Bni4p (targeting subunit for Glc7p phosphatase, involved in bud-neck localization of chitin synthase III)
orf6.2836	C1_13420C_A	KEM1	5'->3' exoribonuclease of cytoplasmic stress granules; role in filamentous growth; complements slow growth/mating of S. cerevisiae kem1 mutant; required for SD or Spider medium biofilm formation
orf6.2838	C1_13410W_A	COX19	Putative cytochrome c oxidase assembly protein; Plc1-regulated; rat catheter biofilm induced
orf6.2839	C1_13400C_A	AGC1	Putative mitochondrial carrier protein; transcript is alkaline upregulated rat catheter biofilm induced
orf6.284	C2_07560W_A	SWR1	Component of the SWR1 complex, which has a role in exchanging histone variant H2AZ for histone H2A in chromatin; required for proper nucleosome positioning on WOR1 promoter
orf6.2840	C1_13390W_A		Protein of unknown function; rat catheter biofilm induced
orf6.2841	C1_13380W_A		Ortholog(s) have role in mRNA splicing, via spliceosome and RES complex, nucleus localization
orf6.2842	C1_13370W_A		Ortholog of <i>S. cerevisiae</i> : ACL4, <i>C. glabrata CBS138</i> : CAGL0E01067g, <i>C. dubliniensis CD36</i> : Cd36_12400, <i>C. parapsilosis CDC317</i> : CPAR2_202730 and <i>C. auris B8441</i> : B9J08_003962
orf6.2843	C1_13360C_A	RMP1	Ortholog of Rmp1; subunit of RNase MRP subunit that processes pre-rRNA and has a role in cell cycle-regulated degradation of daughter cell-specific mRNAs; rat catheter and Spider biofilm induced
orf6.2844	C1_13350W_A	STP2	Amino-acid-regulated transcription factor; activates transcription of amino acid permease genes; activated by amino-acid-induced proteolytic processing (Ssy1, Csh3 dependent); required for alkalinization of medium; Spider biofilm induced
orf6.2845	C6_00320C_A	DNA2	Protein similar to S. cerevisiae Dna2p, which is a DNA replication factor involved in DNA repair; induced under hydroxyurea treatment
orf6.2846	C6_00330C_A	GNP1	Similar to asparagine and glutamine permease; fluconazole, caspofungin induced; regulated by Nrg1, Mig1, Tup1, Gcn2, Gcn4, and alkaline regulated by Rim101; repressed during chlamydospore formation; rat catheter, flow model biofilm induced
orf6.2848	C6_00340C_A		Ortholog(s) have metalloendopeptidase activity, role in cellular iron ion homeostasis, protein processing involved in protein targeting to mitochondrion, protein stabilization and mitochondrial matrix localization
orf6.2849	C6_00350W_A	PKH3	Ortholog(s) have role in cell wall integrity MAPK cascade
orf6.285	C1_01740W_A	CTN1	Carnitine acetyl transferase; required for growth on nonfermentable carbon sources, not for hyphal growth or virulence in mice; induced in macrophage; macrophage/pseudohyphal-repressed after 16 hr; rat catheter, Spider biofilm induced
orf6.2851	C6_00360C_A		Predicted mitochondrial intermembrane space protein of unknown function; possibly an essential gene, disruptants not obtained by UAU1 method
orf6.2852	C6_00370C_A	NOP5	Ortholog of S. cerevisiae Nop58; involved in pre-rRNA process; Tn mutation affects filamentous growth; macrophage/pseudohyphal-induced; physically interacts with TAP-tagged Nop1; Spider biofilm repressed
orf6.2853	CR_05920C_A	MHP1	Protein similar to S. cerevisiae Mhp1p, which is involved in microtubule stabilization; transposon mutation affects filamentous growth; possibly transcriptionally regulated upon hyphal formation; possibly an essential gene (by UAU1 method)
orf6.2854	CR_05940W_A	CEK2	MAP kinase required for wild-type efficiency of mating; component of the signal transduction pathway that regulates mating; ortholog of S. cerevisiae Fus3; induced by Cph1, pheromone; transposon mutation affects filamentous growth
orf6.2855	CR_05950C_A	ADP1	Putative PDR-subfamily ABC transporter; similar to WHITE subfamily proteins; gene used for strain identification by multilocus sequence typing
orf6.2856	CR_05970C_A		Ortholog(s) have ATPase-coupled transmembrane transporter activity, protein transmembrane transporter activity
orf6.2857	CR_05980W_A		Ortholog(s) have Lys63-specific deubiquitinase activity, thiol-dependent ubiquitin-specific protease activity
orf6.2859	C5_00600C_A		Protein of unknown function; rat catheter biofilm repressed
orf6.286	C2_06600W_A		Predicted kinase; rat catheter, flow model, Spider biofilm induced
orf6.2860	C5_00610C_A		Ortholog of <i>C. dubliniensis CD36</i> : Cd36_50610, <i>C. parapsilosis CDC317</i> : CPAR2_303690, <i>C. auris B8441</i> : B9J08_002049 and <i>Candida tenuis NRRL Y-1498</i> : CANTEDRAFT_93989
orf6.2861	C5_00620W_A		Ortholog(s) have role in DNA recombination, positive regulation of transcription by RNA polymerase II, regulation of cell aging, telomere maintenance, telomere maintenance via recombination and EKC/KEOPS complex localization
orf6.2862	C5_00630C_A	EXO1	Putative exodeoxyribonuclease; cell-cycle regulated periodic mRNA expression
orf6.2863	C5_00640C_A	SAM51	Component of the SAM complex involved in mitochondrial protein import, involved in beta-barrel protein assembly; member of the Omp85 protein family
orf6.2864	orf19.924		Predicted ORF from Assembly 19; removed from Assembly 20
orf6.2865	C5_00650C_A	THR1	Putative homoserine kinase; regulated by Tup1; amphotericin B repressed; regulated by Gcn2 and Gcn4; Spider biofilm repressed
orf6.2866	C5_00660C_A	ERG11	Lanosterol 14-alpha-demethylase; cytochrome P450 family; role in ergosterol biosynthesis; target of azole antifungals; may contribute to drug resistance; azole or flow model biofilm induced; drug treated biofilm induced; hypoxia regulated
orf6.2867	C5_00670C_A	HMS1	hLh domain Myc-type transcript factor; required for morphogenesis induced by elevated temperature or Hsp90 compromise; acts downstream of Pcl1; Spider biofilm induced
orf6.2868	C2_10120W_A		Ortholog(s) have G-protein beta/gamma-subunit complex binding, actin binding activity, role in positive regulation of transcription from RNA polymerase II promoter by pheromones, protein folding and cytoplasm localization
orf6.2869	C2_10130W_A		Ortholog of <i>C. dubliniensis CD36</i> : Cd36_24170, <i>C. parapsilosis CDC317</i> : CPAR2_407480, <i>Candida tropicalis MYA-3404</i> : CTRG_02088, <i>Candida albicans WO-1</i> : CAWG_06084 and <i>Candida metapsilosis</i> : CMET_2098
orf6.287	C6_04500C_A	TSM1	Putative transcription initiation factor TFIID subunit; transcript is upregulated in clinical isolates from HIV+ patients with oral candidiasis; Nrg1-regulated
orf6.2870	C2_10140W_A		Ortholog(s) have molecular adaptor activity, thiol-dependent ubiquitin-specific protease activity and role in RNA splicing, histone H3-K4 methylation, histone H3-K79 methylation, histone deubiquitination
orf6.2871	C2_10150W_A		Secreted protein; fluconazole-induced
orf6.2872	C2_10160W_A		Secreted protein; fluconazole-induced
orf6.2873	C2_10170C_A		Protein of unknown function; rat catheter and Spider biofilm induced
orf6.2874	C7_02560W_A		Ortholog of <i>C. dubliniensis CD36</i> : Cd36_72300, <i>C. parapsilosis CDC317</i> : CPAR2_703060, <i>C. auris B8441</i> : B9J08_001030 and <i>Candida tenuis NRRL Y-1498</i> : CANTEDRAFT_92002
orf6.2875	C7_02570C_A	RBP1	Peptidyl-prolyl cis-trans isomerase; rapamycin-binding protein; homozygous null mutation confers rapamycin resistance; regulated by Gcn4p; macrophage-induced protein; repressed in response to 3-AT; functional homolog of S. cerevisiae Rbp1p
orf6.2876	C7_02630W_A		Protein of unknown function; mutants are viable; ortholog of S. cervisiae Art10, a protein of unknown function
orf6.2877	C7_02640W_A	TOM70	Ortholog(s) have mitochondrion targeting sequence binding, protein transmembrane transporter activity
orf6.2878	C7_02650W_A	TEP1	Putative protein phosphatase of the PTP family (tyrosine-specific), similar to <i>S. cerevisiae</i> Tep1p
orf6.2879	C7_02660C_A		Protein of unknown function that may function in RNA processing; filament induced
orf6.288	C6_04490W_A	LIP4	Secreted lipase, member of a differentially expressed lipase gene family with possible roles in nutrition and/or in creating an acidic microenvironment; expressed more strongly during mucosal infections than during systemic infections
orf6.2880	C7_02670W_A		Ortholog(s) have role in intra-S DNA damage checkpoint, positive regulation of macroautophagy, re-entry into mitotic cell cycle after pheromone arrest and Golgi trans cisterna, endoplasmic reticulum localization
orf6.2881	C7_02680W_A	TOM22	Putative mitochondrial import receptor subunit; colony morphology-related gene regulation by Ssn6
orf6.2882	C7_02690C_A	EPT1	Diacylglycerol cholinephosphotransferase and ethanolaminephosphotransferase, catalyzes the final step in Kennedy pathway of phosphatidylcholine and phosphatidylethanolamine biosynthesis
orf6.2883	orf19.4484		Predicted ORF from Assembly 19; removed from Assembly 20; rat catheter biofilm repressed
orf6.2884	orf19.4485		Predicted ORF from Assembly 19; removed from Assembly 20
orf6.2885	orf19.4486		Predicted ORF from Assembly 19; removed from Assembly 20
orf6.2886	C4_03470C_A	ECE1	Candidalysin, cytolytic peptide toxin essential for mucosal infection; hypha-specific protein; regulated by Rfg1, Nrg1, Tup1, Cph1, Efg1, Hog1, farnesol, phagocytosis; fluconazole-induced; rat catheter and Spider biofilm induced
orf6.2887	C4_03460C_A		Putative protein of unknown function; transcript upregulated in clinical isolates from HIV+ patients with oral candidiasis; Spider biofilm induced
orf6.2888	orf19.3372		Predicted ORF from Assembly 19; merged with orf19.3371 in Assembly 20
orf6.2889	C4_03450C_A	JAB1	Component of the COP9 signalosome (CSN) complex, provides catalytic activity for deneddylation that cleaves the ubiquitin-like protein tag Rub1p off the cullin (Cdc53p) molecule
orf6.289	C7_02220C_A		Predicted protein serine/threonine kinase and/or protein tyrosine kinase; Spider biofilm induced
orf6.2890	C4_03440C_A	DOT4	Protein similar to ubiquitin C-terminal hydrolase; localizes to cell surface of hyphal cells, but not yeast-form cells; repressed upon high-level peroxide; Hap43p-induced; rat catheter biofilm induced
orf6.2891	C4_03430W_A	MOH1	Ortholog of S. cerevisiae Moh1, essential for staionary phase growth; induced by alpha pheromone in SpiderM medium and by Mnl1 under weak acid stress; possibly essential (UAU1 method); flow model biofilm induced; Spider biofilm induced
orf6.2892	C4_03420C_A		Ortholog of <i>Candida albicans WO-1</i> : CAWG_03466
orf6.2893	C4_03410W_A		Ortholog(s) have structural constituent of ribosome activity and mitochondrial large ribosomal subunit localization
orf6.2894	C4_06530C_A	XUT1	Putative high-affinity, high-capacity xanthine-uric acid/H+ symporter; similar to A. nidulans UapA; member of the Nucleobase-Ascorbate Transporter/Nucleobase-Cation Symporter (NAT/NCS2) family; rat catheter biofilm induced
orf6.2895	C4_06510C_A	CSO99	Protein of unknown function; Hap43-repressed gene; protein not conserved in S. cerevisiae
orf6.2896	C4_06500W_A	CDC68	Functional homolog of S. cerevisiae Cdc68, a transcription elongation factor; essential; possible drug target
orf6.2897	C4_05700W_A	ZCF5	Zn(II)2Cys6 transcription factor; colony morphology-related gene regulation by Ssn6
orf6.2898	C4_05880W_A	GAT1	GATA-type transcription factor; regulator of nitrogen utilization; required for nitrogen catabolite repression and utilization of isoleucine, tyrosine and tryptophan N sources; required for virulence in a mouse systemic infection model
orf6.2899	C4_05890W_A		Protein with a selenoprotein domain and a thioredoxin-like fold domain; similar to S. cerevisiae Vhs3p, which is a putative phosphopantothenoylcysteine decarboxylase
orf6.29	C1_03890W_A		Ortholog of <i>Candida albicans WO-1</i> : CAWG_01004
orf6.290	CR_06040W_A		Ortholog of S. cerevisiae Sat4; amphotericin B induced; clade-associated gene expression; Spider biofilm induced
orf6.2900	C4_05900C_A		Protein of unknown function; Rgt1, Hap43-repressed; flow model biofilm induced; Spider biofilm induced
orf6.2901	C4_05910C_A	VPS11	Protein involved in protein trafficking; putative role in vesicle-target membrane fusion; mutant lacks vacuole; role in hyphal growth, possibly via vacuole expansion into hypha; role in killing of and survival within macrophage
orf6.2902	CR_02560C_A	ASG1	Gal4p family zinc-finger transcription factor with similarity to S. cerevisiae Asg1p
orf6.2903	CR_02560C_A	ASG1	Gal4p family zinc-finger transcription factor with similarity to S. cerevisiae Asg1p
orf6.2904	CR_02550C_A		Ortholog(s) have role in U4 snRNA 3'-end processing, exonucleolytic trimming to generate mature 3'-end of 5.8S rRNA from tricistronic rRNA transcript (SSU-rRNA, 5.8S rRNA and LSU-rRNA), <a href="#GOsection">more</a>
orf6.2905	CR_02540W_A	CHO2	Phosphatidyl-ethanolamine N-methyltransferase; fungal-specific (no human or murine homolog); amphotericin B repressed; Hap43p-induced gene
orf6.2906	CR_02530W_A	DBP2	Putative DEAD-box family ATP-dependent RNA helicase; flucytosine induced; repressed in core stress response
orf6.2907	CR_02530W_A	DBP2	Putative DEAD-box family ATP-dependent RNA helicase; flucytosine induced; repressed in core stress response
orf6.2908	CR_02520W_A	RPC19	Putative RNA polymerases I and III subunit AC19; Hap43-induced; rat catheter biofilm induced
orf6.2909	CR_02510W_A		C2H2 transcription factor; induced by Mnl1 under weak acid stress
orf6.291	C2_09820W_A		Protein of unknown function; flow model biofilm induced; Spider biofilm induced
orf6.2910	CR_02510W_A		C2H2 transcription factor; induced by Mnl1 under weak acid stress
orf6.2911	CR_02500W_A		Ortholog of <i>C. dubliniensis CD36</i> : Cd36_27430, <i>C. parapsilosis CDC317</i> : CPAR2_802450, <i>C. auris B8441</i> : B9J08_004168 and <i>Candida tenuis NRRL Y-1498</i> : CANTEDRAFT_113969
orf6.2912	CR_02490W_A	OPT4	Oligopeptide transporter; detected at germ tube plasma membrane; transcript inducede during phagocytosis by macrophages; fungal-specific; Hap43-repressed; merged with orf19.2292 in Assembly 20; rat catheter and Spider biofilm induced
orf6.2914	C4_04830W_A	DCR1	Putative Dicer RNAse involved in RNA interference, similar to S. cerevisiae Rnt1p but orthologous to S. castellii Dcr1p, which is not conserved in S. cerevisiae
orf6.2915	C4_04820C_A		Ortholog(s) have structural constituent of ribosome activity and mitochondrial large ribosomal subunit localization
orf6.2916	C4_04810C_A		Ortholog(s) have tRNA (guanine-N7-)-methyltransferase activity, role in tRNA (guanine-N7)-methylation and tRNA (m7G46) methyltransferase complex localization
orf6.2917	C4_04800W_A		Ortholog(s) have role in ER-dependent peroxisome organization, endoplasmic reticulum inheritance, endoplasmic reticulum tubular network maintenance and endoplasmic reticulum tubular network organization, <a href="#GOsection">more</a>
orf6.2919	C4_04790W_A	FAV1	Protein with weak similarity to S. cerevisiae Fus2p; induced by alpha pheromone mating factor in MTLa/MTLa opaque cells
orf6.292	C5_01360W_A	CFL4	C-terminus similar to ferric reductases; induced in low iron; Sfu1-repressed; ciclopirox olamine induced; colony morphology-related gene regulation by Ssn6; Hap43-repressed; Sef1-regulated
orf6.2923	orf19.5744		Predicted ORF from Assembly 19; removed from Assembly 20
orf6.2924	orf19.5745	ALS11	ALS family protein; ALS family includes cell-surface glycoproteins, some with adhesin function; putative GPI-anchor; merged with orf19.5742 in Assembly 20
orf6.2925	C6_03720W_A	ALA1	Alanyl-tRNA synthetase; translational regulation generates cytoplasmic and mitochondrial forms; Gcn4p-regulated; repressed by amino acid starvation (3-AT); translation-related genes downregulated upon phagocytosis by murine macrophages
orf6.2926	C6_03730C_A		Ortholog(s) have structural constituent of ribosome activity and mitochondrial small ribosomal subunit localization
orf6.2927	C6_03740W_A		Ortholog of <i>C. dubliniensis CD36</i> : Cd36_64250, <i>Candida tenuis NRRL Y-1498</i> : cten_CGOB_00218, <i>Debaryomyces hansenii CBS767</i> : DEHA2E19888g and <i>Candida tropicalis NEW ASSEMBLY</i> : CTRG1_02732
orf6.2928	C6_03750C_A	SBA1	Similar to co-chaperones; induced in high iron; farnesol-, heavy metal (cadmium) stress-induced; protein level decreases in stationary phase cultures; Hap43-repressed
orf6.2929	orf19.3384		Putative cell wall protein with C-terminal similarity to Hwp1p; merged with orf19.1327 in Assembly 20
orf6.293	C1_05940W_A	PHO87	Putative phosphate permease; transcript repressed by Rim101 at pH 8; regulated by white-opaque switch; caspofungin repressed; virulence-group-correlated expression; flow model biofilm induced
orf6.2933	C4_03510C_A	HWP2	GPI-anchored, glycosylated cell wall protein; required for biofilm formation, adhesion, filamentous growth on some media; expressed in hyphae; mutant delayed in virulence; regulated by Efg1, Tup1; similar to Hwp1 and Rbt1 domains
orf6.2935	C4_03500C_A		Protein of unknown function; regulated by Tsa1, Tsa1B in minimal media at 37 degrees C
orf6.2936	C4_03490C_A		Ortholog of <i>Candida albicans WO-1</i> : CAWG_03459
orf6.2937	C4_03480C_A		Ortholog of <i>C. dubliniensis CD36</i> : Cd36_43270 and <i>Candida albicans WO-1</i> : CAWG_03460
orf6.2939	C6_00440C_A	FET34	Multicopper ferroxidase; induced by low iron, ciclopirox olamine, ketoconazole, hypoxia; alkaline induced by Rim101; repressed in fluconazole-resistant isolate; Sfu1, Hog1 repressed; complements S. cerevisiae fet3; Spider biofilm induced
orf6.294	C1_05950C_A		Protein of unknown function; induced in high iron; repressed in core caspofungin response; ketoconazole-repressed; colony morphology-related gene regulation by Ssn6; possibly subject to Kex2 processing
orf6.2940	orf19.1205		Predicted ORF from Assembly 19; transcription is negatively regulated by Sfu1p; removed from Assembly 20
orf6.2941	C6_00430C_A		Phosphorylated protein of unknown function; transcript is upregulated clinical isolates from HIV positive patients with oral candidiasis
orf6.2942	C6_00410C_A	SRO77	Protein with a predicted role in docking and fusion of post-Golgi vesicles with the plasma membrane; filament induced; fungal-specific (no human or murine homolog)
orf6.2943	C6_00400C_A		Ortholog of <i>C. dubliniensis CD36</i> : Cd36_60350, <i>C. parapsilosis CDC317</i> : CPAR2_603550, <i>C. auris B8441</i> : B9J08_000521 and <i>Candida tenuis NRRL Y-1498</i> : CANTEDRAFT_114325
orf6.2944	C6_00390W_A		Ortholog(s) have serine-tRNA ligase activity, role in mitochondrial seryl-tRNA aminoacylation, spore germination and mitochondrion localization
orf6.2945	C6_00380C_A		Protein of unknown function; Spider biofilm induced
orf6.2946	C6_00370C_A	NOP5	Ortholog of S. cerevisiae Nop58; involved in pre-rRNA process; Tn mutation affects filamentous growth; macrophage/pseudohyphal-induced; physically interacts with TAP-tagged Nop1; Spider biofilm repressed
orf6.2947	C6_00360C_A		Predicted mitochondrial intermembrane space protein of unknown function; possibly an essential gene, disruptants not obtained by UAU1 method
orf6.2949	C2_04620W_A		Predicted ortholog of S. cerevisiae Swi3, subunit of the SWI/SNF chromatin remodeling complex; possibly an essential gene, disruptants not obtained by UAU1 method
orf6.295	C2_06640C_A	VAS1	Putative tRNA-Val synthetase; genes encoding ribosomal subunits, translation factors, and tRNA synthetases are downregulated upon phagocytosis by murine macrophage
orf6.2951	C2_04600C_A	RPL17B	Ribosomal protein L17; mutation confers hypersensitivity to 5-FU, tubercidin; repressed upon phagocytosis by macrophage; Hap43-induced; Spider biofilm repressed
orf6.2952	C2_04580W_A	ERG20	Putative farnesyl pyrophosphate synthetase involved in isoprenoid and sterol biosynthesis, based on similarity to S. cerevisiae Erg20p; likely to be essential for growth, based on an insertional mutagenesis strategy
orf6.2953	C2_04570W_A		Ortholog(s) have role in nuclear division, rRNA processing, ribosomal large subunit biogenesis and nuclear periphery, nucleolus, preribosome, large subunit precursor localization
orf6.2955	C2_04560W_A	KTR2	Mannosyltransferase; transcription elevated in chk1, nik1, and sln1 homozygous null mutants; fungal-specific (no human or murine homolog); possibly an essential gene, disruptants not obtained by UAU1 method
orf6.2956	C2_04550C_A	NDH51	Nicotinamide adenine dinucleotide dehydrogenase complex I subunit of the mitochondrial electron transport chain; required for wild-type filamentous growth; alkaline repressed; Hap43-repressed; Spider biofilm repressed
orf6.2957	C2_04800C_A	MDM10	Predicted component of the mitochondrial sorting and assembly machinery (SAM complex) and ER-mitochondria encounter structure (ERMES) complex with a role in protein import into mitochondria
orf6.2958	C2_04790C_A		Ortholog(s) have structural constituent of ribosome activity, role in mitochondrial translation, mitochondrial translational initiation and mitochondrial small ribosomal subunit localization
orf6.296	C4_06540W_A	MNN4	Regulator of mannosylphosphorylation of N-linked mannans to cell wall proteins; no role in virulence or normal interaction with macrophages; mutant induces inflammatory cytokines in dendritic cells; rat catheter and Spider biofilm induced
orf6.2960	C2_04780W_A		Ortholog of <i>Candida albicans WO-1</i> : CAWG_04234
orf6.2961	C2_04780W_A		Ortholog of <i>Candida albicans WO-1</i> : CAWG_04234
orf6.2963	C2_04770W_A		Ortholog(s) have role in chromatin remodeling, endoplasmic reticulum organization, histone exchange and Swr1 complex localization
orf6.2964	C2_04760W_A	KIC1	Member of the GCK-III subfamily of eukaryotic Ste20p kinases; in RAM cell wall integrity signaling network; role in cell separation, azole sensitivity; required for hyphal growth; constitutive expression is MTL, white-opaque independent
orf6.2965	C2_04750W_A		Ortholog of <i>C. dubliniensis CD36</i> : Cd36_19320, <i>C. parapsilosis CDC317</i> : CPAR2_209670, <i>C. auris B8441</i> : B9J08_002950 and <i>Candida tenuis NRRL Y-1498</i> : CANTEDRAFT_113478
orf6.2966	C2_04740C_A		Ortholog of <i>C. dubliniensis CD36</i> : Cd36_19310, <i>C. parapsilosis CDC317</i> : CPAR2_209710, <i>C. auris B8441</i> : B9J08_002949 and <i>Candida tenuis NRRL Y-1498</i> : CANTEDRAFT_113479
orf6.2967	C4_06050W_A	MED3	RNA polymerase II mediator complex subunit
orf6.2968	C4_06040W_A		Ortholog of <i>C. dubliniensis CD36</i> : Cd36_45590, <i>C. parapsilosis CDC317</i> : CPAR2_501450, <i>C. auris B8441</i> : B9J08_003351 and <i>Candida tenuis NRRL Y-1498</i> : CANTEDRAFT_105024
orf6.2969	C4_06030W_A	CMD1	Calmodulin; calmodulin inhibitors cause a defect in hyphal growth; transcript not regulated by yeast-hyphal transition; mutation confers hypersensitivity to cytochalasin D and high concentrations of tunicamycin; gene has intron
orf6.297	C4_06550C_A	IFF5	Putative GPI-anchored protein; adhesin-like protein; possibly an essential gene, disruptants not obtained by UAU1 method
orf6.2970	C4_06020C_A		Ortholog(s) have DNA-directed DNA polymerase activity, deoxycytidyl transferase activity and role in error-free translesion synthesis, error-prone translesion synthesis
orf6.2971	C4_06010C_A	HOS1	Histone deacetylase; similar to S. cerevisiae Hos1; has conserved deacetylation motif; slightly greater expression in white cells than in opaque cells
orf6.2972	C4_06000W_A	ALG1	Protein similar to S. cerevisiae Alg1p, a mannosyltransferase involved in N-linked protein glycosylation; likely to be essential for growth, based on an insertional mutagenesis strategy
orf6.2973	C4_05980C_A		Ortholog(s) have nucleoside-triphosphatase activity, nucleoside-triphosphate diphosphatase activity and role in cellular response to phosphate starvation, nucleoside triphosphate metabolic process
orf6.2975	C4_05970W_A		Protein of unknown function; Hap43-repressed gene
orf6.2976	CR_07870W_A		Ortholog of <i>S. cerevisiae</i> : AIM32, <i>C. glabrata CBS138</i> : CAGL0L01529g, <i>C. dubliniensis CD36</i> : Cd36_33550, <i>C. parapsilosis CDC317</i> : CPAR2_702070 and <i>C. auris B8441</i> : B9J08_002833
orf6.2978	CR_07890W_A	EFG1	bHLH transcription factor; required for white-phase cell type, RPMI and Spider biofilm formation, hyphal growth, cell-wall gene regulation; roles in adhesion, virulence; Cph1 and Efg1 have role in host cytokine response; binds E-box
orf6.2979	CR_07900C_A		Protein of unknown function; white cell specific transcript
orf6.298	CR_01510C_A		Protein of unknown function; transcript detected on high-resolution tiling arrays
orf6.2980	CR_07910C_A		Protein involved in transcription-coupled nucleotide excision repair of UV-induced DNA lesions; Spider biofilm induced
orf6.2981	C5_03890C_A		Protein of unknown function
orf6.2982	C5_03880C_A		Protein with Mob2p-dependent hyphal regulation; fluconazole-induced
orf6.2983	C5_03870C_A		Protein of unknown function; Spider biofilm induced
orf6.2984	C5_03860W_A	HAM1	Putative deoxyribonucleoside triphosphate pyrophosphohydrolase; caspofungin repressed; regulated by Gcn2p and Gcn4p
orf6.2985	C5_03850W_A		Ortholog of <i>C. dubliniensis CD36</i> : Cd36_53580, <i>C. parapsilosis CDC317</i> : CPAR2_303030, <i>Debaryomyces hansenii CBS767</i> : DEHA2G07766g and <i>Pichia stipitis Pignal</i> : psti_CGOB_00176
orf6.2986	C5_03840W_A		Thiamine pyrophosphokinase, phosphorylates thiamine to produce the coenzyme thiamine pyrophosphate (thiamine diphosphate); active as a homodimer
orf6.2987	C5_03830C_A		Ortholog(s) have chromatin binding, molecular adaptor activity and role in RNA polymerase II preinitiation complex assembly, chromatin organization, histone acetylation, transcription by RNA polymerase II
orf6.2989	C4_03940C_A	PYC2	Putative pyruvate carboxylase; binds biotin cofactor; repressed by Ssk1 response regulator, by benomyl treatment, or in an azole-resistant strain overexpressing MDR1; stationary phase enriched protein; flow model biofilm repressed
orf6.299	CR_01520W_A	PTC2	Protein phosphatase of the Type 2C-related family (serine/threonine-specific); with protein kinase Ssn3p controls hyphal elongation through regulation of phosphorylation of transcription factor Ume6p and its stability
orf6.2991	C2_04280W_A		Ortholog(s) have protein serine/threonine kinase activity, protein serine/threonine/tyrosine kinase activity, protein tyrosine kinase activity
orf6.2992	C2_04280W_A		Ortholog(s) have protein serine/threonine kinase activity, protein serine/threonine/tyrosine kinase activity, protein tyrosine kinase activity
orf6.2993	C2_04270W_A	CAK1	Monomeric CDK-activating kinase; functional homolog of S. cerevisiae Cak1p; phosphorylates cyclin-free human CDK2; lacks glycine loop motif; conserved lysine (K36) not required for activity; possibly essential gene (by UAU1 method)
orf6.2994	C2_04260W_A	SSN3	Putative cyclin-dependent protein kinase; with protein phosphatase Ptc2p controls hyphal elongation through phosphorylation of transcription factor Ume6p and its stability; mutants are sensitive to growth on H2O2 medium
orf6.2995	C2_04250W_A	VPS36	ESCRT II protein sorting complex subunit; involved in Rim8 processing and proteolytic activation of Rim101, which regulates pH response; role in uptake of Histatin-5 into vacuole
orf6.2996	C2_04240C_A	HYM1	Protein of RAM cell wall integrity signaling network; involved in regulation of Ace2 activity and cellular morphogenesis; role in cell separation, azole sensitivity; required for hyphal growth
orf6.2997	C2_04230W_A	BAT21	Putative branched chain amino acid aminotransferase; regulated by Gcn4, Gcn2; induced in response to amino acid starvation (3-aminotriazole treatment); early-stage flow model biofilm formation
orf6.2998	C2_04230W_A	BAT21	Putative branched chain amino acid aminotransferase; regulated by Gcn4, Gcn2; induced in response to amino acid starvation (3-aminotriazole treatment); early-stage flow model biofilm formation
orf6.2999	orf19.1098		Predicted ORF from Assembly 19; merged with orf19.1097 in Assembly 20
orf6.3	orf19.39		Predicted ORF from Assembly 19; removed from Assembly 20
orf6.30	C2_04530W_A	MED8	Ortholog(s) have RNA polymerase II cis-regulatory region sequence-specific DNA binding, TBP-class protein binding, protein binding, bridging, transcription corepressor activity
orf6.3000	C6_04380W_A	ALS2	ALS family protein; role in adhesion, biofilm formation, germ tube induction; expressed at infection of human buccal epithelial cells; putative GPI-anchor; induced by ketoconazole, low iron and at cell wall regeneration; regulated by Sfu1p
orf6.3001	C6_04370W_A		Has domain(s) with predicted ion channel activity, voltage-gated chloride channel activity, role in chloride transport, transmembrane transport and membrane localization
orf6.3002	C6_04360C_A	GLE2	Putative nuclear pore complex; possibly an essential gene, disruptants not obtained by UAU1 method; rat catheter biofilm repressed
orf6.3004	C6_04350C_A	FLO8	Transcription factor; required for hyphal formation and CO2 induced white-opaque switching; regulates hyphal gene expression; required for virulence in mouse systemic infection; binds Efg1p; binds Mss11p via LisH motif; has LUFS domain
orf6.3005	C4_05680W_A	PHO4	bHLH transcription factor of the myc-family; required for phosphate acquisition and for resistance to stresses; induced by Mnl1 under weak acid stress
orf6.3007	C4_05670W_A	YME1	Ortholog(s) have ATP-dependent peptidase activity
orf6.3008	C4_05660C_A	BRN1	Putative condensin complex subunit; cell-cycle regulated periodic mRNA expression
orf6.3009	C4_05650W_A		Ortholog(s) have role in maturation of SSU-rRNA from tricistronic rRNA transcript (SSU-rRNA, 5.8S rRNA, LSU-rRNA) and nucleolus localization
orf6.301	C1_06520C_A	BPH1	Ortholog of S. cerevisiae Bph1; a putative ortholog of human Chediak-Higashi syndrome protein and murine beige gene implicated in disease syndromes involving defective lysosomal trafficking; mutant is viable
orf6.3010	C4_05640C_A		Ortholog(s) have 1-(5-phosphoribosyl)-5-[(5-phosphoribosylamino)methylideneamino]imidazole-4-carboxamide isomerase activity and role in histidine biosynthetic process
orf6.3011	C4_05630W_A		Putative RNA polymerase II subunit B44; heterozygous null mutant exhibits resistance to parnafungin in the C. albicans fitness test; Spider biofilm repressed
orf6.3012	C4_05620C_A		Ortholog of <i>C. dubliniensis CD36</i> : Cd36_45230, <i>C. parapsilosis CDC317</i> : CPAR2_500450, <i>C. auris B8441</i> : B9J08_005037 and <i>Candida tenuis NRRL Y-1498</i> : CANTEDRAFT_103249
orf6.3013	C4_05610C_A		Putative eisosome component role in proper eisosome assembly; upregulated in cyr1 null mutant
orf6.3014	C1_05130W_A		Ortholog of <i>Candida albicans WO-1</i> : CAWG_00885
orf6.3016	C1_05120W_A		Ortholog(s) have role in actin cortical patch localization, arginine transport, endocytosis, late endosome to vacuole transport, lysine transport, regulation of intracellular pH
orf6.3017	C1_05110C_A	ARO4	3-deoxy-D-arabinoheptulosonate-7-phosphate synthase; aromatic amino acid biosynthesis; GCN-regulated; feedback-inhibited by tyrosine if produced in S. cerevisiae Aro3p and Aro4p catalyze same reaction; protein decreases in stationary phase
orf6.3018	C1_05100W_A		Protein of unknown function; clade-associated gene expression
orf6.3019	C1_05090W_A	TRY2	Transcription factor; regulator of yeast form adherence; required for yeast cell adherence to silicone substrate; Spider biofilm induced
orf6.3020	C1_05080W_A	GPT1	GABA/polyamine transporter; 9 to 11 membrane spanning segments; complements GABA uptake defect of an S. cerevisiae uga4 put4 gap1 triple mutant; complements growth of an S. cerevisiae spe1 mutant under polyamine limitation
orf6.3021	C1_05070C_A	GPI7	Protein involved in attachment of GPI-linked proteins to cell wall; member of major facilitator superfamily; phosphodiesterase/nucleotide pyrophosphatase domain; similar to S. cerevisiae Gpi7p
orf6.3022	CR_01320C_A		Predicted vacuolar protein; rat catheter biofilm repressed; flow model biofilm repressed
orf6.3023	CR_01310W_A	ATP3	F1-ATP synthase complex subunit; caspofungin repressed; flucytosine and macrophage/pseudohyphal-induced; present in exponential and stationary growth phases; Hap43p-induced gene
orf6.3024	CR_01290C_A	CWH43	Putative sensor/transporter protein with a predicted role in cell wall biogenesis; possibly an essential gene, disruptants not obtained by UAU1 method; flow model and rat catheter biofilm repressed
orf6.3025	CR_01280C_A		Ortholog(s) have role in intracellular sterol transport and extracellular region, fungal-type vacuole lumen localization
orf6.3026	CR_01270C_A	FTH2	Putative iron transporter; similar to S. cerevisiae Fth1p
orf6.3027	CR_01260W_A		Putative endosomal transmembrane protein; Hap43p-induced; mutation confers hypersensitivity to amphotericin B
orf6.3028	CR_01250C_A		Protein of unknown function; transcript detected on high-resolution tiling arrays
orf6.3029	C6_00770C_A		Ortholog(s) have crossover junction endodeoxyribonuclease activity, endodeoxyribonuclease activity
orf6.303	C4_05900C_A		Protein of unknown function; Rgt1, Hap43-repressed; flow model biofilm induced; Spider biofilm induced
orf6.3030	C6_00780W_A	SEC8	Predicted subunit of the exocyst complex, involved in exocytosis; localizes to a crescent on the surface of the hyphal tip
orf6.3031	C6_00790C_A	CTR1	Copper transporter; transcribed in low copper; induced Mac1, Tye7, macrophage interaction, alkaline pH via Rim101; 17-beta-estradiol repressed; complements S. cerevisiae ctr1 ctr3 copper transport mutant; flow model/Spider biofilm induced
orf6.3033	C6_00800C_A		Protein of unknown function; Cyr1-repressed; rat catheter and Spider biofilm induced
orf6.3034	C6_00810C_A		Protein of unknown function; Hap43-repressed gene
orf6.3035	orf19.1694		Putative transcription factor with zinc finger DNA-binding motif; merged with orf19.1693 in Assembly 20
orf6.3038	C3_01520C_A		Ortholog(s) have role in cytoplasmic translation, poly(A)+ mRNA export from nucleus and cytoplasm localization
orf6.3039	C3_01510W_A		Ortholog(s) have phosphatidate phosphatase activity, role in cellular lipid metabolic process and actin cortical patch localization
orf6.304	C4_01370W_A	ILV6	Putative regulatory subunit of acetolacetate synthase; alkaline induced; regulated by Gcn2 and Gcn4; protein present in exponential and stationary growth phase yeast; Spider biofilm repressed
orf6.3040	C3_01500C_A	BZZ1	Protein similar to <i>S. cerevisiae</i> Bzz1p, which is an SH3 domain protein involved in the regulation of actin polymerization
orf6.3041	C3_01490W_A	RPS7A	Ribosomal protein S7; genes encoding cytoplasmic ribosomal subunits, translation factors, and tRNA synthetases are downregulated upon phagocytosis by murine macrophage; Spider biofilm repressed
orf6.3042	C3_01480C_A	RKI1	Ortholog(s) have ribose-5-phosphate isomerase activity and role in pentose-phosphate shunt, pyridoxine biosynthetic process
orf6.3043	C3_01470W_A	ARF3	Similar to but not orthologous to S. cerevisae Arf3; transcript filament induced; Tup1 regulated; rat catheter biofilm repressed (see Locus History Note for Assembly 19 correction)
orf6.3044	C1_01980W_A	HGT1	High-affinity MFS glucose transporter; induced by progesterone, chloramphenicol, benomyl; likely essential for growth; protein newly produced during adaptation to the serum; rat catheter and Spider biofilm induced
orf6.3045	C1_01990W_A	HSP30	Putative heat shock protein; fluconazole repressed; amphotericin B induced; Spider biofilm induced; rat catheter biofilm induced
orf6.3046	C1_02000W_A		Ortholog(s) have endoplasmic reticulum, nuclear envelope localization
orf6.3047	C1_02010C_A	ZCF24	Predicted Zn(II)2Cys6 transcription factor; caspofungin induced; Hap43-repressed
orf6.3048	C1_02020W_A		Ortholog(s) have 5-formyltetrahydrofolate cyclo-ligase activity and role in folic acid-containing compound biosynthetic process
orf6.3049	C1_02030C_A		Ortholog(s) have role in cellular response to DNA damage stimulus
orf6.305	C4_01360W_A	PGA53	GPI-anchored cell surface protein of unknown function; greater mRNA abundance observed in a cyr1 homozygous null mutant than in wild type
orf6.3050	C1_10150W_A	WOR1	Transcription factor ("master switch") of white-opaque phenotypic switching; required to establish and maintain the opaque state; opaque-specific, nuclear; regulates its own expression; suggested role in regulation of adhesion factors
orf6.3051	C1_10160W_A	MIR1	Putative mitochondrial phosphate transporter; caspofungin repressed; expression is increased in a fluconazole-resistant isolate; induced upon adherence to polystyrene
orf6.3052	C1_10170W_A		Putative adhesin-like protein; Hap43-repressed; rat catheter and Spider biofilm induced
orf6.3053	C1_10180C_A	ECM21	Predicted regulator of endcytosis of plasma membrane proteins; fluconazole induced, alkaline induced by Rim101; repressed by caspofungin and in azole-resistant strain overexpressing MDR1; flow model, rat catheter and Spider biofilm induced
orf6.3054	C1_09340C_A		Protein of unknown function; Sef1-, Sfu1-, and Hap43 regulated; Spider biofilm induced
orf6.3055	C1_09350W_A		Putative eIF-4E-binding repressor of CAP-dependent translation; stationary phase enriched protein
orf6.3057	C1_09360C_A		Ortholog(s) have role in protein localization to plasma membrane and plasma membrane localization
orf6.3058	C1_09370W_A	CEF1	Putative mRNA splicing factor; ortholog is essential in S. cerevisiae; Spider biofilm induced
orf6.3059	C1_09380W_A	RIM20	Protein involved in the pH response pathway; binds to the transcription factor Rim101 and may serve as a scaffold to facilitate the C-terminal proteolytic cleavage that activates Rim101; required for alkaline pH-induced hyphal growth
orf6.306	C2_06980W_A		Protein of unknown function; rat catheter biofilm repressed
orf6.3060	C1_09390W_A		Ortholog(s) have tRNA binding, tRNA dimethylallyltransferase activity, role in tRNA modification, transfer RNA gene-mediated silencing and cytosol, mitochondrion, nucleolus, nucleus localization
orf6.3061	C1_09400C_A	FTH1	Protein similar to S. cerevisiae Fth1p, a high affinity iron transporter for intravacuolar stores of iron; repressed by Sfu1p, amphotericin B, caspofungin; induced by alkaline pH, ciclopirox olamine; regulated by Sef1p, Sfu1p, and Hap43p
orf6.3061-1	C1_09400C_A	FTH1	Protein similar to S. cerevisiae Fth1p, a high affinity iron transporter for intravacuolar stores of iron; repressed by Sfu1p, amphotericin B, caspofungin; induced by alkaline pH, ciclopirox olamine; regulated by Sef1p, Sfu1p, and Hap43p
orf6.3061-2	C1_09400C_A	FTH1	Protein similar to S. cerevisiae Fth1p, a high affinity iron transporter for intravacuolar stores of iron; repressed by Sfu1p, amphotericin B, caspofungin; induced by alkaline pH, ciclopirox olamine; regulated by Sef1p, Sfu1p, and Hap43p
orf6.3062	C4_04890C_A	RPL24A	Predicted ribosomal protein; downregulated upon phagocytosis by murine macrophage; intron in 5'-UTR; Hap43-induced; Spider biofilm repressed
orf6.3063	orf19.3790		Predicted ORF from Assembly 19; repressed by nitric oxide; removed from Assembly 20
orf6.3064	C4_04880W_A	FGR10	Putative asparaginase; lacks ortholog in S. cerevisiae; transposon mutation affects filamentous growth; Spider biofilm induced
orf6.3065	C4_04870C_A		Ortholog(s) have RNA binding, chromatin binding, mRNA binding activity
orf6.3066	C4_04860W_A		Protein of unknown function; mRNA binds She3; regulated by Nrg1; upregulated in a cyr1 or ras1 mutant
orf6.3067	C4_04850C_A	CSR1	Transcription factor; role in zinc homeostasis and regulation of Spider biofilm matrix; mutation affects filamentous growth; can suppress S. cerevisiae rok1 mutant inviability; Spider biofilm induced; mutants for abnormal Spider biofilms
orf6.3068	C4_04840C_A	AGP3	Putative serine transporter; possible role in assimilation of sulfur; F-12/CO2 early biofilm induced
orf6.3069	C4_04830W_A	DCR1	Putative Dicer RNAse involved in RNA interference, similar to S. cerevisiae Rnt1p but orthologous to S. castellii Dcr1p, which is not conserved in S. cerevisiae
orf6.307	C2_06970W_A	AAH1	Adenine deaminase; purine salvage and nitrogen catabolism; colony morphology-related regulation by Ssn6; Hog1, CO2-induced; chlamydospore formation repressed in C. albicans and C. dubliniensis; rat catheter and F-12/CO2 biofilm induced
orf6.3070	C4_04820C_A		Ortholog(s) have structural constituent of ribosome activity and mitochondrial large ribosomal subunit localization
orf6.3071	orf19.4552		Predicted ORF from Assembly 19; removed from Assembly 20
orf6.3072	C6_04140C_A		Ortholog of <i>C. dubliniensis CD36</i> : Cd36_64990, <i>C. parapsilosis CDC317</i> : CPAR2_600170, <i>Candida tenuis NRRL Y-1498</i> : CANTEDRAFT_121753 and <i>Debaryomyces hansenii CBS767</i> : DEHA2E19712g
orf6.3075	orf19.4556		Putative GPI-anchored protein, member of the ALS gene family; ketoconazole induced; caspofungin repressed; merged with orf19.4555 in Assembly 20
orf6.3076	C6_04120C_A		Ortholog(s) have microtubule binding activity, role in mitotic spindle assembly checkpoint, protein localization to kinetochore, sister chromatid biorientation and condensed nuclear chromosome kinetochore localization
orf6.3077	C6_04030W_A	ALG2	Putative mannosyltransferase involved in cell wall mannan biosynthesis; transcription is elevated in chk1, nik1, and sln1 homozygous null mutants
orf6.3078	C6_04040C_A	RVS167	SH3-domain- and BAR domain-containing protein involved in endocytosis; null mutant exhibits defects in hyphal growth, virulence, cell wall integrity, and actin patch localization; cosediments with phosphorylated Myo5p
orf6.3079	C6_04060W_A		Ortholog(s) have ribosomal large subunit binding, ubiquitin-protein transferase activity
orf6.308	orf19.3524		Protein kinase of the Cdc2 subfamily involved in hyphal development and virulence; merged with orf19.3523 in Assembly 20
orf6.3080	orf19.1218		Predicted ORF from Assembly 19; removed from Assembly 20
orf6.3082	C6_04070C_A		Ortholog of <i>C. dubliniensis CD36</i> : Cd36_64550, <i>Candida tropicalis NEW ASSEMBLY</i> : CTRG1_02747, <i>Candida tropicalis MYA-3404</i> : CTRG_02747 and <i>Candida albicans WO-1</i> : CAWG_04972
orf6.3083	C6_04080W_A		Ortholog(s) have metalloaminopeptidase activity and role in protein initiator methionine removal involved in protein maturation
orf6.3085	C6_04100W_A		Ortholog(s) have FFAT motif binding, phosphatidylinositol binding activity
orf6.3087	orf19.452		Predicted ORF from Assembly 19; removed from Assembly 20
orf6.3088	CR_06000W_A	SOK1	Protein kinase required for degradation of Nrg1p; mutants are sensitive to growth on hydrogen peroxide medium; induced by alpha pheromone in SpiderM medium; rat catheter and Spider biofilm induced
orf6.3089	C1_05150C_A		Protein of unknown function
orf6.3090	C4_02280W_A	IDI1	Ortholog(s) have isopentenyl-diphosphate delta-isomerase activity and role in farnesyl diphosphate biosynthetic process
orf6.3092	C4_02270C_A	BFR1	Protein involved in the maintenance of normal ploidy; S. cerevisiae ortholog cofers Brefeldin A resistance; stationary phase enriched protein; Spider biofilm repressed
orf6.3095	C4_02260C_A		Protein of unknown function; repressed by prostaglandins; Hap43-induced, Spider biofilm induced
orf6.3097	C4_02250C_A	BGL2	Cell wall 1,3-beta-glucosyltransferase; mutant has cell-wall and growth defects, but wild-type 1,3- or 1,6-beta-glucan content; antigenic; virulence role in mouse systemic infection; rat catheter biofilm induced
orf6.3098	C4_02240C_A		Protein similar to S. cerevisiae Rot1p, which has roles in cytoskeletal dynamics and cell wall biosynthesis; predicted Kex2p substrate
orf6.3099	C4_02230C_A		Catechol 1,2-dioxygenase (1,2-CTD), involved in degradation of aromatic compounds; Spider biofilm induced
orf6.31	C2_04540C_A	GDT1	Golgi Ca2+/H+ exchanger, plays a compensatory role for the calcium pump Pmr1p in regulation of calcium homeostasis
orf6.310	C2_04940C_A	ITR1	MFS inositol transporter; uptake of exogenous inositol; 12 transmembrane motifs; expressed in rich medium; fluconazole, caspofungin repressed; possibly essential (UAU1 method); flow model, rat catheter and Spider biofilm induced
orf6.3100	C4_02220C_A	ZCF25	Putative Zn(II)2Cys6 transcription factor
orf6.3101	C4_03620C_A	CDR3	Transporter of the Pdr/Cdr family of the ATP-binding cassette superfamily; transports phospholipids out-to-in; expressed in opaque-phase cells; induced by macrophage interaction; fluconazole-repressed; Spider biofilm induced
orf6.3102	C4_03670W_A	SPO75	Ortholog(s) have role in ascospore formation, ascospore wall assembly
orf6.3103	C4_03680C_A		Ortholog(s) have role in nucleotide-excision repair
orf6.3104	C4_03690C_A		Has domain(s) with predicted role in RNA catabolic process and ribonuclease H2 complex localization
orf6.3105	C4_03700W_A		Predicted membrane transporter, member of the drug:proton antiporter (14 spanner) (DHA2) family, major facilitator superfamily (MFS)
orf6.3106	C5_02640W_A		Protein of unknown function; Spider biofilm induced; rat catheter biofilm repressed
orf6.3107	C5_02630C_A	MNN1	Putative alpha-1,3-mannosyltransferase; of the mannosyltransferase complex; negatively regulated by Rim101; transcript elevated in chk1 and nik1 mutants, but not in sln1 mutant; Spider and flow model biofilm induced
orf6.3108	C5_02620C_A		Ortholog(s) have chromatin binding, methylated histone binding activity and role in negative regulation of transcription by RNA polymerase II
orf6.311	C7_03110W_A	PGA28	Protein similar to S. cerevisiae Wsc2p, which has roles in stress- and cell-wall-related processes; predicted Kex2p substrate; putative GPI-anchored adhesin-like protein
orf6.3110	orf19.4276		Predicted ORF from Assembly 19; merged with orf19.4275 in Assembly 20
orf6.3111	C5_02610C_A	RAD9	DNA damage-dependent checkpoint protein; involved in regulation of DNA-damage-induced filamentous growth; induced by alpha pheromone in SpiderM medium
orf6.3112	C5_02600W_A	PUT1	Putative proline oxidase; alkaline upregulated by Rim101; flow model biofilm induced; Spider biofilm induced
orf6.3113	C3_01370C_A	PGA44	Putative GPI-anchored protein
orf6.3114	orf19.1713		Putative ARF GTP/GDP exchange factor; merged with orf19.1712 in Assembly 20
orf6.3115	C3_01390C_A	GEA2	Putative ARF GTP/GDP exchange factor; induced in low iron; flow model biofilm repressed
orf6.3116	C3_01400W_A	END3	Regulated by Gcn4p; induced in response to amino acid starvation (3-aminotriazole treatment)
orf6.3117	C3_01410C_A	ALI1	Putative NADH-ubiquinone oxidoreductase; in detergent-resistant membrane fraction (possible lipid raft component); predicted N-terminal acetylation; nitric oxide-repressed; plasma membrane-localized; protein decreases in stationary phase
orf6.3118	C3_01420C_A		Sterol carrier domain protein; alkaline downregulated; colony morphology-related gene regulation by Ssn6; Spider biofilm induced
orf6.3119	C3_01430W_A		Protein of unknown function; Spider biofilm induced
[truncated: 5,730 more rows]
