# Supplementary material for: Nature of β-1,3-Glucan-Exposing Features on Candida albicans Cell Wall and Their Modulation
Source: mBio. 2022 Oct 11;13(6):e02605-22. doi: 10.1128/mbio.02605-22 (PMC9765427; doi:10.1128/mbio.02605-22)
Supplement: TABLE S1 [file mbio.02605-22-s0008.xlsx]

## Sheet: Secretome
Table S1. The secretomes of Candida albicans strains grown on glucose in the presence or absence of lactate.
			Summed Data (All Samples)				Protein information			Abundance Ratio:			Abundance Ratio Variability [%]:			Abundances (Grouped):					Abundances (Grouped) CV [%]:					Score Mascot:														# Peptides (by Search Engine):
Accession	Description	Description full	Coverage [%]	# PSMs	# Peptides	# Unique Peptides	# AAs	MW [kDa]	calc. pI	(mig1mig2) / (WTm)	(sin3) / (WTm)	(tpk1tpk2) / (WTt)	(mig1mig2) / (WTm)	(sin3) / (WTm)	(tpk1tpk2) / (WTt)	mig1mig2	sin3	tpk1tpk2	WTm	WTt	mig1mig2	sin3	tpk1tpk2	WTm	WTt	A2 Mascot	B2 Mascot	C2 Mascot	D2 Mascot	E2 Mascot	F2 Mascot	G2 Mascot	H2 Mascot	I2 Mascot	J2 Mascot	K2 Mascot	L2 Mascot	M2 Mascot	N2 Mascot	A2 Mascot	B2 Mascot	C2 Mascot	D2 Mascot	E2 Mascot	F2 Mascot	G2 Mascot	H2 Mascot	I2 Mascot	J2 Mascot
C1_13940W_A	Adhesin-like protein; involved in cell wall maintenance, redundant with Sun41; possibly secreted; macrophage-repressed; repressed by Rim101, Cyr1, Ras1; Spider biofilm induced	SIM1 CGDID:CAL0000182747 COORDS:Ca22chr1A_C_albicans_SC5314:3074042-3075160W, translated using codon table 12 (372 amino acids) Verified ORF; (orf19.5032) Adhesin-like protein; involved in cell wall maintenance, redundant with Sun41; possibly secreted; macrophage-repressed; repressed by Rim101, Cyr1, Ras1; Spider biofilm induced	52	226	14	14	372	39.4	4.87	2	1.077	0.022	109.56	111.32	0.03	2.992e+07	4.91456e+06	337120	5.2439e+06	1.40361e+07	41.81	106.23	22.87	128.91	55.47	928	1475	846	607	623	1079	35	42	43	1136	370	680	1014	470	10	11	10	10	11	11	1	1	3	13
C2_10030C_B	#N/A	C2_10030C_B CGDID:CAL0000189194 COORDS:Ca22chr2B_C_albicans_SC5314:2054543-2053407C, translated using codon table 12 (378 amino acids) Verified ORF; (orf19.1779) Cell surface mannoprotein; cell-wall glucan metabolism, adhesion; adhesin motif; O-glycosylation; induced by heat, germ tube formation, wall regeneration; mycelial antigen; diagnostic marker; fluconazole-repressed; Spider biofilm induced	26	124	9	4	378	39.2	5.22	3.948	0.798	0.069	121.33	76.48	0.27	7.65854e+06	1.25873e+06	286965	1.51044e+06	4.91122e+06	22.4	77.68	16.59	127.53	49.45	612	505	484	170	320	451	135	171	173	653	284	282	548	376	7	7	7	4	7	5	3	2	4	9
C2_10030C_A	Cell surface mannoprotein; cell-wall glucan metabolism, adhesion; adhesin motif; O-glycosylation; induced by heat, germ tube formation, wall regeneration; mycelial antigen; diagnostic marker; fluconazole-repressed; Spider biofilm induced	MP65 CGDID:CAL0000177294 COORDS:Ca22chr2A_C_albicans_SC5314:2054606-2053470C, translated using codon table 12 (378 amino acids) Verified ORF; (orf19.1779) Cell surface mannoprotein; cell-wall glucan metabolism, adhesion; adhesin motif; O-glycosylation; induced by heat, germ tube formation, wall regeneration; mycelial antigen; diagnostic marker; fluconazole-repressed; Spider biofilm induced	34	114	11	6	378	39.2	5.45	1.52	0.733	0.054	118.37	57.16	0.13	3.37827e+07	7.36626e+06	873151	6.30906e+06	2.23162e+07	35.67	78.52	19.5	129.19	47.27	513	475	445	202	297	482	135	128	154	593	320	358	593	435	5	7	5	4	5	6	3	1	3	9
CR_01620C_A	Essential 5-methyltetrahydropteroyltriglutamate-homocysteine methyltransferase (cobalamin-independent methionine synthase); antigenic in murine/human systemic infection; heat shock, estrogen, GCN-induced; Spider biofilm repressed	MET6 CGDID:CAL0000186137 COORDS:Ca22chrRA_C_albicans_SC5314:371057-368754C, translated using codon table 12 (767 amino acids) Verified ORF; (orf19.2551) Essential 5-methyltetrahydropteroyltriglutamate-homocysteine methyltransferase (cobalamin-independent methionine synthase); antigenic in murine/human systemic infection; heat shock, estrogen, GCN-induced; Spider biofilm repressed	32	99	23	23	767	85.6	5.6	3.422	4.746	0.032	133.75	136.31	0.07	5.75896e+06	5.19025e+06	23314.8	324302	1.8131e+06	70	126.74	57.99	149.24	64.45	246	484	75	251	77	811				212			173	101	10	14	4	12	4	16				10
C1_04300C_B	#N/A	C1_04300C_B CGDID:CAL0000196669 COORDS:Ca22chr1B_C_albicans_SC5314:892362-890425C, translated using codon table 12 (645 amino acids) Verified ORF; (orf19.1065) HSP70 family chaperone; cell wall fractions; antigenic; beta-defensin peptides impport; ATPase domain binds histatin 5; at hyphal surface, not yeast; farnesol-repressed in biofilm; flow model, Spider biofilm repressed; caspofungin repressed	36	93	22	13	645	70	5.06	2.419	4.705	0.778	109.62	119.32	28.37	2.27171e+06	2.63135e+06	150343	193808	854997	75.81	119.04	10.73	129.14	59.64	243	422	14	322	55	944			50	143		42	171	50	6	17	1	11	4	19			2	6
C3_06870W_A	NAD-linked glyceraldehyde-3-phosphate dehydrogenase; binds fibronectin, laminin; at cell surface; antigenic in infection; farnesol-repressed; stationary phase-enriched; GlcNAc-induced; flow model biofilm induced; Spider biofilm repressed	TDH3 CGDID:CAL0000197744 COORDS:Ca22chr3A_C_albicans_SC5314:1574850-1575857W, translated using codon table 12 (335 amino acids) Verified ORF; (orf19.6814) NAD-linked glyceraldehyde-3-phosphate dehydrogenase; binds fibronectin, laminin; at cell surface; antigenic in infection; farnesol-repressed; stationary phase-enriched; GlcNAc-induced; flow model biofilm induced; Spider biofilm repressed	67	85	20	20	335	35.8	7.12	2.294	4.477	0.147	133.3	142.28	2.01	6.339e+06	1.06176e+07	205063	236815	2.12889e+06	77.7	131.03	32.84	158.79	93.54	313	592	125	292		1004				422			239	25	9	14	3	8		20				10
C2_01380W_A	Phospholipase B; Hog1-induced; regulated by Ssn6; putative GPI-anchor; repressed during cell wall regeneration; clade-associated gene expression; Hap43-induced; rat catheter and Spider biofilm repressed	PLB4.5 CGDID:CAL0000174502 COORDS:Ca22chr2A_C_albicans_SC5314:241111-243219W, translated using codon table 12 (702 amino acids) Verified ORF; (orf19.1442) Phospholipase B; Hog1-induced; regulated by Ssn6; putative GPI-anchor; repressed during cell wall regeneration; clade-associated gene expression; Hap43-induced; rat catheter and Spider biofilm repressed	20	74	11	11	702	77	5.29	1.21	3.32	0.114	121.41	117.98	0.36	2.94413e+06	4.09018e+06	261988	1.83327e+06	3.31262e+06	21.04	82.33	7.43	91.41	31.83	257	239	143	271	183	522				343	151	152	325	200	5	4	3	8	4	9				10
C3_01550C_B	#N/A	C3_01550C_B CGDID:CAL0000184443 COORDS:Ca22chr3B_C_albicans_SC5314:338215-336812C, translated using codon table 12 (467 amino acids) Verified ORF; (orf19.1690) Protein similar to alpha agglutinin anchor subunit; secreted; exogenously expressed protein is a substrate for Kex2 processing in vitro; fluconazole-induced; induced by alpha pheromone in SpiderM medium; Hap43-induced	33	71	8	2	467	49.2	4.94	1.182	1.069	0.094	75.32	88.16	0.42	4.67152e+06	4.66923e+06	359340	4.30273e+06	4.36199e+06	32.72	53.69	17.22	77.62	41.3	340	359	224	247	324	416	59		66	418	157	448	219	156	5	5	4	4	5	5	1		2	6
C3_01550C_A	Protein similar to alpha agglutinin anchor subunit; secreted; exogenously expressed protein is a substrate for Kex2 processing in vitro; fluconazole-induced; induced by alpha pheromone in SpiderM medium; Hap43-induced	TOS1 CGDID:CAL0000174850 COORDS:Ca22chr3A_C_albicans_SC5314:338246-336840C, translated using codon table 12 (468 amino acids) Verified ORF; (orf19.1690) Protein similar to alpha agglutinin anchor subunit; secreted; exogenously expressed protein is a substrate for Kex2 processing in vitro; fluconazole-induced; induced by alpha pheromone in SpiderM medium; Hap43-induced	28	71	7	1	468	49.4	4.98	0.01	0.296	0.01		4.09			24557.5		82899.7	5369.83		42.38				340	359	224	247	300	376	59		66	418	157	380	219	156	5	5	4	4	5	4	1		2	6
C6_00820W_A	Cell wall glycosidase; role in biofilm formation and cell separation; possibly secreted; hypoxia, hyphal induced; caspofungin repressed; Efg1, Cph1 regulated; O-glycosylated, possible Kex2 substrate; 5'-UTR intron; Spider biofilm induced	SUN41 CGDID:CAL0000175157 COORDS:Ca22chr6A_C_albicans_SC5314:158329-159585W, translated using codon table 12 (418 amino acids) Verified ORF; (orf19.3642) Cell wall glycosidase; role in biofilm formation and cell separation; possibly secreted; hypoxia, hyphal induced; caspofungin repressed; Efg1, Cph1 regulated; O-glycosylated, possible Kex2 substrate; 5'-UTR intron; Spider biofilm induced	18	64	6	6	418	43.7	4.84	3.343	2.08	0.044	119.98	111.98	0.17	3.40086e+06	1.54121e+06	70378.9	507060	1.68129e+06	20.15	112.39	39.01	127.85	76.78	195	443	227	181	97	345				313	36	91	317	148	5	5	5	5	4	6				5
C1_04240C_A	Putative histone H4; repressed in fkh2 mutant; regulated by Efg1; fluconazole induced; amphotericin B repressed; farnesol regulated; colony morphology-related gene regulation by Ssn6; Hap43-induced; rat catheter and Spider biofilm repressed	HHF1 CGDID:CAL0000174606 COORDS:Ca22chr1A_C_albicans_SC5314:881265-880948C, translated using codon table 12 (105 amino acids) Verified ORF; (orf19.1059) Putative histone H4; repressed in fkh2 mutant; regulated by Efg1; fluconazole induced; amphotericin B repressed; farnesol regulated; colony morphology-related gene regulation by Ssn6; Hap43-induced; rat catheter and Spider biofilm repressed	29	59	3	3	105	11.6	11.36	1.118	1.124	0.739	64.62	48.74	19.64	2.59408e+06	2.34413e+06	1.86308e+06	2.19653e+06	2.59134e+06	35.15	17.07	14.53	39.26	41.34	111	143	128	110	107	106	33		63	159	85	78	119	59	2	3	2	2	2	1	1		1	2
C4_06570C_B	#N/A	C4_06570C_B CGDID:CAL0000173931 COORDS:Ca22chr4B_C_albicans_SC5314:1469898-1468195C, translated using codon table 12 (567 amino acids) Verified ORF; (orf19.2877) Pyruvate decarboxylase; antigenic; on hyphal not yeast cell surface; Hap43, Gcn4, Efg1, Efh1, Hsf1 regulated; fluconazole, farnesol induced; amino acid starvation repressed; flow model biofilm induced; Spider biofilm repressed	20	55	10	10	567	62.4	5.58	1.511	6.561	0.258	119.25	122.02	12.63	931501	2.60611e+06	5495.17	94574.8	610029	86.55	127.92	19.91	150.99	81.82	101	251	29	251	59	457				126	41	31	183	57	3	6	1	7	3	10				5
C1_13480W_A	Putative hsp70 chaperone; role in entry into host cells; heat-shock, amphotericin B, cadmium, ketoconazole-induced; surface localized in yeast and hyphae; antigenic in host; farnesol-downregulated in biofilm; Spider biofilm induced	HSP70 CGDID:CAL0000184706 COORDS:Ca22chr1A_C_albicans_SC5314:2955580-2957550W, translated using codon table 12 (656 amino acids) Verified ORF; (orf19.4980) Putative hsp70 chaperone; role in entry into host cells; heat-shock, amphotericin B, cadmium, ketoconazole-induced; surface localized in yeast and hyphae; antigenic in host; farnesol-downregulated in biofilm; Spider biofilm induced	21	53	12	2	656	70.3	5.17	3.619	4.417	0.718	118.99	117.79	47.87	221259	184883	21305.7	12881.5	39323.7	63.17	125.6	46.68	135.63	63.26	62	174	17	187	33	461			50	105		42	110	50	3	8	2	6	2	10			2	4
C1_04610W_B	#N/A	C1_04610W_B CGDID:CAL0000175643 COORDS:Ca22chr1B_C_albicans_SC5314:949378-951520W, translated using codon table 12 (546 amino acids) Verified ORF; (orf19.6854) ATP synthase alpha subunit; antigenic in human/mouse; at hyphal surface; ciclopirox, ketoconazole, flucytosine induced; Efg1, caspofungin repressed; may be essential; sumoylation target; stationary phase-enriched; Spider biofilm repressed	23	50	12	12	546	58.9	9.04	2.289	3.731	0.193	120.72	119.08	4.51	1.8848e+06	2.43218e+06	59035.7	155324	1.02897e+06	82.35	122.34	11.15	144.24	62.23	149	254	96	157	43	342				100	23	36	81	57	5	9	3	6	1	11				4
C1_08500C_A	Enolase, involved in glycolysis and gluconeogenesis; also has transglutaminase activity involved in assembly of cell wall polysaccharides; major cell-surface antigen; binds host plasmin/plasminogen; immunoprotective; may be essential	ENO1 CGDID:CAL0000185645 COORDS:Ca22chr1A_C_albicans_SC5314:1865470-1864148C, translated using codon table 12 (440 amino acids) Verified ORF; (orf19.395) Enolase; glycolysis and gluconeogenesis; major cell-surface antigen; binds host plasmin/plasminogen; immunoprotective; Hap43, phagocytosis induced; farnesol-repressed; flow model biofilm induced; Spider biofilm repressed; may be essential	39	50	15	15	440	47.2	5.81	1.825	3.255	0.206	134.87	129.49	3.75	662141	956343	47046.5	67308.8	356208	108.62	127.29	50.86	151.4	83.96	126	439	33	124	15	812				249	24		139		4	10	1	5	1	15				6
C4_01010C_A	Secretory protein; a-specific, alpha-factor induced; mutation confers hypersensitivity to toxic ergosterol analog; fluconazole-induced; induced during chlamydospore formation in C. albicans and C. dubliniensis	DAG7 CGDID:CAL0000179537 COORDS:Ca22chr4A_C_albicans_SC5314:200198-199443C, translated using codon table 12 (251 amino acids) Verified ORF; (orf19.4688) Secretory protein; a-specific, alpha-factor induced; mutation confers hypersensitivity to toxic ergosterol analog; fluconazole-induced; induced during chlamydospore formation in C. albicans and C. dubliniensis	23	47	6	6	251	26.3	4.51	1.831	0.336	0.089	120.29	12.56	0.54	4.22395e+06	613004	408809	1.71399e+06	4.41646e+06	23.64	83.92	27.37	125.84	63.32	210	204	146		52	135		38	29	161	53	111	139	145	5	5	5		1	4		1	2	6
C4_01900C_A	Predicted malate dehydrogenase precursor; macrophage-induced transcript; protein present in exponential and stationary growth phase yeast cultures; Spider biofilm repressed	MDH1-1 CGDID:CAL0000181799 COORDS:Ca22chr4A_C_albicans_SC5314:371438-370440C, translated using codon table 12 (332 amino acids) Uncharacterized ORF; (orf19.4602) Predicted malate dehydrogenase precursor; macrophage-induced transcript; protein present in exponential and stationary growth phase yeast cultures; Spider biofilm repressed	42	43	9	9	332	34.7	6.1	3.284	5.21	0.127	118	135.99	1.07	1.51248e+06	1.26158e+06	20620.6	28819.3	400916	82.89	127.46	25.39	157.37	63.83	266	415	73	125	23	481				135			61		7	9	2	3	1	9				4
C7_02030W_B	#N/A	C7_02030W_B CGDID:CAL0000181005 COORDS:Ca22chr7B_C_albicans_SC5314:439533-441656W, translated using codon table 12 (707 amino acids) Verified ORF; (orf19.6515) Essential chaperone, regulates several signal transduction pathways and temperature-induced morphogenesis; activated by heat shock, stress; localizes to surface of hyphae, not yeast cells; mediates echinocandin and biofilm azole resistance	12	42	9	9	707	80.8	4.88	1.354	1.493	0.84	71.04	110.43	27.72	737696	702532	140217	126064	285440	60.32	114.97	9.29	108.83	63.7	107	173	29	153		237	91	55	47	105	31	33	94	70	5	5	1	5		8	2	1	2	4
C6_00750C_A	Phosphoglycerate kinase; localizes to cell wall and cytoplasm; antigenic in murine/human infection; flow model biofilm, Hog1-, Hap43-, GCN-induced; repressed upon phagocytosis; repressed in Spider biofilms by Bcr1, Ndt80, Rob1, Brg1	PGK1 CGDID:CAL0000184891 COORDS:Ca22chr6A_C_albicans_SC5314:133286-132033C, translated using codon table 12 (417 amino acids) Verified ORF; (orf19.3651) Phosphoglycerate kinase; localizes to cell wall and cytoplasm; antigenic in murine/human infection; flow model biofilm, Hog1-, Hap43-, GCN-induced; repressed upon phagocytosis; repressed in Spider biofilms by Bcr1, Ndt80, Rob1, Brg1	37	42	14	14	417	45.2	6.48	2.283	5.151	0.128	125.94	123.19	1.21	1.44824e+06	1.78869e+06	58748.7	121684	633037	77.99	120.76	44.98	143.59	62.05	120	260		130	23	439				91		38	47		4	9		6	1	12				5
C4_00270W_B	#N/A	C4_00270W_B CGDID:CAL0000174081 COORDS:Ca22chr4B_C_albicans_SC5314:39469-41392W, translated using codon table 12 (504 amino acids) Verified ORF; (orf19.5653) F1 beta subunit of F1F0 ATPase complex; antigenic in human, mice; induced by ciclopirox olamine; caspofungin repressed; macrophage/pseudohyphal-induced; detected during exponential and stationary growth phases; Spider biofilm repressed	25	41	10	10	504	53.9	5.19	1.097	1.098	0.753	65.99	46.59	16.57	680219	636671	126620	103300	307045	86.75	113.82	12.26	116.26	61.88	147	172	58	121	83	216		62	46	165		39	160	36	5	7	3	5	1	6		1	1	5
C1_13860C_B	#N/A	C1_13860C_B CGDID:CAL0000178579 COORDS:Ca22chr1B_C_albicans_SC5314:3048044-3045857C, translated using codon table 12 (495 amino acids) Verified ORF; (orf19.5024) 6-phosphogluconate dehydrogenase; soluble in hyphae; farnesol, macrophage-induced protein; antigenic in mice; dual localization to cytosol and peroxisomes depends on alternative splicing; rat catheter and Spider biofilm repressed	29	41	15	15	495	54.3	6.09	1.882	5.611	0.237	123.95	118.02	7.21	1.59355e+06	2.07719e+06	23872.5	51166.8	526919	78.84	125.16	17.75	159.8	73.56	240	267	68	107	57	285				154			52	28	5	9	2	5	1	11				4
C1_07030C_B	#N/A	C1_07030C_B CGDID:CAL0000193523 COORDS:Ca22chr1B_C_albicans_SC5314:1499015-1497939C, translated using codon table 12 (358 amino acids) Verified ORF; (orf19.6202) Pry family protein; required for virulence in mouse systemic/rabbit corneal infections; not filamentation; mRNA binds She3, is localized to hyphal tips; Hap43-induced; in both yeast and hyphal culture supernatants; Spider biofilm induced	12	41	4	3	358	37.6	4.54	0.407	0.186	0.01	8.87	3.11		783084	179832		1.13653e+06	1.76564e+06	8.65	72.83		77.81	35.13	141	151	86		26	43				192	73	126	229	161	3	2	2		1	2				3
C2_03100W_A	Elongation Factor 2 (eEF2); GTPase; essential; highly expressed; target of sordarin antifungals; antigenic in human/mouse; lacks site for regulatory phosphorylation by eEF2 kinase; GCN-regulated; higher protein amount in stationary phase	EFT2 CGDID:CAL0000189676 COORDS:Ca22chr2A_C_albicans_SC5314:623522-626248W, translated using codon table 12 (842 amino acids) Verified ORF; (orf19.5788) Elongation Factor 2 (eEF2); GTPase; essential; highly expressed; target of sordarin antifungals; antigenic in human/mouse; lacks site for regulatory phosphorylation by eEF2 kinase; GCN-regulated; higher protein amount in stationary phase	13	40	9	9	842	93.3	6.47	1.922	2.333	0.487	81.8	126.07	10.53	1.51949e+06	1.38834e+06	32115.9	152071	813012	70.39	113.02	17.81	143.43	56.08	210	164	50	199	51	349				165			162	34	6	3	3	5	3	7				4
C5_04110W_A	Cell wall protein; repressed in ace2 mutant; repressed in core caspofungin response; induced in high iron; possibly an essential gene, disruptants not obtained by UAU1 method; rat catheter and Spider biofilm repressed	SCW11 CGDID:CAL0000194867 COORDS:Ca22chr5A_C_albicans_SC5314:916837-918357W, translated using codon table 12 (506 amino acids) Verified ORF; (orf19.3893) Cell wall protein; repressed in ace2 mutant; repressed in core caspofungin response; induced in high iron; possibly an essential gene, disruptants not obtained by UAU1 method; rat catheter and Spider biofilm repressed	18	39	6	6	506	54.3	4.44	1.586	1.718	0.075	113.99	116.11	0.26	1.29693e+06	1.44466e+06	13510.2	721274	1.23552e+06	17.3	73.65	9.1	114.88	46.96	202	188	108	166	31	297				163	85	98	124	111	4	5	2	5	1	5				3
C4_02320C_A	#N/A	SOD1 CGDID:CAL0000185037 COORDS:Ca22chr4A_C_albicans_SC5314:461674-460965C, translated using codon table 12 (154 amino acids) Verified ORF; (orf19.2770.1) Cytosolic copper- and zinc-containing superoxide dismutase; role in protection from oxidative stress; required for full virulence; alkaline induced by Rim101; induced by human blood; rat catheter, flow model and Spider biofilm repressed	61	39	6	6	154	16.1	6.13	2.889	6.417	0.241	116.4	125.52	4.18	1.53956e+06	825911	55253.1	69664.1	362085	65.65	129.59	76.46	146.62	53.12	123	202	63	94	37	194				131			90	38	4	5	3	4	1	4				3
C3_03870C_A	Secreted aspartyl protease; roles in adhesion, cell surface integrity; induced by antifungal drugs, stationary phase, or in white-phase cells; farnesol-downregulated in biofilm; autocatalytic processing; GPI-anchor; Spider biofilm induced	SAP9 CGDID:CAL0000194661 COORDS:Ca22chr3A_C_albicans_SC5314:810279-808645C, translated using codon table 12 (544 amino acids) Verified ORF; (orf19.6928) Secreted aspartyl protease; roles in adhesion, cell surface integrity; induced by antifungal drugs, stationary phase, or in white-phase cells; farnesol-downregulated in biofilm; autocatalytic processing; GPI-anchor; Spider biofilm induced	6	38	5	5	544	58.5	5.19	1.385	1.889	0.074	67.27	79.04	0.3	790743	1.39462e+06	51960.1	613114	945447	42.43	20.52	34.14	48.24	30.48	109	143	92	106	84	132				100	67	54	101	90	2	4	3	4	2	3				3
C2_09390W_A	Vacuolar membrane protein; depletion causes abnormal vacuolar morphology, cell separation defect, sensitivity to cell wall stress, increased hyphal branching; essential, no mammalian homolog; Cyr1-regulated; rat catheter biofilm repressed	ABG1 CGDID:CAL0000185787 COORDS:Ca22chr2A_C_albicans_SC5314:1912260-1913126W, translated using codon table 12 (288 amino acids) Verified ORF; (orf19.1597) Vacuolar membrane protein; depletion causes abnormal vacuolar morphology, cell separation defect, sensitivity to cell wall stress, increased hyphal branching; essential, no mammalian homolog; Cyr1-regulated; rat catheter biofilm repressed	6	38	2	2	288	32.9	4.87	1.208	1.006	0.04	56.23	54.69	0.03	3.60557e+06	2.41238e+06	169665	2.39717e+06	4.6997e+06	25.43	70.05	18.47	61.4	21.29	262	201	180	216	149	212	71	95	108	266	125	178	226	140	1	1	1	1	1	1	1	1	1	1
C4_01750C_A	Fructose-bisphosphate aldolase; glycolytic enzyme; antigenic in murine/human infection; regulated by yeast-hypha switch; induced by Efg1, Gcn4, Hog1, fluconazole; phagocytosis-repressed; flow model biofilm induced; Spider biofilm repressed	FBA1 CGDID:CAL0000186998 COORDS:Ca22chr4A_C_albicans_SC5314:347029-345950C, translated using codon table 12 (359 amino acids) Verified ORF; (orf19.4618) Fructose-bisphosphate aldolase; glycolytic enzyme; antigenic in murine/human infection; regulated by yeast-hypha switch; induced by Efg1, Gcn4, Hog1, fluconazole; phagocytosis-repressed; flow model biofilm induced; Spider biofilm repressed	18	37	7	7	359	39.2	6.06	2.516	5.644	0.067	104.27	114.94	0.3	2.11384e+06	3.37901e+06	71401.8	254710	1.16941e+06	68.38	109.99	31.99	135.59	58.05	147	173	52	158	96	258				169			181	46	4	3	2	3	3	6				4
C4_01160W_B	#N/A	C4_01160W_B CGDID:CAL0000182155 COORDS:Ca22chr4B_C_albicans_SC5314:233661-233891W, translated using codon table 12 (76 amino acids) Verified ORF; (orf19.4674.1) Metallothionein; for adaptation to growth in high copper; basal transcription is cadmium-repressed; Ssn6 regulated; complements copper sensitivity of an S. cerevisiae cup1 mutant; regulated by Sef1, Sfu1, and Hap43; Spider biofilm induced	76	36	6	6	76	7.7	7.91	2.714	6.967	0.134	98.58	117.03	0.29	491140	1.26721e+06	8026.88	95679.3	182326	71.73	100.2		101.5	26.62	106	201		153	68	318				82			26		5	6		6	2	5				4
C1_13700W_A	Actin; gene has intron; transcript regulated by growth phase, starvation; at polarized growth site in budding and hyphal cells; required for wild-type Cdc42 localization; unprocessed N terminus; Hap43-induced; Spider biofilm repressed	ACT1 CGDID:CAL0000191211 COORDS:Ca22chr1A_C_albicans_SC5314:3011281-3013069W, translated using codon table 12 (376 amino acids) Verified ORF; (orf19.5007) Actin; gene has intron; transcript regulated by growth phase, starvation; at polarized growth site in budding and hyphal cells; required for wild-type Cdc42 localization; unprocessed N terminus; Hap43-induced; Spider biofilm repressed	15	36	6	6	376	41.7	5.69	1.006	1.025	0.749	47.91	33.28	25.19	3.76837e+06	3.38447e+06	3.50768e+06	3.11441e+06	4.273e+06	22.25	9.37	10.54	42.12	39.15	120	59	78	77	36	117	24	74	56	124	27	39	87	65	3	2	3	5	2	4	1	1	2	4
C4_00160C_A	Ornithine aminotransferase; arginine metabolism; alkaline induced; mutant sensitivite to toxic ergosterol analog, to amphotericin B; exponential and stationary phase yeast; flow model biofilm induced; rat catheter, Spider biofilm repressed	CAR2 CGDID:CAL0000189642 COORDS:Ca22chr4A_C_albicans_SC5314:27186-25876C, translated using codon table 12 (436 amino acids) Verified ORF; (orf19.5641) Ornithine aminotransferase; arginine metabolism; alkaline induced; mutant sensitivite to toxic ergosterol analog, to amphotericin B; exponential and stationary phase yeast; flow model biofilm induced; rat catheter, Spider biofilm repressed	41	35	15	15	436	47.3	6.42	4.068	2.95	0.76	103.7	140.59	24.42	1.98847e+06	1.04097e+06	28414.9	34898.5	154023	81.96	137.83	14.08	141.67	81.56	83	239		34		432				30			30		2	8		3		15				2
C1_08380W_B	#N/A	C1_08380W_B CGDID:CAL0000185149 COORDS:Ca22chr1B_C_albicans_SC5314:1842539-1843915W, translated using codon table 12 (458 amino acids) Verified ORF; (orf19.382) Translation elongation factor 1-alpha; genes encoding ribosomal subunits, translation factors, and tRNA synthetases are downregulated upon phagocytosis by murine macrophage	19	33	9	9	458	50	9.03	2.455	2.918	0.354	119.08	117.5	13.48	3.26317e+06	3.03712e+06	676285	587492	1.53514e+06	75.55	115.14	10.47	105.07	46.72	92	177	47	89	42	108				67	22		79		3	7	3	5	2	5				3
C3_05240C_A	Predicted ribosomal protein; regulated upon yeast-hypha switch; repressed upon phagocytosis by murine macrophage; Spider biofilm repressed	RPL8B CGDID:CAL0000183492 COORDS:Ca22chr3A_C_albicans_SC5314:1153919-1153131C, translated using codon table 12 (262 amino acids) Uncharacterized ORF; (orf19.6002) Predicted ribosomal protein; regulated upon yeast-hypha switch; repressed upon phagocytosis by murine macrophage; Spider biofilm repressed	22	33	7	7	262	28.5	10.05	3.159	4.019	0.048	132.36	115.58	0.14	3.14751e+06	3.14199e+06	42303.8	361043	1.48883e+06	64.42	111.67	40.73	129.63	48.9	90	82	23	85	20	189				60			63		5	5	1	5	1	6				4
C1_08320W_A	Putative transketolase; localizes to surface of yeast cells, not hyphae; soluble protein in hyphae; transcript regulated by Nrg1, Mig1, and Tup1; antigenic in human or murine infection; possibly essential (by UAU1 method)	TKL1 CGDID:CAL0000174068 COORDS:Ca22chr1A_C_albicans_SC5314:1826607-1828640W, translated using codon table 12 (677 amino acids) Verified ORF; (orf19.5112) Putative transketolase; localizes to surface of yeast cells, not hyphae; soluble protein in hyphae; transcript regulated by Nrg1, Mig1, and Tup1; antigenic in human or murine infection; possibly essential (by UAU1 method)	21	33	13	13	677	73.7	5.74	1.292	3.536	0.174	91.99	133.45	1.1	560325	1.11297e+06	8672.49	25519.6	192670	72.96	115.3	50.55	142.88	73.17	57	133		151		407				85			57		2	4		7		13				3
C2_01780W_A	Mucin family adhesin-like protein; cell wall damage sensor; required for Cek1 phosphorylation by cell wall stress; Rim101-repressed; activation releases extracellular domain into medium; Spider biofilm induced	MSB2 CGDID:CAL0000179069 COORDS:Ca22chr2A_C_albicans_SC5314:327675-331904W, translated using codon table 12 (1409 amino acids) Verified ORF; (orf19.1490) Mucin family adhesin-like protein; cell wall damage sensor; required for Cek1 phosphorylation by cell wall stress; Rim101-repressed; activation releases extracellular domain into medium; Spider biofilm induced	7	31	6	6	1409	141	4.03	1.63	0.715	0.01	126.26	66.83	0	5.12815e+06	1.08128e+06	21049.2	3.01263e+06	4.08752e+06	28.59	108.47	8.3	90.86	30.31	236	99	73		47	88				240			120	77	4	3	5		1	4				5
C1_07900W_B	#N/A	C1_07900W_B CGDID:CAL0000185843 COORDS:Ca22chr1B_C_albicans_SC5314:1722854-1723429W, translated using codon table 12 (191 amino acids) Verified ORF; (orf19.5063) Secreted protein; ciclopirox olamine induced; regulated by Ssn6; induced by nitric oxide independent of Yhb1; Hap43-induced; Spider biofilm repressed	26	30	5	5	191	21.3	6.62	1.588	2.365	0.01	76.83	90.15		842294	846416		534780	523934	25.62	79.88		65.77	21.95	66	155	28	69	54	225				70		32	40	25	2	4	2	3	2	5				3
C3_06180C_A	TSA/alkyl hydroperoxide peroxidase C (AhPC) family protein; similar to thiol-dependent peroxidases of oxidative stress signaling; antigenic; hyphal surface, nucleus; yeast-form nucleus, cytoplasm; biofilm, phagocytosis, peroxide induced	TSA1 CGDID:CAL0000174369 COORDS:Ca22chr3A_C_albicans_SC5314:1406509-1405919C, translated using codon table 12 (196 amino acids) Verified ORF; (orf19.7417) TSA/alkyl hydroperoxide peroxidase C (AhPC) family protein; similar to thiol-dependent peroxidases of oxidative stress signaling; antigenic; hyphal surface, nucleus; yeast-form nucleus, cytoplasm; biofilm, phagocytosis, peroxide induced	32	29	5	5	196	21.8	5.06	3.263	6.18	0.055	133	123.56	0.17	1.92945e+06	2.80979e+06	16633.5	126121	560249	73.98	117.11	17.48	147.96	79.74	133	129	46	109	43	138				101	27		60		4	3	3	4	1	4				4
C2_05180W_B	#N/A	C2_05180W_B CGDID:CAL0000194252 COORDS:Ca22chr2B_C_albicans_SC5314:1068980-1069177W, translated using codon table 12 (65 amino acids) Verified ORF; (orf19.3548.1) White-phase yeast transcript; expression in opaques increases virulence/switching; mutant switches as WT; Hap43, hypoxia, ketoconazol induced; required for RPMI biofilm; Bcr1-induced in RPMI a/a biofilm; rat catheter, Spider biofilm ind…	62	29	6	6	65	7	5.15	3.115	3.377	0.82	124.86	99.78	33.72	2.88628e+06	2.58143e+06	521006	372627	680187	64.95	90.76	18.42	91.46	48.78	158	173	32	145	25	225			15	122			56		3	3	3	4	2	4			1	3
C5_02110W_A	Putative heat shock protein; decreased expression in hyphae; transcription is increased in populations of cells exposed to fluconazole over multiple generations; overexpression increases resistance to farnesol and azoles	C5_02110W_A CGDID:CAL0000180850 COORDS:Ca22chr5A_C_albicans_SC5314:473498-473881W, translated using codon table 12 (127 amino acids) Verified ORF; (orf19.4216) Putative heat shock protein; decreased expression in hyphae; transcription is increased in populations of cells exposed to fluconazole over multiple generations; overexpression increases resistance to farnesol and azoles	56	29	5	1	127	13.3	5.03	7.285	3.205	0.267	122.32	124.62	3.64	1.24724e+06	468095	30867.5	70095.7	153989	65.64	104.97	49.05	128.24	49.68	125	277	114	75	16	238				136			63		2	5	3	2	1	4				5
C3_04680W_B	#N/A	C3_04680W_B CGDID:CAL0000187144 COORDS:Ca22chr3B_C_albicans_SC5314:993017-993352W, translated using codon table 12 (111 amino acids) Verified ORF; (orf19.5928) Conserved acidic ribosomal protein; possibly involved in regulation of translation elongation; interacts with Rpp1A; 1 of 4 similar C. albicans proteins (Rpp1A, Rpp1B, Rpp2A, Rpp2B); macrophage/pseudohyphal-induced; Spider biofilm repressed	49	28	4	4	111	11.2	4.07	2.103	3.055	0.058	116.28	112.25	0.18	901824	673250	7776.51	39363.8	277612	65.55	117.29	40.03	153.8	62.6	207	214	55	100	39	208				161			123	41	3	3	2	2	1	4				3
CR_08090W_B	#N/A	CR_08090W_B CGDID:CAL0000187552 COORDS:Ca22chrRB_C_albicans_SC5314:1761891-1763732W, translated using codon table 12 (613 amino acids) Verified ORF; (orf19.6367) HSP70 family heat shock protein; mRNA in yeast and germ tubes; at yeast cell surface, not hyphae; antigenic in human/mouse infection; macrophage, GCN-induced; possibly essential; sumoylation target; Hap43-induced; Spider biofilm repressed	22	28	13	13	613	66.4	5.38	1.733	4.796	0.099	91.25	116.58	0.69	2.03605e+06	2.62515e+06	21638.1	42298.1	643921	79.88	117.47	40.04	163.12	77.76	102	83		134		321				84			41		3	3		7		11				2
CR_10110W_B	#N/A	CR_10110W_B CGDID:CAL0000179758 COORDS:Ca22chrRB_C_albicans_SC5314:2161179-2162882W, translated using codon table 12 (567 amino acids) Verified ORF; (orf19.7586) Major chitinase; secreted; functional homolog of S. cerevisiae Cts1p; 4 N-glycosylation motifs; possible O-mannosylation; putative signal peptide; hyphal-repressed; farnesol upregulated in biofilm; regulated by Efg1p, Cyr1p, Ras1p	13	27	4	4	567	60	4.91	2.546	8.62	0.1	119.78	129.71	0.85	415746	1.13173e+06	45273.5	115844	452052	34.34	103.42	60.06	141	66.71	123	72	18	163	157	343			27	188			73	17	2	2	1	2	2	4			1	2
CR_08460W_B	#N/A	CR_08460W_B CGDID:CAL0000182633 COORDS:Ca22chrRB_C_albicans_SC5314:1826332-1827204W, translated using codon table 12 (161 amino acids) Uncharacterized ORF; (orf19.6414.3) Putative tropomyosin isoform 2; regulated by Gcn4; repressed by amino acid starvation; macrophage-induced; protein levels decrease in stationary cells; Hap43-induced; rat catheter and Spider biofilm repressed	55	27	11	11	161	19	4.58	1.733	4.479	0.228	113.57	131.16	3.75	531411	992408	16896.1	35179.8	119821	72.82	123.67	61.79	149.24	83.49	74	171		164		518				47			33		2	3		5		10				2
C2_01120W_A	Similar to Hsp70 family chaperones; role in translocation of proteins into the ER; induced in high iron; protein present in exponential and stationary growth phase yeast cultures; flow model and Spider biofilm repressed	KAR2 CGDID:CAL0000199653 COORDS:Ca22chr2A_C_albicans_SC5314:180775-182838W, translated using codon table 12 (687 amino acids) Verified ORF; (orf19.2013) Similar to Hsp70 family chaperones; role in translocation of proteins into the ER; induced in high iron; protein present in exponential and stationary growth phase yeast cultures; flow model and Spider biofilm repressed	15	27	8	6	687	74.5	4.94	4.363	1.017	0.01	47.6	115.65		569741	60882.9		77035	22160.9	43.8	133.82			82.59	181	259	67	50		58			29	32		28	18	22	6	7	4	1		1			1	1
C1_04100C_A	Mitochondrial outer membrane porin; in detergent-resistant membrane fraction (possible lipid raft component); antigenic in human, mouse; Hap43p-induced; flucytosine-, macrophage-, farnesol- induced; fluconazole, caspofungin repressed	POR1 CGDID:CAL0000182381 COORDS:Ca22chr1A_C_albicans_SC5314:860477-859629C, translated using codon table 12 (282 amino acids) Verified ORF; (orf19.1042) Mitochondrial outer membrane porin; in detergent-resistant membrane fraction (possible lipid raft component); antigenic in human, mouse; Hap43p-induced; flucytosine-, macrophage-, farnesol- induced; fluconazole, caspofungin repressed	32	26	8	8	282	29.7	8.57	2.63	3.987	0.067	106.34	115.87	0.46	1.27071e+06	883787	38152	78189	398244	62.77	111.19	12.75	131.39	62.25	103	182		114		315				49			74	17	3	6		4		6				2
C5_02110W_B	#N/A	C5_02110W_B CGDID:CAL0000181416 COORDS:Ca22chr5B_C_albicans_SC5314:473585-473968W, translated using codon table 12 (127 amino acids) Verified ORF; (orf19.4216) Putative heat shock protein; decreased expression in hyphae; transcription is increased in populations of cells exposed to fluconazole over multiple generations; overexpression increases resistance to farnesol and azoles	56	26	5	1	127	13.3	5.03	100	100					19930.8	45520.6				61.35					44	262	114	75	16	245				120			63		1	5	3	2	1	4				4
C5_00590W_B	#N/A	C5_00590W_B CGDID:CAL0000174411 COORDS:Ca22chr5B_C_albicans_SC5314:134729-135634W, translated using codon table 12 (301 amino acids) Verified ORF; (orf19.930) Mitochondrial ADP/ATP carrier protein involved in ATP biosynthesis; possible lipid raft component; 3 predicted transmembrane helices; flucytosine induced; ketoconazole-induced; downregulated by Efg1p	21	25	8	8	301	32.7	9.6	2.19	1.831	0.652	92.96	124.38	15.32	977839	572003	43656.4	60724.7	340813	65.43	124.4	14.25	136.16	52.63	119	145	15	46		99				57			56		5	7	1	3		4				2
C1_07030C_A	Pry family protein; required for virulence in mouse systemic/rabbit corneal infections; not filamentation; mRNA binds She3, is localized to hyphal tips; Hap43-induced; in both yeast and hyphal culture supernatants; Spider biofilm induced	RBT4 CGDID:CAL0000174557 COORDS:Ca22chr1A_C_albicans_SC5314:1498992-1497916C, translated using codon table 12 (358 amino acids) Verified ORF; (orf19.6202) Pry family protein; required for virulence in mouse systemic/rabbit corneal infections; not filamentation; mRNA binds She3, is localized to hyphal tips; Hap43-induced; in both yeast and hyphal culture supernatants; Spider biofilm induced	7	25	3	2	358	37.5	4.51	1.733	0.01	0.023	127.67		0.03	262098		11439.9	75204.9	485870	12.99		17.55	144.56	62.15	68	121	109		26	23				160	23	82	144	144	2	2	2		1	1				2
C1_11060C_A	#N/A	RPL2 CGDID:CAL0000174265 COORDS:Ca22chr1A_C_albicans_SC5314:2436918-2435750C, translated using codon table 12 (254 amino acids) Uncharacterized ORF; (orf19.2309.2) Putative 60S ribosomal protein L2; Hap43-induced gene; repressed in infected rabbit kidney in SC5314, but not NGY152, strain background; Spider biofilm repressed	22	24	6	6	254	27.3	10.71	3.145	3.854	0.298	130.17	126.91	5.46	716942	611788	61906.7	69010.3	343280	65.98	120.47	13.1	137.16	51.14	63	66	36	62		131				89			45	17	3	3	2	2		5				3
C7_03250C_A	Putative protein disulfide-isomerase; antigenic in human infection; soluble protein in hyphae; induced by filamentous growth; protein present in exponential and stationary growth phase yeast cultures; flow model biofilm repressed	PDI1 CGDID:CAL0000178400 COORDS:Ca22chr7A_C_albicans_SC5314:707278-705599C, translated using codon table 12 (559 amino acids) Verified ORF; (orf19.5130) Putative protein disulfide-isomerase; antigenic in human infection; soluble protein in hyphae; induced by filamentous growth; protein present in exponential and stationary growth phase yeast cultures; flow model biofilm repressed	24	24	13	2	559	62.9	4.75	20.533	2.792	0.143	107.5	110.12	1.03	2.97593e+06	116590	11436.4	33781.3	80599.5	30.38	119.08	54.77	111.1	59.99	191	231	67			23									10	9	3			1
C3_02110W_A	Ribosomal protein L12, 60S ribosomal subunit; downregulated by human whole blood or polymorphonuclear cells; genes encoding cytoplasmic ribosomal subunits are downregulated upon phagocytosis by macrophage; Tbf1p-activated; Hap43p-induced	RPL12 CGDID:CAL0000181929 COORDS:Ca22chr3A_C_albicans_SC5314:457809-458306W, translated using codon table 12 (165 amino acids) Uncharacterized ORF; (orf19.1635) Ribosomal protein L12, 60S ribosomal subunit; downregulated by human whole blood or polymorphonuclear cells; genes encoding cytoplasmic ribosomal subunits are downregulated upon phagocytosis by macrophage; Tbf1p-activated; Hap43p-induced	36	24	5	5	165	17.8	9.51	1.306	1.668	0.707	111.54	126.45	15.41	1.86387e+06	1.46426e+06	56046.1	76335.3	915836	66.63	119.12		158.21	56.66	45	130	36	67	39	263				94			103	60	1	3	1	3	1	4				3
C4_00200C_A	O-acetylhomoserine O-acetylserine sulfhydrylase; sulfur amino acid synthesis; immunogenic; Hog1, adherence-induced; brown color of mutant in Pb(2+) medium a visual selection; chlamydospore formation induced, F-12/CO2 biofilm induced	MET15 CGDID:CAL0000188058 COORDS:Ca22chr4A_C_albicans_SC5314:31982-30660C, translated using codon table 12 (440 amino acids) Verified ORF; (orf19.5645) O-acetylhomoserine O-acetylserine sulfhydrylase; sulfur amino acid synthesis; immunogenic; Hog1, adherence-induced; brown color of mutant in Pb(2+) medium a visual selection; chlamydospore formation induced, F-12/CO2 biofilm induced	21	23	7	7	440	48	5.96	2.199	4.226	0.063	123.78	140.9	0.45	761903	996084	4652.7	13507.7	194695	83.81	127.07		166.16	88.67	80	137	42	159	26	219				109			53	16	2	4	1	5	1	5				2
C1_14120C_A	Pry family cell wall protein; Rim101, Efg1, Ssn6, alkaline repressed; O-glycosylation; no GPI anchor predicted; ketoconazol induced; regulated by Sef1, Sfu1, Hap4; flow model biofilm induced; rat catheter and Spider biofilm repressed	RBE1 CGDID:CAL0000190649 COORDS:Ca22chr1A_C_albicans_SC5314:3108878-3108063C, translated using codon table 12 (271 amino acids) Verified ORF; (orf19.7218) Pry family cell wall protein; Rim101, Efg1, Ssn6, alkaline repressed; O-glycosylation; no GPI anchor predicted; ketoconazol induced; regulated by Sef1, Sfu1, Hap4; flow model biofilm induced; rat catheter and Spider biofilm repressed	16	23	3	3	271	29.1	5.08	2.636	1.794	0.021	129.45	132.77	0.03	643101	362531	6642.93	116940	506976	29.51	107.8	5.52	139.79	60.39	124	121	39	50	29	191				137			130	85	2	2	2	2	1	2				3
C7_03250C_B	#N/A	C7_03250C_B CGDID:CAL0000188142 COORDS:Ca22chr7B_C_albicans_SC5314:707304-705622C, translated using codon table 12 (560 amino acids) Verified ORF; (orf19.5130) Putative protein disulfide-isomerase; antigenic in human infection; soluble protein in hyphae; induced by filamentous growth; protein present in exponential and stationary growth phase yeast cultures; flow model biofilm repressed	24	23	12	1	560	63	4.74	100						45157.2					39.78					187	232	67			23									9	9	3			1
C3_04810C_B	#N/A	C3_04810C_B CGDID:CAL0000181198 COORDS:Ca22chr3B_C_albicans_SC5314:1024417-1023140C, translated using codon table 12 (267 amino acids) Uncharacterized ORF; (orf19.5943.1) Protein of unknown function; transcript upregulated in an RHE model of oral candidiasis; rat catheter and Spider biofilm repressed	17	23	4	4	267	29.1	9.14	2.424	4.307	0.02	119.83	71.59	0.02	688624	639742	6422.67	139480	329539	66.97	115.07	33.19	106.12	44.35	141	179		97	120	339				107	38	51	126	136	1	2		1	1	4				1
C3_00720W_A	Plasma membrane H(+)-ATPase; highly expressed, comprises 20-40% of total plasma membrane protein; levels increase at stationary phase transition; fluconazole induced; caspofungin repressed; upregulated in RHE model; Spider biofilm repressed	PMA1 CGDID:CAL0000187161 COORDS:Ca22chr3A_C_albicans_SC5314:133126-135813W, translated using codon table 12 (895 amino acids) Verified ORF; (orf19.5383) Plasma membrane H(+)-ATPase; highly expressed, comprises 20-40% of total plasma membrane protein; levels increase at stationary phase transition; fluconazole induced; caspofungin repressed; upregulated in RHE model; Spider biofilm repressed	9	23	7	7	895	97.5	4.98	3.037	3.829	0.08	100.38	104.89	0.3	652617	772946	10024.8	103745	332273	71.42	111.26	14.1	122.17	54.19	84	119		59	44	306				53			77		3	3		3	2	7				1
CR_08360C_A	#N/A	RPP2A CGDID:CAL0000175968 COORDS:Ca22chrRA_C_albicans_SC5314:1809410-1808739C, translated using codon table 12 (108 amino acids) Verified ORF; (orf19.6403.1) Acidic ribosomal protein; likely role in translation elongation regulation; interacts with Rpp1B; 1 of 4 similar ribosomal proteins (Rpp1A, Rpp1B, Rpp2A, Rpp2B); CUG start codon; upstream uORFs; Tbf1-induced; Spider biofilm repressed	31	21	3	3	108	10.9	3.93	9.148	5.945	0.049	142.97	143.5	0.2	1.54573e+06	1.42248e+06	18222.3	74868.7	489113	65.85	121.14	35.34	152.45	74.08	70	54	23	58	88	83				161	28		67	113	2	2	2	2	2	2				3
C5_04270C_B	#N/A	C5_04270C_B CGDID:CAL0000182480 COORDS:Ca22chr5B_C_albicans_SC5314:947434-946082C, translated using codon table 12 (450 amino acids) Uncharacterized ORF; (orf19.3911) S-adenosyl-L-homocysteine hydrolase; sulfur amino acid metabolism; antigenic in human; alkaline-, fluconazole-induced expression; Gcn4-regulated; amino acid starvation (3-AT) repressed; flow model biofilm induced; Spider biofilm rep…	10	20	5	5	450	49	5.59	5.319	6.543	0.041	126.73	124.64	0.11	419552	457087	2822.56	32646.9	204267	68.01	122.46	34.28	149.36	49.45	34	65	17	56		111				84			22	25	2	3	1	2		3				4
C2_07380W_A	Heat shock protein; at yeast-form cell surface, not hyphae; antigenic; Gcn4-regulated; induced by amino acid starvation (3-AT) or by adherence to polystyrene; macrophage-repressed; sumoylation target; possibly essential	SSC1 CGDID:CAL0000178007 COORDS:Ca22chr2A_C_albicans_SC5314:1506850-1508796W, translated using codon table 12 (648 amino acids) Verified ORF; (orf19.1896) Heat shock protein; at yeast-form cell surface, not hyphae; antigenic; Gcn4-regulated; induced by amino acid starvation (3-AT) or by adherence to polystyrene; macrophage-repressed; sumoylation target; possibly essential	15	20	9	9	648	69.7	5.6	1.468	2.044	0.01	102.29	112.94		368781	415222		265847	117439	88.17	127.5			82.68	86	176	36	70		236							29		3	4	1	3		8
C1_11450C_B	#N/A	C1_11450C_B CGDID:CAL0000190907 COORDS:Ca22chr1B_C_albicans_SC5314:2514671-2513514C, translated using codon table 12 (385 amino acids) Verified ORF; (orf19.657) S-adenosylmethionine synthetase; localizes to surface of hyphae, not yeast cells; alkaline, Hog1-induced; farnesol-downregulated; F-12/CO2 early biofilm induced; Spider biofilm repressed	20	19	8	1	385	42.2	5.97	1.348	1.831	0.01	109.21	135.29		55210.3	74999.2		40962.4	13882.7	80.38	119.85			73.14	58	104	18	52	26	228				72			61		1	3	1	3	1	8				1
C1_14290C_B	#N/A	C1_14290C_B CGDID:CAL0000179798 COORDS:Ca22chr1B_C_albicans_SC5314:3150188-3147958C, translated using codon table 12 (660 amino acids) Uncharacterized ORF; (orf19.7239) Ortholog(s) have role in pheromone-dependent signal transduction involved in conjugation with cellular fusion and cytoplasm, membrane raft, nucleus, plasma membrane localization	25	19	9	9	660	70.5	4.86	1.584	2.713	0.282	88.7	125.62	3.24	444136	538691	4702.64	13612.7	97271.3	84.73	120.08		153.29	60.49	56	154		74		217							19		1	4		5		8
CR_08480C_A	#N/A	CR_08480C_A CGDID:CAL0000180472 COORDS:Ca22chrRA_C_albicans_SC5314:1831282-1831112C, translated using codon table 12 (56 amino acids) Verified ORF; (orf19.6415.1) Ortholog(s) have structural constituent of ribosome activity and cytosolic small ribosomal subunit, nucleus localization	73	18	7	7	56	6.6	9.76	2.902	3.724	0.101	108.06	123.36	0.99	1.04961e+06	840096	12209.9	112886	437252	77.39	123.48	84.33	122.7	45.94	26	99				182				37					1	5				6				2
C5_05050W_A	Alcohol dehydrogenase; oxidizes ethanol to acetaldehyde; at yeast cell surface; immunogenic in humans/mice; complements S. cerevisiae adh1 adh2 adh3 mutant; fluconazole, farnesol-induced; flow model biofilm induced; Spider biofilm repressed	ADH1 CGDID:CAL0000187038 COORDS:Ca22chr5A_C_albicans_SC5314:1107880-1108932W, translated using codon table 12 (350 amino acids) Verified ORF; (orf19.3997) Alcohol dehydrogenase; oxidizes ethanol to acetaldehyde; at yeast cell surface; immunogenic in humans/mice; complements S. cerevisiae adh1 adh2 adh3 mutant; fluconazole, farnesol-induced; flow model biofilm induced; Spider biofilm repressed	24	18	9	9	350	36.9	6.25	3.158	10.605	0.38	126.17	113.15	10.67	532069	1.16875e+06	24456.9	13696.2	138757	76.81	120.43	61.06	159.77	59.41	34	75		99	19	222									2	3		4	1	7
C1_04680W_A	Eisosome component; predicted role in endocytosis; echinocandin-binding protein; localizes to cell surface of hyphae, but not yeast-form cells; Hap43, YNB biofilm induced; rat catheter biofilm repressed	PIL1 CGDID:CAL0000179346 COORDS:Ca22chr1A_C_albicans_SC5314:973488-974414W, translated using codon table 12 (308 amino acids) Verified ORF; (orf19.778) Eisosome component; predicted role in endocytosis; echinocandin-binding protein; localizes to cell surface of hyphae, but not yeast-form cells; Hap43, YNB biofilm induced; rat catheter biofilm repressed	27	18	7	7	308	34.5	4.97	1.847	3.544	0.224	114.14	127.89	4.21	434876	440757	15056.2	6442.54	132992	70.06	111.53	41.14	165.47	69.92	59	61		56		146							32		3	3		3		6
C5_03070W_A	Ribosomal protein S5; macrophage/pseudohyphal-induced after 16 h; downregulated upon phagocytosis by murine macrophage; Hap43-induced; Spider biofilm repressed	RPS5 CGDID:CAL0000175293 COORDS:Ca22chr5A_C_albicans_SC5314:682962-683639W, translated using codon table 12 (225 amino acids) Verified ORF; (orf19.4336) Ribosomal protein S5; macrophage/pseudohyphal-induced after 16 h; downregulated upon phagocytosis by murine macrophage; Hap43-induced; Spider biofilm repressed	16	17	3	3	225	25.3	8.7	1.412	1.411	0.01	128.08	133.68		733241	315150		42039	106495	82.81	126.78		137.67	88.63	146	167	64	98		180				131			60	30	1	2	1	2		3				2
C6_02330W_A	Described as a Gag-related protein; hyphal induced; downregulation correlates with clinical development of fluconazole resistance; repressed by nitric oxide, 17-beta-estradiol, ethynyl estradiol	C6_02330W_A CGDID:CAL0000187820 COORDS:Ca22chr6A_C_albicans_SC5314:486557-487117W, translated using codon table 12 (186 amino acids) Uncharacterized ORF; (orf19.3475) Described as a Gag-related protein; hyphal induced; downregulation correlates with clinical development of fluconazole resistance; repressed by nitric oxide, 17-beta-estradiol, ethynyl estradiol	58	17	5	5	186	19.6	4.81	0.619	2.849	0.68	39.12	97.72	31.78	106430	324173	14608.1	23550.7	52125.2	74.15	118.13	53.98	123.33	69.78	42	183		148		323				77			53		2	3		3		5				2
C5_02890W_A	Nucleoside diphosphate kinase (NDP kinase); homo-hexameric; soluble protein in hyphae; flucytosine induced; biofilm induced; macrophage-induced protein; stationary phase enriched protein; Spider biofilm repressed	YNK1 CGDID:CAL0000191707 COORDS:Ca22chr5A_C_albicans_SC5314:641752-642207W, translated using codon table 12 (151 amino acids) Verified ORF; (orf19.4311) Nucleoside diphosphate kinase (NDP kinase); homo-hexameric; soluble protein in hyphae; flucytosine induced; biofilm induced; macrophage-induced protein; stationary phase enriched protein; Spider biofilm repressed	28	17	4	4	151	16.9	6.57	2.811	4.333	0.308	94.56	101.03	0.63	1.00139e+06	684617	11336.4	4759.69	193264	86.45	128.98	16.54	169.84	84.54	115	114	69	95	45	118							89	48	3	2	1	2	1	3
C1_04180W_B	#N/A	C1_04180W_B CGDID:CAL0000177619 COORDS:Ca22chr1B_C_albicans_SC5314:871991-872383W, translated using codon table 12 (130 amino acids) Verified ORF; (orf19.1052) Predicted histone H2B; Hap43-induced gene; Spider biofilm repressed	25	17	4	4	130	14.1	10.1	1.309	1.521	0.77	81.24	95.72	30.68	3.65262e+06	4.08054e+06	3899336	3.89852e+06	4.33505e+06	24.07	16.35	15.99	28.73	26.94	43	41	14	51	27	105	20		20	22		31		16	2	1	1	3	1	3	1		1	1
C1_11450C_A	S-adenosylmethionine synthetase; localizes to surface of hyphae, not yeast cells; alkaline, Hog1-induced; farnesol-downregulated; F-12/CO2 early biofilm induced; Spider biofilm repressed	SAM2 CGDID:CAL0000185243 COORDS:Ca22chr1A_C_albicans_SC5314:2514637-2513480C, translated using codon table 12 (385 amino acids) Verified ORF; (orf19.657) S-adenosylmethionine synthetase; localizes to surface of hyphae, not yeast cells; alkaline, Hog1-induced; farnesol-downregulated; F-12/CO2 early biofilm induced; Spider biofilm repressed	20	17	8	1	385	42.2	6.13	1.543	4.756	0.01	113.46	110.54		541492	590153		10489.4	134290	83.95	127.44		160.29	82.02	58	96	18	49	26	228				72			61		1	2	1	2	1	8				1
C1_13080W_A	Ala- Leu- and Ser-rich protein; secreted; N-terminal hydrophobic region; possible glycosylation; opaque-specific transcript; repressed by alpha pheromone in opaque MTLa homozygotes; fluconazole-induced; Spider biofilm induced	OP4 CGDID:CAL0000186990 COORDS:Ca22chr1A_C_albicans_SC5314:2848528-2849742W, translated using codon table 12 (404 amino acids) Verified ORF; (orf19.4934) Ala- Leu- and Ser-rich protein; secreted; N-terminal hydrophobic region; possible glycosylation; opaque-specific transcript; repressed by alpha pheromone in opaque MTLa homozygotes; fluconazole-induced; Spider biofilm induced	12	16	3	3	404	41.5	5.26	100						1.84943e+07					72.38					382	323	310	43											3	3	3	1
C5_01580C_A	Translation elongation factor 3; antigenic in humans; predicted C-term nucleotide-binding active site; protein on surface of yeast, not hyphae; polystyrene adherence induced; higher protein amount in stationary phase; possibly essential	CEF3 CGDID:CAL0000190871 COORDS:Ca22chr5A_C_albicans_SC5314:351038-347886C, translated using codon table 12 (1050 amino acids) Verified ORF; (orf19.4152) Translation elongation factor 3; antigenic in humans; predicted C-term nucleotide-binding active site; protein on surface of yeast, not hyphae; polystyrene adherence induced; higher protein amount in stationary phase; possibly essential	6	16	7	7	1050	116.9	5.73	3.832	4.69	0.218	122.97	132.52	3.23	642330	630484	6777.51	55585.4	286748	76.63	116.24	34.33	141.7	46.71	72	82	16	58		170				23					1	4	1	2		7				1
C1_11650W_A	Putative GAL4 DNA-binding enhancer protein; soluble protein in hyphae; biofilm induced; macrophage/pseudohyphal-induced; equal level of protein in exponential and stationary growth phase yeast cultures; Spider biofilm repressed	EGD1 CGDID:CAL0000174763 COORDS:Ca22chr1A_C_albicans_SC5314:2554180-2554653W, translated using codon table 12 (157 amino acids) Uncharacterized ORF; (orf19.1154) Putative GAL4 DNA-binding enhancer protein; soluble protein in hyphae; biofilm induced; macrophage/pseudohyphal-induced; equal level of protein in exponential and stationary growth phase yeast cultures; Spider biofilm repressed	31	16	4	4	157	17	5.71	1.397	2.668	0.271	101.2	107.87	0	480496	325218	7764.6	12074.3	136502	80.96	127.45		165.25	82.55	42	92	14	49		205				21			45		2	4	1	2		4				1
CR_03720W_B	#N/A	CR_03720W_B CGDID:CAL0000177019 COORDS:Ca22chrRB_C_albicans_SC5314:831813-832784W, translated using codon table 12 (323 amino acids) Verified ORF; (orf19.4371) Transaldolase; protein present in exponential and stationary growth phase yeast cultures; oxidative stress-induced via Cap1; induced by nitric oxide independent of Yhb1p; sumoylation target; rat catheter biofilm repressed	14	16	4	4	323	35.7	5	1.433	1.572	0.01	136.76	112.27		161064	157178		178580	28541.3	92.27	133			93	76	167	18	54		125							35		3	4	1	3		4
C3_04500C_A	Ribosomal protein L19; repressed upon phagocytosis by murine macrophages; Hap43-induced gene; Spider biofilm repressed	RPL19A CGDID:CAL0000180894 COORDS:Ca22chr3A_C_albicans_SC5314:942271-941263C, translated using codon table 12 (190 amino acids) Verified ORF; (orf19.5904) Ribosomal protein L19; repressed upon phagocytosis by murine macrophages; Hap43-induced gene; Spider biofilm repressed	19	15	3	3	190	21.9	11.3	3.227	3.756	0.027	136.54	121.31	0.03	593888	518601	5652.47	79446	292585	63.12	114.02	45.41	130.36	34.08	71	52	19	40	20	155				51			50	55	2	2	1	1	1	3				2
C1_01690C_A	Putative succinate-CoA ligase subunit; induced by high iron; fluconazole-induced; protein present in exponential and stationary growth phase yeast cultures; Spider biofilm repressed	LSC1 CGDID:CAL0000179127 COORDS:Ca22chr1A_C_albicans_SC5314:343895-342924C, translated using codon table 12 (323 amino acids) Uncharacterized ORF; (orf19.3358) Putative succinate-CoA ligase subunit; induced by high iron; fluconazole-induced; protein present in exponential and stationary growth phase yeast cultures; Spider biofilm repressed	15	15	5	5	323	33.7	8.85	3.494	6.714	0.037	115.93	124.36	0.05	411713	509527	4295.79	29856	175898	66.96	109.13		141.61	41.65	82	100		113	19	223				23			41		2	2		3	1	5				1
C4_02250C_A	Cell wall 1,3-beta-glucosyltransferase; mutant has cell-wall and growth defects, but wild-type 1,3- or 1,6-beta-glucan content; antigenic; virulence role in mouse systemic infection; rat catheter biofilm induced	BGL2 CGDID:CAL0000186956 COORDS:Ca22chr4A_C_albicans_SC5314:445585-444659C, translated using codon table 12 (308 amino acids) Verified ORF; (orf19.4565) Cell wall 1,3-beta-glucosyltransferase; mutant has cell-wall and growth defects, but wild-type 1,3- or 1,6-beta-glucan content; antigenic; virulence role in mouse systemic infection; rat catheter biofilm induced	10	15	3	3	308	33.6	4.75	5.58	2.117	0.01	126.93	130.43		1.39541e+06	78850.6		12323.2	75410.1	49.23	125.42		161.9	71.86	115	75	74	42	33	78				81			35	29	3	2	2	1	1	2				2
C4_06120W_A	NADP-glutamate dehydrogenase; Nrg1, Plc1 regulated; hypha, hypoxia, Efg1-repressed; Rim101-induced at pH 8; GlcNAc, ciclopirox, ketoconazole induced; exp and stationary phase protein; Spider biofilm repressed; rat catheter biofilm induced	GDH3 CGDID:CAL0000180438 COORDS:Ca22chr4A_C_albicans_SC5314:1362457-1363827W, translated using codon table 12 (456 amino acids) Uncharacterized ORF; (orf19.4716) NADP-glutamate dehydrogenase; Nrg1, Plc1 regulated; hypha, hypoxia, Efg1-repressed; Rim101-induced at pH 8; GlcNAc, ciclopirox, ketoconazole induced; exp and stationary phase protein; Spider biofilm repressed; rat catheter biofilm induced	13	15	5	5	456	49.5	5.91	0.834	1.482	0.198	74.72	135.64	2.22	140303	211043	2619.49	35361	117687	74.61	126.12	5.67	137.25	85.49		38		17		132				74			47			3		2		4				3
CR_03500W_B	#N/A	CR_03500W_B CGDID:CAL0000185590 COORDS:Ca22chrRB_C_albicans_SC5314:777785-779281W, translated using codon table 12 (467 amino acids) Verified ORF; (orf19.4393) Citrate synthase; induced by phagocytosis; induced in high iron; Hog1-repressed; Efg1-regulated under yeast, not hyphal growth conditions; present in exponential and stationary phase; Spider biofilm repressed; rat catheter biofilm induced	11	15	5	5	467	52	7.47	4.583	3.908	0.583	93.19	130.65	12.08	528868	334389	24776.6	22355.6	97276.3	86.97	133.14	22.08	122.07	28	111	168		47		87									4	4		3		4
CR_06760C_A	Putative succinate-CoA ligase beta subunit; regulated by Mig1, Tup1; induced in high iron; protein present in exponential and stationary growth phase yeast cells; Spider biofilm repressed	LSC2 CGDID:CAL0000179299 COORDS:Ca22chrRA_C_albicans_SC5314:1453041-1451403C, translated using codon table 12 (415 amino acids) Uncharacterized ORF; (orf19.1860) Putative succinate-CoA ligase beta subunit; regulated by Mig1, Tup1; induced in high iron; protein present in exponential and stationary growth phase yeast cells; Spider biofilm repressed	17	14	6	6	415	44.5	5.16	2.836	9.396	0.101	103.21	117.47	0.64	254091	416608	5718.39	9091.4	62708.5	76.5	118.02	9.99	143.43	69.04	46	74		78		132									1	4		4		5
CR_01470W_B	#N/A	CR_01470W_B CGDID:CAL0000176596 COORDS:Ca22chrRB_C_albicans_SC5314:341040-342005W, translated using codon table 12 (321 amino acids) Verified ORF; (orf19.2531) Hyphal cell wall protein; role in progression of mouse systemic infection; predicted P-loop, divalent cation binding, N-glycosylation sites; expressed in yeast and hyphae; hyphal downregulated; stationary-phase enriched; GlcNAc-induced	20	14	6	6	321	37	7.06	3.047	2.923	0.377	84.8	91.36	4.48	389651	264010	7326.29	51591.8	25496.9	77.31	122.62	70.33		110.39	46	156		21		116									3	5		1		5
C6_01630W_A	Putative translation initiation factor; genes encoding ribosomal subunits, translation factors, and tRNA synthetases are downregulated upon phagocytosis by murine macrophage	TIF3 CGDID:CAL0000196640 COORDS:Ca22chr6A_C_albicans_SC5314:337277-338644W, translated using codon table 12 (455 amino acids) Uncharacterized ORF; (orf19.3423) Putative translation initiation factor; genes encoding ribosomal subunits, translation factors, and tRNA synthetases are downregulated upon phagocytosis by murine macrophage	13	14	5	5	455	50.7	5.64	1.393	2.991	0.329	88.44	116.1	5.82	112522	220828	6974.42	6651.13	55110.1	78.77	117.6	61.35	144.09	55.48	88	154		140		210				30			30		2	2		3		5				1
C4_01270W_A	Ribosomal protein 6A; localizes to cell surface of yeast cells but not hyphae; repressed upon phagocytosis by murine macrophage; possibly essential; Hap43-induced; Spider biofilm repressed	RPS6A CGDID:CAL0000181351 COORDS:Ca22chr4A_C_albicans_SC5314:255628-256763W, translated using codon table 12 (236 amino acids) Verified ORF; (orf19.4660) Ribosomal protein 6A; localizes to cell surface of yeast cells but not hyphae; repressed upon phagocytosis by murine macrophage; possibly essential; Hap43-induced; Spider biofilm repressed	14	13	3	3	236	27.1	10.15	2.931	2.868	0.05	135.68	127.14	0.1	661741	593890	18010.6	108946	384390	48.15	101.74	38.26	129.64	34.66	52	67		66		92				52			63	34	2	2		2		3				2
C3_04140C_A	Nascent polypeptide associated complex protein alpha subunit; soluble protein in hyphae; macrophage/pseudohyphal-induced; protein level decrease in stationary phase cultures; GlcNAc-induced protein; Spider biofilm repressed	EGD2 CGDID:CAL0000185584 COORDS:Ca22chr3A_C_albicans_SC5314:865563-865027C, translated using codon table 12 (178 amino acids) Verified ORF; (orf19.5858) Nascent polypeptide associated complex protein alpha subunit; soluble protein in hyphae; macrophage/pseudohyphal-induced; protein level decrease in stationary phase cultures; GlcNAc-induced protein; Spider biofilm repressed	28	13	4	4	178	19.5	4.82	3.659	3.286	0.01	137.6	140.53		125114	106288		14156.9	52857.6	70.61	120.16		136.6	53.09	89	127	31	55		113							60	36	2	4	1	2		2
C6_02240C_A	Predicted ribosomal protein; downregulated upon phagocytosis by murine macrophages; Hap43-induced; Spider biofilm repressed	RPL10A CGDID:CAL0000174170 COORDS:Ca22chr6A_C_albicans_SC5314:466012-465359C, translated using codon table 12 (217 amino acids) Uncharacterized ORF; (orf19.3465) Predicted ribosomal protein; downregulated upon phagocytosis by murine macrophages; Hap43-induced; Spider biofilm repressed	25	13	5	5	217	24.4	9.76	2.05	2.994	0.01	91.73	121.02		1.03289e+06	952009		27912.1	460533	77.27	114.72		163.23	50.61		48		28		207				55						2		1		4				2
C2_08590W_A	Secreted yeast wall protein; possible role in dispersal in host; involved in adhesion and biofilm formation; propeptide; growth phase, phosphate, Ssk1/Ssn6/Efg1/Efh1/Hap43 regulated; mRNA binds She3; flow and Spider biofilm repressed	YWP1 CGDID:CAL0000183265 COORDS:Ca22chr2A_C_albicans_SC5314:1746860-1748461W, translated using codon table 12 (533 amino acids) Verified ORF; (orf19.3618) Secreted yeast wall protein; possible role in dispersal in host; mutation increases adhesion and biofilm formation; propeptide; growth phase, phosphate, Ssk1/Ssn6/Efg1/Efh1/Hap43 regulated; mRNA binds She3; flow and Spider biofilm repressed	5	13	3	3	533	54.2	4.81	0.528	0.299	0.015	24.58	7.27	0.01	1.29662e+07	2.61217e+06	143405	2.47337e+06	9.43825e+06	27.04	110.56	22.52	130.1	49.83	26	34	34		30	28				51	27	32	34	36	1	1	1		1	1				3
C1_05960W_A	Putative GPI-anchored cell wall protein; repressed in core caspofungin response; Hog1-induced; regulated by Ssn6; Mob2-dependent hyphal regulation; flow model biofilm induced	PGA45 CGDID:CAL0000189107 COORDS:Ca22chr1A_C_albicans_SC5314:1251557-1252948W, translated using codon table 12 (463 amino acids) Verified ORF; (orf19.2451) Putative GPI-anchored cell wall protein; repressed in core caspofungin response; Hog1-induced; regulated by Ssn6; Mob2-dependent hyphal regulation; flow model biofilm induced	7	13	3	3	463	49	4.5	3.584	1.058	0.01	119.6	123.43		714931	109570		56253.9	210118	46.61	123.33		142.85	63.57	79	86	52	48		94				104			29		2	2	1	1		3				3
C7_02260W_B	#N/A	C7_02260W_B CGDID:CAL0000179818 COORDS:Ca22chr7B_C_albicans_SC5314:492261-492719W, translated using codon table 12 (152 amino acids) Uncharacterized ORF; (orf19.6487) Ortholog of <i>C. parapsilosis CDC317</i> : CPAR2_808350, <i>C. dubliniensis CD36</i> : Cd36_72060, <i>Candida orthopsilosis Co 90-125</i> : CORT_0C00820 and <i>Candida albicans WO-1</i> : CAWG_05575	24	13	4	4	152	16.7	5.14	32.515	3.523	0.303	76.35	100.53	4.44	1.24645e+06	93069.4	7348.92	8313.65	23161.2	27.65	137.57	38.87	111.45	33.3	121	86	79			77									4	3	3			3
C3_01490W_B	#N/A	C3_01490W_B CGDID:CAL0000184678 COORDS:Ca22chr3B_C_albicans_SC5314:317331-317891W, translated using codon table 12 (186 amino acids) Verified ORF; (orf19.1700) Ribosomal protein S7; genes encoding cytoplasmic ribosomal subunits, translation factors, and tRNA synthetases are downregulated upon phagocytosis by murine macrophage; Spider biofilm repressed	28	12	4	4	186	21.2	9.92	2.402	2.904	0.063	121.11	130.09	0.17	339705	319100	4052.26	41006.3	149274	63.72	111.39	30.81	133.48	59.99	42	68		25		120				64			19		1	2		1		3				3
C1_03110W_A	#N/A	RPL6 CGDID:CAL0000181737 COORDS:Ca22chr1A_C_albicans_SC5314:650072-650964W, translated using codon table 12 (176 amino acids) Verified ORF; (orf19.3003.1) Ortholog of S. cerevisiae ribosomal subunit, Rpl6B; transposon mutation affects filamentous growth; translation-related genes are downregulated upon phagocytosis by murine macrophage; Hap43-induced; Spider biofilm repressed	13	12	3	3	176	19.8	10.21	3.143	3.703	0.229	110.15	117.85	2.08	274533	281868	11478.9	40333	148446	65.74	116.25	23.65	126.81	48.18	63	58		52		71				53			33		2	2		2		3				2
C2_01620W_B	#N/A	C2_01620W_B CGDID:CAL0000175221 COORDS:Ca22chr2B_C_albicans_SC5314:289885-290358W, translated using codon table 12 (157 amino acids) Verified ORF; (orf19.1471) Putative cytochrome c oxidase subunit IV; Mig1-regulated; macrophage/pseudohyphal-induced gene; macrophage-induced protein; repressed by nitric oxide; 5'-UTR intron; Hap43-repressed	21	12	2	2	157	17.3	8.56	1.033	1.003	0.01	27.91	118.54		179769	172043		162316	74585.7	38.46	125.15			69.32	102	152	97	79		136				103					2	2	2	2		2				2
C6_00870C_A	Ketol-acid reductoisomerase; antigenic; regulated by Gcn4; GlcNAc, amino acid starvation (3-AT)-induced; macrophage-repressed protein; protein present in exponential and stationary phase; flow model and Spider biofilm repressed	ILV5 CGDID:CAL0000180692 COORDS:Ca22chr6A_C_albicans_SC5314:171374-170172C, translated using codon table 12 (400 amino acids) Uncharacterized ORF; (orf19.88) Ketol-acid reductoisomerase; antigenic; regulated by Gcn4; GlcNAc, amino acid starvation (3-AT)-induced; macrophage-repressed protein; protein present in exponential and stationary phase; flow model and Spider biofilm repressed	20	12	6	6	400	44.8	6.58	5.572	3.88	0.059	123.15	129.79	0.25	391832	293409	8278.52	16585.1	165912	103.97	127.41		160.63	68.14		163	20	51		101				58			57			3	1	1		4				1
C2_07560W_B	#N/A	C2_07560W_B CGDID:CAL0000178888 COORDS:Ca22chr2B_C_albicans_SC5314:1539806-1544731W, translated using codon table 12 (1641 amino acids) Verified ORF; (orf19.1871) Component of the SWR1 complex, which has a role in exchanging histone variant H2AZ for histone H2A in chromatin; required for proper nucleosome positioning on WOR1 promoter	1	12	1	1	1641	187.5	5.59	4.483	3.822	0.219	131.88	118.33	2.01	774072	550550	59970.4	82752.3	266100	54.71	118.51	9.88	125.24	41.51	29	34	21	29	16	30			13	31	25	33	29	20	1	1	1	1	1	1			1	1
CR_08890C_B	#N/A	CR_08890C_B CGDID:CAL0000175043 COORDS:Ca22chrRB_C_albicans_SC5314:1907309-1906533C, translated using codon table 12 (258 amino acids) Uncharacterized ORF; (orf19.7284) Adenylyl cyclase and stress responsive protein; induced in cyr1 or ras1 mutant; stationary phase enriched protein; Spider biofilm induced	26	11	5	5	258	27.8	5.57	1.392	1.888	0.395	64.43	122.81	5.78	214822	348543	13958.9	209697	16709.1	85.45	119.56	50.26		134.35	48	79		74		197				30					1	2		1		5				1
C4_02940W_B	#N/A	C4_02940W_B CGDID:CAL0000177242 COORDS:Ca22chr4B_C_albicans_SC5314:606572-608518W, translated using codon table 12 (648 amino acids) Verified ORF; (orf19.2699) Ortholog of S. cerevisiae Abp1; actin-binding protein of the cortical actin cytoskeleton; caspofungin induced; protein only detected in stationary phase yeast-form cultures; Spider biofilm repressed	11	11	4	4	648	70.6	4.81	2.002	2.563	0.14	107.68	125.24	0.97	86712.4	162940	3975.89	11425	49170.9	71.35	116.3		140.87	39.52	20	33	19	19		76				32				24	1	2	1	2		3				1
C2_10110W_B	#N/A	C2_10110W_B CGDID:CAL0000174693 COORDS:Ca22chr2B_C_albicans_SC5314:2074620-2074952W, translated using codon table 12 (110 amino acids) Verified ORF; (orf19.1770) Cytochrome c; complements defects of S. cerevisiae cyc1 cyc7 double mutant; induced in high iron; alkaline repressed; repressed by nitric oxide; Hap43-dependent repression in low iron; regulated by Sef1, Sfu1	33	11	4	4	110	12.2	9.66	1.226	2.074	0.062	118.46	114.84	0.26	238850	185103	2149.68	20467.4	114887	71.19	122.05	35.85	148.92	48.62	30	57				75				31					2	4				3				2
C3_07950C_A	Essential GDP-mannose pyrophosphorylase; makes GDP-mannose for protein glycosylation; functional in S. cerevisiae psa1; on yeast-form, not hyphal cell surface; alkaline induced; induced on adherence to polystyrene; Spider biofilm repressed	SRB1 CGDID:CAL0000178573 COORDS:Ca22chr3A_C_albicans_SC5314:1786162-1785074C, translated using codon table 12 (362 amino acids) Verified ORF; (orf19.6190) Essential GDP-mannose pyrophosphorylase; makes GDP-mannose for protein glycosylation; functional in S. cerevisiae psa1; on yeast-form, not hyphal cell surface; alkaline induced; induced on adherence to polystyrene; Spider biofilm repressed	19	11	7	7	362	40	6.3	1.918	6.634	0.37	91	123.87	5.86	212283	453708	21412.5	42779.1	54295	81.55	128.8	22.16	119.96	39.23		28		26		139										2		2		7
C4_07180W_A	Fusion of ubiquitin with the S34 protein of the small ribosomal subunit; mRNA decreases upon heat shock, appears to be degraded; functional homolog of S. cerevisiae RPS31; Hap43-induced; Spider biofilm repressed	UBI3 CGDID:CAL0000178202 COORDS:Ca22chr4A_C_albicans_SC5314:1585372-1585953W, translated using codon table 12 (193 amino acids) Verified ORF; (orf19.3087) Fusion of ubiquitin with the S34 protein of the small ribosomal subunit; mRNA decreases upon heat shock, appears to be degraded; functional homolog of S. cerevisiae RPS31; Hap43-induced; Spider biofilm repressed	18	11	3	3	193	22.6	9.98	1.411	1.44	0.705	68.42	77.58	12.18	324375	262380	150055	131901	233932	33.12	80.16	7.69	65.11	29.72	77	87	22	47		24				110			20		1	2	1	2		1				3
C4_02980W_A	Putative tRNA-Tyr synthetase; downregulated upon phagocytosis by murine macrophages; stationary phase enriched protein; Spider biofilm repressed	TYS1 CGDID:CAL0000188062 COORDS:Ca22chr4A_C_albicans_SC5314:621506-622735W, translated using codon table 12 (409 amino acids) Uncharacterized ORF; (orf19.2694) Putative tRNA-Tyr synthetase; downregulated upon phagocytosis by murine macrophages; stationary phase enriched protein; Spider biofilm repressed	20	11	6	6	409	45	7.03	0.645	1.12	0.044	35.47	112.56	0	112422	186756	1713.31	195728	62039.5	66.51	135.38			93.75	33	56		37		132				24					1	2		2		5				1
C1_05720W_A	60S ribosomal protein L7; snoRNA snR39b encoded within the 2nd intron	C1_05720W_A CGDID:CAL0000182421 COORDS:Ca22chr1A_C_albicans_SC5314:1195178-1196715W, translated using codon table 12 (241 amino acids) Verified ORF; (orf19.2478.1) 60S ribosomal protein L7; snoRNA snR39b encoded within the 2nd intron	18	11	4	4	241	27.4	10.24	2.82	2.921	0.099	129.33	113.3	1.51	575341	402122	26510.6	67283	306018	64.1	113.56	16.08	130.18	47.15	30	111	13	32		84				20					1	2	1	2		2				1
C1_02620C_B	#N/A	C1_02620C_B CGDID:CAL0000180648 COORDS:Ca22chr1B_C_albicans_SC5314:550617-549538C, translated using codon table 12 (359 amino acids) Uncharacterized ORF; (orf19.2951) Putative homoserine dehydrogenase; Gcn4-regulated; induced by amino acid starvation (3-ATtreatment); macrophage-induced protein; protein level decreases in stationary phase cultures; flow model biofilm repressed	21	11	8	8	359	38.8	5.31	0.911	2.274	0.01	83.84	119.43		124585	205621		90732.2	34155.4	86.12	128			73.41		20		30		123										1		2		8
CR_04100C_B	#N/A	CR_04100C_B CGDID:CAL0000179081 COORDS:Ca22chrRB_C_albicans_SC5314:920949-920335C, translated using codon table 12 (204 amino acids) Uncharacterized ORF; (orf19.493) Putative ribosomal protein; repressed upon phagocytosis by murine macrophage; positively regulated by Tbf1; Spider biofilm repressed	25	10	5	5	204	24.3	11.34	2.081	3.454	0.037	111.51	122.61	0.06	481603	429891	3174.24	27727.4	200464	59.14	127.54	9.04	137.69	47.54		33		15		131				19						2		1		4				1
C6_00650C_A	#N/A	RPS13 CGDID:CAL0000187390 COORDS:Ca22chr6A_C_albicans_SC5314:115585-114726C, translated using codon table 12 (151 amino acids) Verified ORF; (orf19.4193.1) Putative ribosomal protein of the small subunit	24	10	4	4	151	16.9	10.23	2.226	3.191	0.01	129.36	117.85		234515	197937		28360.2	116801	51.66	111.69		137.95	52.14	51	29	21	43		69				31			27		2	1	1	2		2				1
C2_02030W_A	3-deoxy-D-arabinoheptulosonate-7-phosphate synthase; aromatic amino acid synthesis; GCN-regulated; feedback-inhibited by phe if expressed in S. cerevisiae; decreased in stationary phase; flow model biofilm repressed	ARO3 CGDID:CAL0000176586 COORDS:Ca22chr2A_C_albicans_SC5314:392621-393849W, translated using codon table 12 (371 amino acids) Verified ORF; (orf19.1517) 3-deoxy-D-arabinoheptulosonate-7-phosphate synthase; aromatic amino acid synthesis; GCN-regulated; feedback-inhibited by phe if expressed in S. cerevisiae; decreased in stationary phase; flow model biofilm repressed	13	10	3	3	371	40.6	6.61	0.673	1.982	0.01	41.82	84.47		388972	995806		411816	48703.6	66.43	86.98			130.57	52	49		34		117				82			60		1	1		1		3				1
C1_04260W_A	Putative histone H3; amphotericin B repressed; regulated by Efg1, farnesol; Hap43-induced; rat catheter and Spider biofilm repressed	HHT21 CGDID:CAL0000180612 COORDS:Ca22chr1A_C_albicans_SC5314:882173-882583W, translated using codon table 12 (136 amino acids) Uncharacterized ORF; (orf19.1061) Putative histone H3; amphotericin B repressed; regulated by Efg1, farnesol; Hap43-induced; rat catheter and Spider biofilm repressed	17	10	3	3	136	15.4	11.3	1.12	1.016	0.788	55.39	62.94	36.94	2.81707e+06	2.17807e+06	2.77479e+06	2.17453e+06	2.8305e+06	19.58	20.66	14.99	41.05	18.73	27	23	35	28		37			17	40				27	1	1	2	1		2			1	1
C4_01700C_B	#N/A	C4_01700C_B CGDID:CAL0000186355 COORDS:Ca22chr4B_C_albicans_SC5314:337587-337309C, translated using codon table 12 (92 amino acids) Verified ORF; (orf19.4623.3) Putative non-histone chromatin component; RNA abundance regulated by tyrosol,cell density; Hap43-induced; amphotericin B, caspofungin repressed; 5'-UTR intron; rat catheter and Spider biofilm repressed	28	10	2	2	92	10.5	9.7	3.734	5.683	0.059	135.29	131.1	0.25	695258	579846	4196.69	9619.43	188840	69.94	125.49		164.92	59.63	57	46	36	52	24	128				46			23		1	1	1	1	1	2				1
CR_02360W_A	Isocitrate dehydrogenase; white-opaque switch regulated; morphology-regulation by Ssn6; protein in exponential and stationary phase yeast; Hap43-repressed; Spider biofilm repressed by Bcr1, Tec1, Ndt80, Rob1, Brg1; Spider biofilm induced	IDP2 CGDID:CAL0000198913 COORDS:Ca22chrRA_C_albicans_SC5314:525546-526784W, translated using codon table 12 (412 amino acids) Uncharacterized ORF; (orf19.3733) Isocitrate dehydrogenase; white-opaque switch regulated; morphology-regulation by Ssn6; protein in exponential and stationary phase yeast; Hap43-repressed; Spider biofilm repressed by Bcr1, Tec1, Ndt80, Rob1, Brg1; Spider biofilm induced	15	10	6	6	412	46.3	5.87	100	100					302540	72430.5				67.49	139.16				69	63				99									2	4				4
C3_06360C_B	#N/A	C3_06360C_B CGDID:CAL0000185841 COORDS:Ca22chr3B_C_albicans_SC5314:1455371-1454764C, translated using codon table 12 (202 amino acids) Verified ORF; (orf19.7421) Putative peptidyl-prolyl cis-trans isomerase; macrophage-downregulated protein level; protein level decrease in stationary phase cultures; predicted endoplasmic reticulum (ER) localization	27	10	5	5	202	22.3	6.55	24.917	0.627	0.01	11.32	45.15		1.34093e+06	13932.8		22213	9122.23	22.91	86.56			44.2	118	125	81												4	4	2
C2_09430W_B	Ribosomal protein, large subunit; induced by ciclopirox olamine treatment; genes encoding cytoplasmic ribosomal subunits are downregulated upon phagocytosis by murine macrophages; Hap43-induced gene; Spider biofilm repressed	C2_09430W_B CGDID:CAL0000192821 COORDS:Ca22chr2B_C_albicans_SC5314:1921786-1922955W, translated using codon table 12 (389 amino acids) Verified ORF; (orf19.1601) Ribosomal protein, large subunit; induced by ciclopirox olamine treatment; genes encoding cytoplasmic ribosomal subunits are downregulated upon phagocytosis by murine macrophages; Hap43-induced gene; Spider biofilm repressed	13	10	5	5	389	43.9	10.26	1.958	2.956	0.13	95.57	115.44	0.62	600662	582391	28742.2	86738	287886	72	124.04	6.11	122.87	43.89		107	19	24	21	60				42						3	1	1	1	3				1
CR_08210C_A	Aconitase; induced in high iron; 2 upstream CCAAT motifs; amino acid starvation (3-AT), amphotericin B, phagocytosis, farnesol induced; Hap43, fluconazole-repressed; Gcn4-regulated; antigenic in infection; flow and Spider biofilm repressed	ACO1 CGDID:CAL0000182282 COORDS:Ca22chrRA_C_albicans_SC5314:1785810-1783477C, translated using codon table 12 (777 amino acids) Verified ORF; (orf19.6385) Aconitase; induced in high iron; 2 upstream CCAAT motifs; amino acid starvation (3-AT), amphotericin B, phagocytosis, farnesol induced; Hap43, fluconazole-repressed; Gcn4-regulated; antigenic in infection; flow and Spider biofilm repressed	8	10	5	5	777	84.2	6.39	1.748	2.323	0.01	109.12	125.06		130636	230819		18114.2	42674.2	81.49	126.27		134.56	59.27	30	48	19	43		106							20		1	2	1	2		3
C1_01480C_B	#N/A	C1_01480C_B CGDID:CAL0000176976 COORDS:Ca22chr1B_C_albicans_SC5314:290463-289714C, translated using codon table 12 (249 amino acids) Uncharacterized ORF; (orf19.3334) Protein component of the small (40S) subunit; repressed upon phagocytosis by murine macrophage; positively regulated by Tbf1; Spider biofilm repressed	8	10	3	3	249	26.9	10.24	7.2	6.144	0.01	131.48	130.83		367819	368540		15695.9	143721	74.61	123.11		155.05	65.85	26	29		32		95				21			14		1	1		1		3				2
C3_03280C_B	#N/A	C3_03280C_B CGDID:CAL0000176709 COORDS:Ca22chr3B_C_albicans_SC5314:694200-693799C, translated using codon table 12 (133 amino acids) Uncharacterized ORF; (orf19.327) Putative histone H2A; amphotericin B repressed; flucytosine induced; RNA abundance regulated by tyrosol and cell density; Spider biofilm repressed	20	10	3	3	133	14.4	10.35	1.234	1.369	0.624	61.22	63.11	17.85	2.45952e+06	2.49995e+06	2.54708e+06	1.74806e+06	2.9509e+06	21.71	35.66	11.78	55.99	33.48	31	20	18		18	44				30		24			1	1	2		1	3				1
C1_14110C_A	Ribosomal protein 4B; repressed upon phagocytosis by murine macrophage; Spider biofilm repressed	RPL4B CGDID:CAL0000176632 COORDS:Ca22chr1A_C_albicans_SC5314:3107687-3106596C, translated using codon table 12 (363 amino acids) Verified ORF; (orf19.7217) Ribosomal protein 4B; repressed upon phagocytosis by murine macrophage; Spider biofilm repressed	7	9	2	2	363	39.2	10.74	5.661	4.366	0.01	130.69	135.46		291153	236121		18413.6	129315	58.43	109.49		157.33	51.38	86	81	36	50		86				26			41	23	1	1	1	1		2				1
C3_07440W_A	Triose-phosphate isomerase; antigenic in mouse/human; mutation affects filamentation; macrophage-repressed; protein in exponential and stationary growth phase yeast; possibly essential; flow model biofilm induced; Spider biofilm repressed	TPI1 CGDID:CAL0000173961 COORDS:Ca22chr3A_C_albicans_SC5314:1701948-1702694W, translated using codon table 12 (248 amino acids) Verified ORF; (orf19.6745) Triose-phosphate isomerase; antigenic in mouse/human; mutation affects filamentation; macrophage-repressed; protein in exponential and stationary growth phase yeast; possibly essential; flow model biofilm induced; Spider biofilm repressed	17	9	5	5	248	26.6	6.01	0.967	1.667	0.971	60.51	111.13	19.58	173518	537522	37226.6	32627.9	183429	83.36	118.35	15.67	137.99	57.55	29	42		45		115									1	1		2		4
C2_03960W_A	#N/A	RPL39 CGDID:CAL0000177209 COORDS:Ca22chr2A_C_albicans_SC5314:831582-832306W, translated using codon table 12 (99 amino acids) Uncharacterized ORF; (orf19.827.1) Ribosomal protein L39; transcript induced upon germ tube formation; colony morphology-related gene regulation by Ssn6; Hap43-induced	29	9	3	3	99	11.1	11.4	3.924	4.057	0.13	130.45	120.01	0.95	449990	327305	13148.8	26983.8	159890	65.87	116.37		152.41	53.6	39	45	26	20		83				45			31		1	1	1	1		3				1
C5_04490C_A	Arginase; arginine catabolism; transcript regulated by Nrg1, Mig1, Tup1; colony morphology-related regulation by Ssn6; alkaline induced; protein decreased in stationary phase; sumoylation target; flow model biofilm induced	CAR1 CGDID:CAL0000174553 COORDS:Ca22chr5A_C_albicans_SC5314:982797-981844C, translated using codon table 12 (317 amino acids) Uncharacterized ORF; (orf19.3934) Arginase; arginine catabolism; transcript regulated by Nrg1, Mig1, Tup1; colony morphology-related regulation by Ssn6; alkaline induced; protein decreased in stationary phase; sumoylation target; flow model biofilm induced	15	9	4	4	317	34.3	5.25	9.336	10.005	0.01	133.83	135.85		662503	558467		19110.6	140130	71.22	117.91		144.58	95.63		45		23	19	80				36			20			1		1	1	4				1
C2_05410W_B	#N/A	C2_05410W_B CGDID:CAL0000182878 COORDS:Ca22chr2B_C_albicans_SC5314:1110454-1111274W, translated using codon table 12 (112 amino acids) Uncharacterized ORF; (orf19.3572.3) Ribosomal 60S subunit protein L31B; Spider biofilm repressed	17	9	2	2	112	13	9.82	2.509	3.374	0.083	131.67	111.42	0.38	643378	670525	18555.7	91426.5	271241	64.92	109.5	22.46	122.77	45.34	43	45	22		21	52				35			35	29	1	1	1		1	2				1
C2_07590W_B	#N/A	C2_07590W_B CGDID:CAL0000178115 COORDS:Ca22chr2B_C_albicans_SC5314:1549192-1549533W, translated using codon table 12 (113 amino acids) Uncharacterized ORF; (orf19.1866) Subunit G of the V1 peripheral membrane domain of the vacuolar H+-ATPase (V-ATPase); involved in vacuolar acidification; rat catheter biofilm repressed	19	9	2	2	113	12.8	7.39	5.798	7.167	0.201	125.77	127.86	2.39	215770	249712	26529.5	12785.1	110138	54.63	105.06	33.68	149.79	64.17	41	56	26	45	18	68				40			44		1	1	1	1	1	2				1
C5_05390C_A	GPI-anchored cell surface protein; beta-1,3-glucanosyltransferase with similarity to the A. fumigatus GEL family; transcript induced in RHE model of oral candidiasis; fluconazol-induced	PGA4 CGDID:CAL0000186924 COORDS:Ca22chr5A_C_albicans_SC5314:1167255-1165900C, translated using codon table 12 (451 amino acids) Verified ORF; (orf19.4035) GPI-anchored cell surface protein; beta-1,3-glucanosyltransferase with similarity to the A. fumigatus GEL family; transcript induced in RHE model of oral candidiasis; fluconazol-induced	16	9	4	4	451	49	4.74	1.258	1.111	0.386	97.07	63.2	12.66	56232.7	25138.6	4594.48	42231	62210.2	16.41	105.87		114.79	70.3			16		15	26				77			59				1		1	1				3
C1_09030C_A	Cytochrome oxidase subunit V; putative upstream CCAAT box regulatory element; macrophage/pseudohyphal-induced; repressed by nitric oxide; intron in 5'-UTR; Hap43p-dependent repression in low iron medium	COX5 CGDID:CAL0000179426 COORDS:Ca22chr1A_C_albicans_SC5314:1966800-1966303C, translated using codon table 12 (165 amino acids) Verified ORF; (orf19.4759) Cytochrome oxidase subunit V; putative upstream CCAAT box regulatory element; macrophage/pseudohyphal-induced; repressed by nitric oxide; intron in 5'-UTR; Hap43p-dependent repression in low iron medium	16	9	2	2	165	18.6	9.42	4.268	6.268	0.01	132.69	127.74		149356	184560		13754.3	65092.8	63.28	116.27		125.18	54.18	46	54	20	48	23	77				45				17	1	1	1	1	1	2				1
C4_03470C_A	Candidalysin, cytolytic peptide toxin essential for mucosal infection; hypha-specific protein; regulated by Rfg1, Nrg1, Tup1, Cph1, Efg1, Hog1, farnesol, phagocytosis; fluconazole-induced; rat catheter and Spider biofilm induced	C4_03470C_B CGDID:CAL0000186891 COORDS:Ca22chr4B_C_albicans_SC5314:727393-726578C, translated using codon table 12 (271 amino acids) Verified ORF; (orf19.3374) Hypha-specific protein; regulated by Rfg1, Nrg1, Tup1, Cph1, Efg1, Hog1, farnesol, phagocytosis; fluconazole-induced; rat catheter and Spider biofilm induced; flow model biofilm repressed; Bcr1-repressed in RPMI a/a biofilms	17	9	3	3	271	28.9	5.77	0.01	0.118	0.01		1.21			20693.1		207548	150192		42.33		67.96	12.17										155	65	120	56	74										3
C7_02380C_A	Peptidyl-prolyl cis-trans isomerase; cyclosporin A sensitive activity; soluble in hyphae; biofilm induced, macrophage-induced protein; downregulated upon treatment of biofilm with farnesol; present in exponential and stationary phase cells	CYP1 CGDID:CAL0000183095 COORDS:Ca22chr7A_C_albicans_SC5314:519620-519132C, translated using codon table 12 (162 amino acids) Verified ORF; (orf19.6472) Peptidyl-prolyl cis-trans isomerase; cyclosporin A sensitive activity; soluble in hyphae; biofilm induced, macrophage-induced protein; downregulated upon treatment of biofilm with farnesol; present in exponential and stationary phase cells	30	9	5	5	162	17.6	7.97	2.783	4.267	0.218	111.02	114.6	2.29	291598	262912	6413.5	13470.8	87209.5	77.76	119.06	4.59	154.25	49.68	29	33		17		142									1	1		1		5
CR_03030C_B	#N/A	CR_03030C_B CGDID:CAL0000180760 COORDS:Ca22chrRB_C_albicans_SC5314:693478-692678C, translated using codon table 12 (149 amino acids) Uncharacterized ORF; (orf19.2864.1) Putative ribosomal protein; Plc1-regulated; downregulated upon phagocytosis by murine macrophage; Spider biofilm repressed	16	8	3	3	149	16.7	10.42	2.96	3.996	0.106	104.81	119.49	0.77	311204	282229	4516.54	40711.2	118177	76.68	128.21	68.06	118.42	53.71	22	30				92				39					1	2				2				2
C1_03680W_A	Endo-1,3-beta-glucanase; ortholog of S. cerevisiae Dse4 needed for cell separation; caspofungin, fluconazole repressed; repressed by alpha pheromone in SpiderM medium; flow model biofilm induced; rat catheter biofilm repressed	ENG1 C1_03680W_B CGDID:CAL0000177057 COORDS:Ca22chr1B_C_albicans_SC5314:761473-764913W, translated using codon table 12 (1146 amino acids) Verified ORF; (orf19.3066) Endo-1,3-beta-glucanase; ortholog of S. cerevisiae Dse4 needed for cell separation; caspofungin, fluconazole repressed; repressed by alpha pheromone in SpiderM medium; flow model biofilm induced; rat catheter biofilm repressed	4	8	3	3	1146	124.2	5.38	0.458	1.115	0.126	13.59	87.44	0.83	29125	108771	9201.71	72719.8	107114	32.01	80.5	37.63	106.25	36.19						61				90			66							2				3
C2_08810C_A	Putative inorganic pyrophosphatase; antigenic; soluble protein in hyphae; macrophage-induced protein; protein present in exponential and stationary phase yeast; possibly essential (UAU1 method); sumoylation target; Spider biofilm repressed	IPP1 CGDID:CAL0000192002 COORDS:Ca22chr2A_C_albicans_SC5314:1791142-1790276C, translated using codon table 12 (288 amino acids) Verified ORF; (orf19.3590) Putative inorganic pyrophosphatase; antigenic; soluble protein in hyphae; macrophage-induced protein; protein present in exponential and stationary phase yeast; possibly essential (UAU1 method); sumoylation target; Spider biofilm repressed	10	8	2	2	288	32.1	5.26	1.194	1.958	0.01	73.4	97.37		59856	98155.1		50133.9	49043.8	58.43	106.61				41	52	17	51		89				21			28		1	1	1	1		2				1
C1_03220C_B	#N/A	C1_03220C_B CGDID:CAL0000185239 COORDS:Ca22chr1B_C_albicans_SC5314:675921-675127C, translated using codon table 12 (264 amino acids) Verified ORF; (orf19.3014) Sole 14-3-3 protein in C. albicans; role in hyphal growth; possibly regulated by host interaction; localizes to yeast-form cell surface, not hyphae; alternatively spliced 5' UTR intron; Spider biofilm repressed	11	8	3	3	264	29.5	4.81	0.965	1.034	0.811	49.85	50.22	21.19	365827	322578	331201	270497	382314	34.9	18.83	11.48	59.79	19.34		20	25		24	22				42	27		20			1	1		1	1				2
C1_06460C_B	#N/A	C1_06460C_B CGDID:CAL0000186168 COORDS:Ca22chr1B_C_albicans_SC5314:1377461-1377069C, translated using codon table 12 (130 amino acids) Uncharacterized ORF; (orf19.6265) Predicted ribosomal protein; repressed upon phagocytosis by murine macrophage; Spider biofilm repressed	21	8	3	3	130	14.8	9.88	1.481	2.357	0.082	85.53	136.64	0.38	272631	129716	2989.23	31141.6	104670	75.76	129.27		137.91	68.04	31	51		17		118				29					1	2		1		3				1
C1_02480W_A	Phosphomannomutase; enzyme of O- and N-linked mannosylation; interconverts mannose-6-phosphate and mannose-l-phosphate; functional homolog of S. cerevisiae Sec53; antigenic in mice; Hap43-induced; flow model and Spider biofilm repressed	PMM1 CGDID:CAL0000183926 COORDS:Ca22chr1A_C_albicans_SC5314:523984-524742W, translated using codon table 12 (252 amino acids) Verified ORF; (orf19.2937) Phosphomannomutase; enzyme of O- and N-linked mannosylation; interconverts mannose-6-phosphate and mannose-l-phosphate; functional homolog of S. cerevisiae Sec53; antigenic in mice; Hap43-induced; flow model and Spider biofilm repressed	6	8	1	1	252	29	5.69	9.419	10.402	0.043	108.3	124.78	0.1	140630	231556	2406.6	12087.5	56412.9	39.49	119.92		128.37	50.88		36		24	21	84							26			1		1	1	1
C3_04830C_A	Alpha subunit of fatty-acid synthase; required for virulence in mouse systemic infection and rat oropharyngeal infection models; regulated by Efg1; fluconazole-induced; amphotericin B repressed; flow model and Spider biofilm repressed	FAS2 CGDID:CAL0000182497 COORDS:Ca22chr3A_C_albicans_SC5314:1036265-1030611C, translated using codon table 12 (1884 amino acids) Verified ORF; (orf19.5949) Alpha subunit of fatty-acid synthase; required for virulence in mouse systemic infection and rat oropharyngeal infection models; regulated by Efg1; fluconazole-induced; amphotericin B repressed; flow model and Spider biofilm repressed	2	8	3	3	1884	207.2	5.54	1.281	0.922	0.01	85.36	67.74		56065.3	41147.8		44781.9	17642.2	139.08	137.49			99.03		55	20	28		95										2	1	2		3
CR_04090C_A	5-Aminoimidazole-4-carboxamide ribotide transformylase, enzyme of adenine biosynthesis; antigenic in human; soluble protein in hyphae; not induced during GCN response, in contrast to the S. cerevisiae ortholog	ADE17 CGDID:CAL0000191899 COORDS:Ca22chrRA_C_albicans_SC5314:919609-917831C, translated using codon table 12 (592 amino acids) Uncharacterized ORF; (orf19.492) 5-Aminoimidazole-4-carboxamide ribotide transformylase, enzyme of adenine biosynthesis; antigenic in human; soluble protein in hyphae; not induced during GCN response, in contrast to the S. cerevisiae ortholog	10	8	5	5	592	64.9	6.55	0.986	2.18	0.561	50.82	121.26	32.95	193261	367303	17297.6	236246	95016.4	74.37	119.06			81.54		67		69		152										1		2		5
C6_01970C_B	#N/A	C6_01970C_B CGDID:CAL0000193992 COORDS:Ca22chr6B_C_albicans_SC5314:403643-402770C, translated using codon table 12 (142 amino acids) Uncharacterized ORF; (orf19.687.1) Putative rRNA-binding ribosomal protein component of the 60S ribosomal subunit; Hap43-induced; colony morphology-related gene regulation by Ssn6	15	8	2	2	142	15.8	10.15	1.423	3.007	0.01	97.93	123.98		109191	112566		9649.56	53747.8	55.52	119.3		145.07	52.43		67		75		75				96			31			1		2		2				2
CR_07010W_A	Predicted mitochondrial C1-tetrahydrofolate synthase precursor; putative protein of glycine catabolism; repressed by Efg1; fluconazole-induced; stationary phase enriched protein; rat catheter and Spider biofilm repressed	MIS11 CGDID:CAL0000181460 COORDS:Ca22chrRA_C_albicans_SC5314:1507100-1509940W, translated using codon table 12 (946 amino acids) Uncharacterized ORF; (orf19.2364) Predicted mitochondrial C1-tetrahydrofolate synthase precursor; putative protein of glycine catabolism; repressed by Efg1; fluconazole-induced; stationary phase enriched protein; rat catheter and Spider biofilm repressed	7	8	6	6	946	102.1	6.52	4.135	7.709	0.174	115.19	121.54	0.21	203090	279770	6615.75	12554.6	47253.5	79.57	126.25	8.48	136.99	77.82		55		20		90										2		1		5
C7_00990W_B	#N/A	C7_00990W_B CGDID:CAL0000178147 COORDS:Ca22chr7B_C_albicans_SC5314:211800-212738W, translated using codon table 12 (312 amino acids) Uncharacterized ORF; (orf19.7015) Putative ribosomal protein; antigenic in mouse; repressed upon phagocytosis by murine macrophage; induced by Tbf1; overlaps orf19.7014; Spider biofilm repressed	14	8	4	4	312	33.3	4.83	1.222	2.461	0.864	83.25	116.36	15.84	386394	364954	32423.3	28341.7	156398	72.07	118.77	15.99	136.31	48.23	31	17		37		67				42					1	1		1		3				2
C1_06450C_B	#N/A	C1_06450C_B CGDID:CAL0000183245 COORDS:Ca22chr1B_C_albicans_SC5314:1376704-1375876C, translated using codon table 12 (132 amino acids) Verified ORF; (orf19.6265.1) Putative ribosomal protein; repressed upon phagocytosis by murine macrophage; transcript positively regulated by Tbf1; Spider biofilm repressed	10	8	1	1	132	14	10.9	2.235	2.721	0.01	114.14	121.08		88629.3	90004.1		33728.3	52292.4	76.81	107.5		119.38	43.51	25	43	18	53		55				36			23	20	1	1	1	1		1				1
C1_03370W_A	Putative poly(A)-binding protein; regulated by Gcn4p; induced in response to amino acid starvation (3-AT treatment); protein present in exponential and stationary growth phase yeast cultures	C1_03370W_A CGDID:CAL0000195952 COORDS:Ca22chr1A_C_albicans_SC5314:706496-708385W, translated using codon table 12 (629 amino acids) Uncharacterized ORF; (orf19.3037) Putative poly(A)-binding protein; regulated by Gcn4p; induced in response to amino acid starvation (3-AT treatment); protein present in exponential and stationary growth phase yeast cultures	2	8	1	1	629	70.4	5.29	0.882	0.648	0.01	12.47	29.99		41092.8	30197.4		46608.5	21841.8	50.05	121.27			56.73	32	57	35	28		64				40			25	20	1	1	1	1		1				1
CR_01490C_A	#N/A	CR_01490C_A CGDID:CAL0000178420 COORDS:Ca22chrRA_C_albicans_SC5314:344863-344486C, translated using codon table 12 (95 amino acids) Uncharacterized ORF; (orf19.2533.1) Protein with a predicted role in protein translocation from the endoplasmic reticulum	28	8	2	2	95	9.9	10.7	3.853	2.239	0.698	119.98	100.13	23.42	97484	88083.4	8159.65	14184.9	30089	78.72	51.99	21.76	90.4	44.06	42	60	17	27	43	81				32			46		1	1	1	1	1	1				1
CR_04810W_A	Ribosomal protein S3; Hog1, Hap43-induced; grepressed upon phagocytosis by murine macrophage; present in exponential and stationary phase cells; Spider biofilm repressed	RPS3 CGDID:CAL0000200765 COORDS:Ca22chrRA_C_albicans_SC5314:1040996-1041751W, translated using codon table 12 (251 amino acids) Verified ORF; (orf19.6312) Ribosomal protein S3; Hog1, Hap43-induced; grepressed upon phagocytosis by murine macrophage; present in exponential and stationary phase cells; Spider biofilm repressed	5	7	1	1	251	27.3	9.23	5.412	3.728	0.075	140.43	140.87	0.39	250588	214249	6459.64	16816.8	88784.2	75.92	119.1	26.57	145.7	63.54		27	17	25	22	38				33			20			1	1	1	1	1				1
C3_07410C_A	Putative tRNA-Lys synthetase; repressed upon phagocytosis by murine macrophages; stationary phase enriched protein; Spider biofilm repressed	KRS1 CGDID:CAL0000185145 COORDS:Ca22chr3A_C_albicans_SC5314:1698936-1697152C, translated using codon table 12 (594 amino acids) Uncharacterized ORF; (orf19.6749) Putative tRNA-Lys synthetase; repressed upon phagocytosis by murine macrophages; stationary phase enriched protein; Spider biofilm repressed	9	7	4	4	594	67.7	5.71	1.181	2.621	0.01	101.07	126.57		26001.4	160706		61711.9	5214.99	117.78	125.16					61		26		98				24						2		1		3				1
C1_12390C_A	#N/A	RPL27A CGDID:CAL0000176884 COORDS:Ca22chr1A_C_albicans_SC5314:2699036-2698210C, translated using codon table 12 (136 amino acids) Verified ORF; (orf19.5225.2) Ribosomal protein L27; Spider biofilm repressed	19	7	2	2	136	15.5	10.18	1.716	1.953	0.01	81.71	129.5		55259.5	67169.9		16754.5	28193.6	71.14	110.48		118.8	48.49	57	85		57		92				78			36		1	1		1		2				1
C1_09690W_A	Malate synthase; glyoxylate cycle enzyme; no mammalian homolog; regulated upon white-opaque switch; phagocytosis, strong oxidative stress induced; stationary phase enriched; flow model biofilm repressed; rat catheter, Spider biofilm induced	MLS1 CGDID:CAL0000178842 COORDS:Ca22chr1A_C_albicans_SC5314:2132272-2133927W, translated using codon table 12 (551 amino acids) Verified ORF; (orf19.4833) Malate synthase; glyoxylate cycle enzyme; no mammalian homolog; regulated upon white-opaque switch; phagocytosis, strong oxidative stress induced; stationary phase enriched; flow model biofilm repressed; rat catheter, Spider biofilm induced	8	7	3	3	551	62.5	8.57	100	100					120949	50296.1				94.13	133.63				24	106	15	15		49									1	3	1	1		1
C3_01630W_A	Subunit of vacuolar H+-ATPase; stationary phase enriched protein; sumoylation target; Spider biofilm repressed	TFP1 CGDID:CAL0000187512 COORDS:Ca22chr3A_C_albicans_SC5314:355912-357842W, translated using codon table 12 (617 amino acids) Verified ORF; (orf19.1680) Subunit of vacuolar H+-ATPase; stationary phase enriched protein; sumoylation target; Spider biofilm repressed	3	7	2	2	617	67.6	5.27	1.129	1.23	0.01	42.83	76.57		246048	126065		97540.3	54380.3	56.67	120.08			56.55	26	54	31	31		64							42		1	1	1	1		2
C1_06100C_A	Essential HSP70 family protein; required for fluconazole resistance and calcineurin-dependent transcription; interacts with Cgr1; transcript regulated by iron; rat catheter biofilm induced; farnesol repressed in biofilm; sumoylation target	MSI3 CGDID:CAL0000182153 COORDS:Ca22chr1A_C_albicans_SC5314:1280687-1278582C, translated using codon table 12 (701 amino acids) Verified ORF; (orf19.2435) Essential HSP70 family protein; required for fluconazole resistance and calcineurin-dependent transcription; interacts with Cgr1; transcript regulated by iron; rat catheter biofilm induced; farnesol repressed in biofilm; sumoylation target	5	7	3	3	701	78.5	5.3	0.671	1.349	0.01	49.61	108.96		182457	157332		163785	57090.1	75.27	118.51			81.52	96	52		52		115				18					1	1		1		2				1
C2_06390C_A	Inosine monophosphate (IMP) dehydrogenase; enzyme of GMP biosynthesis; target of mycophenolic acid and mizoribine monophosphate; antigenic during infection; repressed in core stress response; snoRNA snR54 encoded within IMH3 intron	IMH3 CGDID:CAL0000175344 COORDS:Ca22chr2A_C_albicans_SC5314:1304032-1302220C, translated using codon table 12 (521 amino acids) Verified ORF; (orf19.18) Inosine monophosphate (IMP) dehydrogenase; enzyme of GMP biosynthesis; target of mycophenolic acid and mizoribine monophosphate; antigenic during infection; repressed in core stress response; snoRNA snR54 encoded within IMH3 intron	2	7	1	1	521	56.2	6.55	4.989	7.486	0.01	130.88	138.35		140547	254751		14962.4	66334	64.34	112.28		135.36	48.63	29	31		49		45				40			28	25	1	1		1		1				1
C1_03090W_B	#N/A	C1_03090W_B CGDID:CAL0000176636 COORDS:Ca22chr1B_C_albicans_SC5314:643270-644040W, translated using codon table 12 (256 amino acids) Verified ORF; (orf19.3002) Putative ribosomal protein 10 of the 40S subunit; elicits host antibody response during infection; transcript induced during active growth; Spider biofilm repressed	13	7	3	3	256	29	10.04	4.22	4.783	0.04	137.33	141.38	0.09	871159	754365	10570.1	49973.4	325875	72.32	129.06	65.18	148.97	62.53		62				51				22			17			2				3				1
C3_07150C_B	#N/A	C3_07150C_B CGDID:CAL0000191876 COORDS:Ca22chr3B_C_albicans_SC5314:1636994-1636563C, translated using codon table 12 (143 amino acids) Uncharacterized ORF; (orf19.6785) Acidic ribosomal protein S12; regulated by Gcn4, activated by Tbf1; repressed by amino acid starvation (3-AT); protein abundance is affected by URA3 expression in CAI-4 strain background; sumoylation target; Spider biofilm repress…	17	7	2	2	143	15.7	4.7	0.836	0.719	0.01	70.65	52.62		185811	130568		233487	78890.5	67.25	125.47			77.67	43	53	27	40		41				41			37		1	1	1	1		1				1
C6_02070C_B	Ribosomal protein; downregulated upon phagocytosis by murine macrophage; Hap43-induced; sumoylation target; Spider biofilm repressed	C6_02070C_B CGDID:CAL0000187486 COORDS:Ca22chr6B_C_albicans_SC5314:425918-424990C, translated using codon table 12 (137 amino acids) Verified ORF; (orf19.3504) Ribosomal protein; downregulated upon phagocytosis by murine macrophage; Hap43-induced; sumoylation target; Spider biofilm repressed	6	7	1	1	137	14.5	10.24	5.468	9.44	0.084	133.05	114.37	0.43	176502	186484	6230.31	16352.9	80057.3	75.03	126.06	24.83	120.87	57.15	20	21		20	25	30				17			22		1	1		1	1	1				1
C7_02920W_A	Has domain(s) with predicted amidase activity, carbon-nitrogen ligase activity, with glutamine as amido-N-donor activity	C7_02920W_A CGDID:CAL0000179259 COORDS:Ca22chr7A_C_albicans_SC5314:633422-635143W, translated using codon table 12 (573 amino acids) Uncharacterized ORF; (orf19.5169) Ortholog(s) have cytosol, nucleus localization	2	7	1	1	573	63.9	6.07	7.845	2.611	0.514	81.35	136.04	10.88	343249	193308	34814	35488.2	101102	25	110.14	50.63	132.48	54.14		25	20		19	26			14				28	28		1	1		1	1			1
C1_03190C_A	#N/A	ECM33 CGDID:CAL0000178111 COORDS:Ca22chr1A_C_albicans_SC5314:664344-662185C, translated using codon table 12 (423 amino acids) Verified ORF; (orf19.3010.1) GPI-anchored cell wall protein; mutants show cell-wall defects and reduced adhesion, host cell damage, and endocytosis; mutant infection is immunoprotective in murine model; fluconazole-induced; caspofungin repressed	4	7	1	1	423	43.5	5.05	2.604	0.47	0.105	131.32	7.08	0.62	107212	11718.5	5655.91	20546.9	50463.8	35.48	121.85	16.35	124.83	56.93	71		36			40				77	41		41	39	1		1			1				1
C1_03020C_B	#N/A	C1_03020C_B CGDID:CAL0000185247 COORDS:Ca22chr1B_C_albicans_SC5314:631662-631054C, translated using codon table 12 (202 amino acids) Verified ORF; (orf19.2994) Putative ribosomal subunit; antigenic during murine infection; downregulated upon phagocytosis by murine macrophage; Spider biofilm repressed	15	7	3	3	202	23	10.61	3.669	3.681	0.119	132.78	136.93	0.8	329800	337671	9643.25	34681.2	200103	66.71	117.4	28.47	140.36	50.94	28	29		13		69				20			28		1	1		1		2				1
C1_04360C_A	#N/A	C1_04360C_A CGDID:CAL0000190017 COORDS:Ca22chr1A_C_albicans_SC5314:905533-905282C, translated using codon table 12 (83 amino acids) Uncharacterized ORF; (orf19.5201.1) Has domain(s) with predicted enzyme inhibitor activity, role in negative regulation of nucleotide metabolic process and mitochondrion localization	18	7	4	4	83	9.6	9.48	1.681	2.451	0.01	93.67	110.79		247975	271770		27696.9	124601	73.03	107.48		151.91	25.14		65		16		134										2		1		3
C7_03270W_B	#N/A	C7_03270W_B CGDID:CAL0000182052 COORDS:Ca22chr7B_C_albicans_SC5314:710714-711908W, translated using codon table 12 (398 amino acids) Uncharacterized ORF; (orf19.5126) Putative adhesin-like protein	5	6	2	2	398	43.9	9.66	2.758	4.084	0.01	134.47	137.05		134322	170818		10220.6	55292.3	65.48	113.97		130.56	74.82		29		20		49				21			14			1		1		2				1
C2_05890C_A	Putative isocitrate dehydrogenase; transcriptionally induced by interaction with macrophage; alkaline induced; Spider biofilm repressed	IDP1 CGDID:CAL0000190303 COORDS:Ca22chr2A_C_albicans_SC5314:1205738-1204437C, translated using codon table 12 (433 amino acids) Uncharacterized ORF; (orf19.5211) Putative isocitrate dehydrogenase; transcriptionally induced by interaction with macrophage; alkaline induced; Spider biofilm repressed	10	6	3	3	433	48.6	6.96	0.01	1.272	0.01		56.7			14727.2		11579.4	7621.32		153.28			48.81				31		131				58			46					1		3				1
C2_10350C_A	Acetyl-CoA synthetase; induced by human neutrophils; fluconazole-repressed; regulated by Nrg1/Mig1; colony morphology-related gene regulation by Ssn6; only in stationary phase cultures; rat catheter biofilm repressed, Spider biofilm induced	ACS1 CGDID:CAL0000184618 COORDS:Ca22chr2A_C_albicans_SC5314:2134160-2132133C, translated using codon table 12 (675 amino acids) Uncharacterized ORF; (orf19.1743) Acetyl-CoA synthetase; induced by human neutrophils; fluconazole-repressed; regulated by Nrg1/Mig1; colony morphology-related gene regulation by Ssn6; only in stationary phase cultures; rat catheter biofilm repressed, Spider biofilm indu…	3	6	2	2	675	75.1	6.32	7.266	1.47	0.462	94.56	110.01	0	331551	16550.8	3765.06	8621.28	8142.63	77.91	112.33				32	106													1	2
C7_00960W_B	#N/A	C7_00960W_B CGDID:CAL0000184373 COORDS:Ca22chr7B_C_albicans_SC5314:202216-203081W, translated using codon table 12 (145 amino acids) Uncharacterized ORF; (orf19.7018) Predicted ribosomal protein; repressed upon phagocytosis by murine macrophage; repressed by nitric oxide; Hap43-induced; Spider biofilm repressed	13	6	2	2	145	17	10.35	3.055	3.98	0.01	129.06	120.03		147119	144135		6410.25	57014.5	67.41	113.88		152.01	61.5	24	36		38		66							27		1	1		1		2
CR_08150W_B	#N/A	CR_08150W_B CGDID:CAL0000184828 COORDS:Ca22chrRB_C_albicans_SC5314:1771651-1772010W, translated using codon table 12 (119 amino acids) Verified ORF; (orf19.6375) Putative ribosomal protein; repressed upon phagocytosis by murine macrophage; transcript positively regulated by Tbf1; Spider biofilm repressed	31	6	4	4	119	13.3	9.94	0.839	1.005	0.01	65.27	114.38		150531	209385		207322	69932.6	69.97	119.28			46.25	20			19		108									1			1		4
C3_05100C_B	#N/A	C3_05100C_B CGDID:CAL0000180562 COORDS:Ca22chr3B_C_albicans_SC5314:1097580-1096561C, translated using codon table 12 (186 amino acids) Uncharacterized ORF; (orf19.5982) Predicted ribosomal protein; Plc1p-regulated, Tbf1-activated; repressed upon phagocytosis by murine macrophage; Hap43p-induced; Spider biofilm repressed	4	6	1	1	186	20.8	11.8	5.528	4.677	0.02	138.91	140.03	0.02	194955	176078	2068.53	14064.4	102599	72.14	119.07		140.49	51.44	29	45		23		41				45			43		1	1		1		1				1
C3_00460W_B	#N/A	C3_00460W_B CGDID:CAL0000187837 COORDS:Ca22chr3B_C_albicans_SC5314:65437-66054W, translated using codon table 12 (205 amino acids) Uncharacterized ORF; (orf19.5419) Putative F0-ATP synthase FO subunit B; caspofungin repressed; protein level decreased in stationary phase yeast cultures; Spider biofilm repressed	15	6	3	3	205	22.1	9.57	2.32	3.359	0.295	97.01	88.84	9.77	213401	330434	5506.37	66922.6	24908.1	76.93	91.88	2.56		106.77		46		28		82										2		1		3
CR_07050C_B	#N/A	CR_07050C_B CGDID:CAL0000190992 COORDS:Ca22chrRB_C_albicans_SC5314:1521025-1514375C, translated using codon table 12 (2216 amino acids) Uncharacterized ORF; (orf19.2360) Putative bifunctional carbamoylphosphate synthetase-aspartate transcarbamylase; flucytosine induced; macrophage/pseudohyphal-induced; 5'-UTR intron; flow model biofilm repressed	2	6	5	5	2216	244.5	5.81	1.067	1.87	0.01	81.9	120.86		67909	120283		66869.5	22471.1	89.47	130.46			74.7						146														5
C4_01520C_B	#N/A	C4_01520C_B CGDID:CAL0000191223 COORDS:Ca22chr4B_C_albicans_SC5314:316269-315751C, translated using codon table 12 (172 amino acids) Verified ORF; (orf19.4632) Ribosomal protein L20; repressed upon phagocytosis by murine macrophage; alternatively spliced intron in 5' UTR; Hap43-induced; Spider biofilm repressed	12	6	2	2	172	20.3	10.24	1.373	3.863	0.01	93.51	112.12		311530	374092		88394.9	160983	69.81	111.25		128.03	33.07	24	55		23						20			23	28	1	1		1						1
C1_08900W_A	Protein of unknown function; hyphal-induced expression, regulated by Cyr1, Ras1, Efg1; Hap43-induced gene; Spider biofilm induced	C1_08900W_A CGDID:CAL0000174928 COORDS:Ca22chr1A_C_albicans_SC5314:1933812-1935488W, translated using codon table 12 (558 amino acids) Uncharacterized ORF; (orf19.4749) Protein of unknown function; hyphal-induced expression, regulated by Cyr1, Ras1, Efg1; Hap43-induced gene; Spider biofilm induced	1	5	1	1	558	62.5	5.71	0.176	0.252	0.131	1.57	3.56	0.27	199766	285490	101284	1.13385e+06	815953	24.13	71.55	16.66	52.44	14.62		14		27		27						18		21		1		1		1
C2_04310W_A	Acetyl-CoA acetyltransferase; role in ergosterol biosynthesis; soluble in hyphae; changes in protein abundance associated with azole resistance; fluconazole or ketoconazole induced; macrophage-downregulated protein; GlcNAc-induced protein	ERG10 CGDID:CAL0000184591 COORDS:Ca22chr2A_C_albicans_SC5314:902516-903724W, translated using codon table 12 (402 amino acids) Uncharacterized ORF; (orf19.1591) Acetyl-CoA acetyltransferase; role in ergosterol biosynthesis; soluble in hyphae; changes in protein abundance associated with azole resistance; fluconazole or ketoconazole induced; macrophage-downregulated protein; GlcNAc-induced protein	3	5	2	2	402	41.9	6.9	0.913	2.501	0.01	87.88	152.55		50487.7	138289		55283.7	19045.3	89.58	101.42				44	37		33		56									1	1		1		2
CR_07620W_A	Putative aspartate aminotransferase; stationary phase enriched protein; Gcn4-regulated; Spider biofilm induced	AAT21 CGDID:CAL0000174616 COORDS:Ca22chrRA_C_albicans_SC5314:1655325-1656575W, translated using codon table 12 (416 amino acids) Uncharacterized ORF; (orf19.6287) Putative aspartate aminotransferase; stationary phase enriched protein; Gcn4-regulated; Spider biofilm induced	13	5	5	5	416	46	8.69	1.123	3.435	0.833	73.5	105.84	42.95	22987.6	94233	5989.31	6496.9	7186.32	85.79	129.18	4.99	97.42	56.08				18		57												1		4
C1_01350C_A	Translation initiation factor; upregulated in highly virulent strain compared to less virulent strain; antigenic in human; flucytosine induced; downregulated upon phagocytosis by macrophages; Spider biofilm repressed	TIF CGDID:CAL0000186279 COORDS:Ca22chr1A_C_albicans_SC5314:264667-263474C, translated using codon table 12 (397 amino acids) Uncharacterized ORF; (orf19.3324) Translation initiation factor; upregulated in highly virulent strain compared to less virulent strain; antigenic in human; flucytosine induced; downregulated upon phagocytosis by macrophages; Spider biofilm repressed	2	5	1	1	397	44.6	5.36	4.344	5.991	0.064	139.07	140.76	0.22	253977	343258	4853.11	18233.6	107225	69.09	120.45	47.28	143.31	63.51	18	30		17		25				29					1	1		1		1				1
C3_04960W_B	#N/A	C3_04960W_B CGDID:CAL0000185734 COORDS:Ca22chr3B_C_albicans_SC5314:1067844-1068646W, translated using codon table 12 (120 amino acids) Uncharacterized ORF; (orf19.5964.2) Ribosomal protein; downregulation correlates with clinical development of fluconazole resistance; colony morphology-related gene regulation by Ssn6; Hap43-induced; Spider biofilm repressed	11	5	2	2	120	14.1	11.24	2.444	2.493	1.179	85.48	116.65	23.5	98999.1	115971	11726.7	34262.1	40046.2	56.6	120.03	16.04	102.24	33.51		42		17		35										2		1		2
C7_04130C_B	#N/A	C7_04130C_B CGDID:CAL0000186223 COORDS:Ca22chr7B_C_albicans_SC5314:892973-892128C, translated using codon table 12 (281 amino acids) Uncharacterized ORF; (orf19.7161) Putative translation initiation factor; genes encoding ribosomal subunits, translation factors, and tRNA synthetases are downregulated upon phagocytosis by murine macrophage	16	5	3	3	281	31.1	9.39	1.549	3.82	0.01	0	0		24921.4	17997		15572	5504.85	81.97	150.7							30		207												1		3
C4_04470W_B	#N/A	C4_04470W_B CGDID:CAL0000174727 COORDS:Ca22chr4B_C_albicans_SC5314:960983-962344W, translated using codon table 12 (453 amino acids) Verified ORF; (orf19.3839) Secreted aspartyl protease; roles in adhesion, virulence (RHE model), cell surface integrity; distinct specificity from Sap9; at cell membrane and wall; GPI-anchored; induced in low iron; Tbf1-activated; Spider biofilm induced	3	5	1	1	453	49.3	4.51	1.302	0.534	0.156	41.15	32.34	1.85	129874	53240.8	3679.04	99770	23554.2	38.32	136.23	14.14		69.55			20			68				29							1			1				1
CR_07630C_B	#N/A	CR_07630C_B CGDID:CAL0000186057 COORDS:Ca22chrRB_C_albicans_SC5314:1657270-1656592C, translated using codon table 12 (82 amino acids) Uncharacterized ORF; (orf19.6286.2) Putative ribosomal protein; repressed upon phagocytosis by murine macrophage; Spider biofilm repressed	10	5	1	1	82	9	8.73	2.621	4.992	0.356	116.16	87.69	5.53	94289.9	93892.2	26265.1	18807.6	71628.6	66.91	102.04	10.83	82.39	42.86	18	24		15	14	51									1	1		1	1	1
CR_00200W_A	Phosphoenolpyruvate carboxykinase; glucose, C-source, yeast-hypha, Hap43 regulated; fluconazole, phagocytosis, H2O2, oral candidasis, Spider/rat catheter/flow model biofilm induced; repressed in biofilm by Bcr1, Tec1, Ndt80, Rob1, Brg1	PCK1 CGDID:CAL0000178446 COORDS:Ca22chrRA_C_albicans_SC5314:49655-51316W, translated using codon table 12 (553 amino acids) Uncharacterized ORF; (orf19.7514) Phosphoenolpyruvate carboxykinase; glucose, C-source, yeast-hypha, Hap43 regulated; fluconazole, phagocytosis, H2O2, oral candidasis, Spider/rat catheter/flow model biofilm induced; repressed in biofilm by Bcr1, Tec1, Ndt80, Rob1, Brg1	6	5	2	2	553	60.9	6.48	100	100					182577	39680.1				56.68	127.17				32	37		17											2	2		1
CR_01970C_A	H+ transporting ATPase E chain; transcript regulated by Mig1; caspofungin repressed; protein level decreases in stationary phase cultures; rat catheter biofilm repressed	VMA4 CGDID:CAL0000187034 COORDS:Ca22chrRA_C_albicans_SC5314:431051-430303C, translated using codon table 12 (226 amino acids) Uncharacterized ORF; (orf19.2598) H+ transporting ATPase E chain; transcript regulated by Mig1; caspofungin repressed; protein level decreases in stationary phase cultures; rat catheter biofilm repressed	16	5	4	4	226	25.4	5.4	0.912	2.699	0.486	42.01	135.8	0	78718.2	67248.1	5875.63	86783.1	21280.1	63.65	135.37									146														4
C3_05590C_B	#N/A	C3_05590C_B CGDID:CAL0000180190 COORDS:Ca22chr3B_C_albicans_SC5314:1251693-1250584C, translated using codon table 12 (369 amino acids) Uncharacterized ORF; (orf19.6994) Putative branched chain amino acid aminotransferase; regulated by Gcn4p; induced by farnesol treatment, GlcNAc, amino acid starvation (3-aminotriazole treatment); present in exponential and stationary growth phase yeast cultures	9	5	3	3	369	40.8	6.2	2.392	5.139	0.278	113.35	112.17	0.16	63203.3	117165	4647.16	10278.1	14642.3	83.15	116.05	1.97	131.04	88.35		39				79				40						1				3				1
C3_07640C_A	Putative fumarate hydratase; enzyme of citric acid cycle; fluconazole, Efg1 repressed; induced in high iron; protein present in exponential and stationary growth phase	FUM12 CGDID:CAL0000174516 COORDS:Ca22chr3A_C_albicans_SC5314:1743154-1741622C, translated using codon table 12 (510 amino acids) Uncharacterized ORF; (orf19.6724) Putative fumarate hydratase; enzyme of citric acid cycle; fluconazole, Efg1 repressed; induced in high iron; protein present in exponential and stationary growth phase	5	5	2	2	510	55.2	7.53	2.335	3.773	0.01	94.39	130.19		77685.7	95312.3		32858.7	23480.4	94.26	129.92				48	71		43		126									1	1		1		2
C6_03130W_B	#N/A	C6_03130W_B CGDID:CAL0000181884 COORDS:Ca22chr6B_C_albicans_SC5314:658734-658925W, translated using codon table 12 (63 amino acids) Uncharacterized ORF; (orf19.5597.1) Has domain(s) with predicted proton-transporting ATP synthase activity, rotational mechanism, proton-transporting ATPase activity, rotational mechanism activity and role in ATP synthesis coupled proton transport	35	5	2	2	63	6.7	9.82	0.833	1.048	0.094	47.23	85.74	0.73	268375	146518	4529.47	209949	82036	52.68	116.7			71.41	21	34				31				17			19		1	1				1				1
C1_02590C_B	#N/A	C1_02590C_B CGDID:CAL0000174184 COORDS:Ca22chr1B_C_albicans_SC5314:542647-541769C, translated using codon table 12 (292 amino acids) Verified ORF; (orf19.2947) Stationary phase protein; vitamin B synthesis; induced byyeast-hypha switch, 3-AT or in azole-resistant strain overexpressing MDR1; soluble in hyphae; regulated by Gcn4, macrophage; Spider biofilm induced; rat catheter biofilm repressed	10	5	2	2	292	31.8	6.01	1.837	1.447	0.01	9.67	131.88		56934.9	44865.7		31000.9	15991.4	60.78	93.99			63.13	29	43		18		58									2	1		1		1
C1_02990C_A	Exo-1,3-beta-glucanase; 5 glycosyl hydrolase family member; affects sensitivity to chitin and glucan synthesis inhibitors; not required for yeast-to-hypha transition or for virulence in mice; Hap43-induced; Spider biofilm induced	XOG1 CGDID:CAL0000190583 COORDS:Ca22chr1A_C_albicans_SC5314:623546-622230C, translated using codon table 12 (438 amino acids) Verified ORF; (orf19.2990) Exo-1,3-beta-glucanase; 5 glycosyl hydrolase family member; affects sensitivity to chitin and glucan synthesis inhibitors; not required for yeast-to-hypha transition or for virulence in mice; Hap43-induced; Spider biofilm induced	4	5	1	1	438	50	5.64	1.306	5.729	0.322	113.74	85.04	7.85	24997.8	69307	20412.7	11279.5	58501.6	49.47	129.34	45.18	122.02	70.84						103				30			58							1				1
C1_13260W_A	#N/A	C1_13260W_A CGDID:CAL0000180019 COORDS:Ca22chr1A_C_albicans_SC5314:2893263-2893825W, translated using codon table 12 (151 amino acids) Uncharacterized ORF; (orf19.4952.1) Ortholog(s) have FK506 binding, Hsp70 protein binding, chaperone binding, peptidyl-prolyl cis-trans isomerase activity, role in protein complex assembly and cytoplasm, nucleus localization	15	5	2	2	151	16.5	5.07	20.608	0.01		16.29			595990			19735.3		35.85					46	50	42												1	1	2
C1_02520W_B	#N/A	C1_02520W_B CGDID:CAL0000183906 COORDS:Ca22chr1B_C_albicans_SC5314:530215-531951W, translated using codon table 12 (578 amino acids) Uncharacterized ORF; (orf19.2941) Putative cell wall protein; substrate for Kex2p processing in vitro; expression regulated by white-opaque switch; alkaline repressed; possibly essential (UAU1 method); flow model biofilm induced; Spider biofilm induced	3	5	2	2	578	57.5	4.87	32.948	0.01		22.47			484799			12226.9		35.01					42	36	31												1	2	2
C5_01910W_A	Translational activator for mRNAs with internal ribosome entry sites; induced in high iron; repressed by yeast-hypha switch; null exhibits sensitivity to sorbitol, 5-fluorocytosine, and cold temperatures; Spider biofilm repressed	GIS2 CGDID:CAL0000183688 COORDS:Ca22chr5A_C_albicans_SC5314:429592-430119W, translated using codon table 12 (175 amino acids) Verified ORF; (orf19.3182) Translational activator for mRNAs with internal ribosome entry sites; induced in high iron; repressed by yeast-hypha switch; null exhibits sensitivity to sorbitol, 5-fluorocytosine, and cold temperatures; Spider biofilm repressed	9	5	1	1	175	18.7	7.96	100	100	0.01				62642.2	92553.7			29307.3	78.85	75.06				23	75		28		92							16		1	1		1		1
CR_06340C_A	Glucose-6-phosphate isomerase; enzyme of glycolysis; antigenic; Efg1-regulated; induced upon adherence to polystyrene; repressed by phagocytosis, human neutrophils; flow model biofilm induced; rat catheter and Spider biofilm repressed	PGI1 CGDID:CAL0000197690 COORDS:Ca22chrRA_C_albicans_SC5314:1344809-1343157C, translated using codon table 12 (550 amino acids) Uncharacterized ORF; (orf19.3888) Glucose-6-phosphate isomerase; enzyme of glycolysis; antigenic; Efg1-regulated; induced upon adherence to polystyrene; repressed by phagocytosis, human neutrophils; flow model biofilm induced; rat catheter and Spider biofilm repressed	8	5	4	4	550	61.1	6.4	1.37	4.589	0.138	117.32	122.26	1.88	222720	400420	11297.2	15769.5	125755	66.91	120.15	83.95	154.23	59.17				18		24				30			25					1		2				1
C5_04130C_A	GPI-linked chitinase; required for normal filamentous growth; repressed in core caspofungin response; fluconazole, Cyr1, Efg1, pH-regulated; mRNA binds She3 and is localized to yeast-form buds and hyphal tips; Spider biofilm repressed	CHT2 CGDID:CAL0000190954 COORDS:Ca22chr5A_C_albicans_SC5314:921511-919760C, translated using codon table 12 (583 amino acids) Verified ORF; (orf19.3895) GPI-linked chitinase; required for normal filamentous growth; repressed in core caspofungin response; fluconazole, Cyr1, Efg1, pH-regulated; mRNA binds She3 and is localized to yeast-form buds and hyphal tips; Spider biofilm repressed	3	5	2	2	583	60.8	4.89	1.765	1.62	0.01	107.29	106.41		469900	222486		25523.3	101508	34.1	88.17		152.44	102.96	61	44		25						24					2	1		1						1
C7_03660C_A	Protein with similarity to amino acid-tRNA ligase; stationary phase enriched protein; GlcNAc-induced protein	C7_03660C_A CGDID:CAL0000176548 COORDS:Ca22chr7A_C_albicans_SC5314:814989-812914C, translated using codon table 12 (691 amino acids) Uncharacterized ORF; (orf19.6701) Protein with similarity to amino acid-tRNA ligase; stationary phase enriched protein; GlcNAc-induced protein	9	5	4	4	691	77.3	6.07	1.318	2.586	0.01	38.08	115.17		91817	247198		85074.1	18090	83.6	94.21			116.15		21				103										1				4
CR_04660C_A	UTP-glucose-1-phosphaturidyl transferase; localizes to yeast, not hyphal cell surface; Hog1-repressed; stationary phase enriched; induced in oralpharyngeal candidasis; rat catheter biofilm repressed; Bcr1-repressed in RPMI a/a biofilms	UGP1 CGDID:CAL0000175518 COORDS:Ca22chrRA_C_albicans_SC5314:1018033-1016391C, translated using codon table 12 (500 amino acids) Verified ORF; (orf19.1738) UTP-glucose-1-phosphaturidyl transferase; localizes to yeast, not hyphal cell surface; Hog1-repressed; stationary phase enriched; induced in oralpharyngeal candidasis; rat catheter biofilm repressed; Bcr1-repressed in RPMI a/a biofilms	8	5	3	3	500	55.5	6.73	0.874	0.849		6.92	53.56		51175.5	52441.2	36420.9	43923.9	16243.9	61.34	119.77			41.02		38		20		90										1		1		3
C2_03470C_A	#N/A	COX6 CGDID:CAL0000187468 COORDS:Ca22chr2A_C_albicans_SC5314:724258-723730C, translated using codon table 12 (150 amino acids) Verified ORF; (orf19.873.1) Putative cytochrome c oxidase; flucytosine induced	9	5	1	1	150	17.4	5.66	1.265	2.316	0.01	107.96	136.23		38490.6	70461.2		30429.3	32540.7	74.01	95.69				43	54				49				17			22		1	1				1				1
C1_10790W_A	Putative microsomal ATPase; plasma membrane-localized; regulated by Gcn2 and Gcn4; induced by amino acid starvation (3-AT); macrophage/pseudohyphal-repressed; protein levels decrease in stationary phase yeast; Spider biofilm repressed	CDC48 CGDID:CAL0000177910 COORDS:Ca22chr1A_C_albicans_SC5314:2390650-2393130W, translated using codon table 12 (826 amino acids) Verified ORF; (orf19.2340) Putative microsomal ATPase; plasma membrane-localized; regulated by Gcn2 and Gcn4; induced by amino acid starvation (3-AT); macrophage/pseudohyphal-repressed; protein levels decrease in stationary phase yeast; Spider biofilm repressed	5	5	4	4	826	90.9	5.05	2.161	6.87	0.01	72.08	123.24		22566.4	74061.5		10440.9	6857.76	125.24	132.05					49				74										1				4
C1_08330C_B	#N/A	C1_08330C_B CGDID:CAL0000187492 COORDS:Ca22chr1B_C_albicans_SC5314:1830276-1829230C, translated using codon table 12 (348 amino acids) Uncharacterized ORF; (orf19.5113) Alcohol dehydrogenase; soluble in hyphae; expression regulated by white-opaque switching; regulated by Ssn6; indued by Mnl1 in weak acid stress; protein enriched in stationary phase yeast cultures; Spider biofilm induced	9	5	3	3	348	36.8	6.68	100						157064					79.32					86	92													2	3
C2_10070W_A	Predicted dehydrogenase; transcript upregulated in an RHE model of oral candidiasis; virulence-group-correlated expression; Spider biofilm repressed	C2_10070W_A CGDID:CAL0000195177 COORDS:Ca22chr2A_C_albicans_SC5314:2064762-2065904W, translated using codon table 12 (380 amino acids) Uncharacterized ORF; (orf19.1774) Predicted dehydrogenase; transcript upregulated in an RHE model of oral candidiasis; virulence-group-correlated expression; Spider biofilm repressed	6	4	2	2	380	42.1	5.88	100	100					285280	54135.5				75.87					96	113													2	2
C1_02460W_B	#N/A	C1_02460W_B CGDID:CAL0000178048 COORDS:Ca22chr1B_C_albicans_SC5314:521329-521991W, translated using codon table 12 (220 amino acids) Verified ORF; (orf19.2935) Ribosomal protein L10; intron in 5'-UTR; downregulated upon phagocytosis by murine macrophage; transcription regulated by yeast-hypha switch; Spider biofilm repressed	6	4	1	1	220	25.2	10.08	4.071	5.234	0.01	116.84	113.93		56404.1	86846		10238.3	27055.8	88.78	106.84		124.35	66.86		38		25		77										1		1		1
C3_05370C_B	#N/A	C3_05370C_B CGDID:CAL0000179652 COORDS:Ca22chr3B_C_albicans_SC5314:1194209-1193033C, translated using codon table 12 (261 amino acids) Verified ORF; (orf19.6975) Ribosome-associated protein; antigenic in mice; complements S. cerevisiae yst1 yst2 mutant; similar to laminin receptor; predicted S/T phosphorylation, N-glycosylation, myristoylation, Hap43-, Gcn4-regulated; Spider biofilm repressed	8	4	2	2	261	28.7	4.91	0.939	0.743	0.01	73.59	59.21		292054	235825		346139	98320.6	70.62	120.1			68						69				15										2				1
C2_06290C_A	#N/A	ATP14 CGDID:CAL0000181045 COORDS:Ca22chr2A_C_albicans_SC5314:1279334-1278633C, translated using codon table 12 (108 amino acids) Uncharacterized ORF; (orf19.5491.1) Putative mitochondrial F1F0 ATP synthase subunit; macrophage/pseudohyphal-induced	11	4	1	1	108	12	5.25	4.199	7.439	0.01	112.1	94.22		72551.5	116830		15705.4	23201.1	76.1	93.13		115.1	70.41	54			14		49							28		1			1		1
C4_04800W_A	Ortholog(s) have role in ER-dependent peroxisome organization, endoplasmic reticulum inheritance, endoplasmic reticulum tubular network maintenance and endoplasmic reticulum tubular network organization, <a href="#GOsection">more</a>	C4_04800W_A CGDID:CAL0000195123 COORDS:Ca22chr4A_C_albicans_SC5314:1033282-1034382W, translated using codon table 12 (366 amino acids) Uncharacterized ORF; (orf19.3799) Ortholog(s) have role in endoplasmic reticulum tubular network maintenance, nuclear pore complex assembly and Golgi apparatus, cortical endoplasmic reticulum, integral to endoplasmic reticulum membrane, mitochondrion localization	6	4	1	1	366	38.7	7.33	0.618	1.306	0.01	32.35	112.73		23490	49604.5		37986.7	17263.6	89.56	127.83			47.31		53		18		60				39						1		1		1				1
C3_00090W_A	Predicted ribosomal protein; hyphal downregulated; repressed upon phagocytosis by murine macrophage; transcriptionally activated by Tbf1; Spider biofilm repressed	RPS24 CGDID:CAL0000180342 COORDS:Ca22chr3A_C_albicans_SC5314:15901-16308W, translated using codon table 12 (135 amino acids) Uncharacterized ORF; (orf19.5466) Predicted ribosomal protein; hyphal downregulated; repressed upon phagocytosis by murine macrophage; transcriptionally activated by Tbf1; Spider biofilm repressed	7	4	1	1	135	15.5	10.87	0.695	0.669	0.01	48.71	47.71		73664.9	70875.1		105999	49382.9	69.22	122.69				25	27		14		21									1	1		1		1
C2_02970C_A	NAD-aldehyde dehydrogenase; decreased expression in fluconazole-resistant isolate, or in hyphae; biofilm induced; fluconazole-downregulated; protein abundance is affected by URA3 expression in the CAI-4 strain; stationary phase enriched	ALD5 CGDID:CAL0000188934 COORDS:Ca22chr2A_C_albicans_SC5314:592926-591427C, translated using codon table 12 (499 amino acids) Uncharacterized ORF; (orf19.5806) NAD-aldehyde dehydrogenase; decreased expression in fluconazole-resistant isolate, or in hyphae; biofilm induced; fluconazole-downregulated; protein abundance is affected by URA3 expression in the CAI-4 strain; stationary phase enriched	8	4	3	3	499	54	5.67	4.56	0.981		92.95	78		73208.8	23146.3		18185.8		114.86	98.15				36	55													1	3
C2_05460W_B	#N/A	C2_05460W_B CGDID:CAL0000192208 COORDS:Ca22chr2B_C_albicans_SC5314:1118672-1120186W, translated using codon table 12 (504 amino acids) Verified ORF; (orf19.3575) Pyruvate kinase at yeast cell surface; Gcn4/Hog1/GlcNAc regulated; Hap43/polystyrene adherence induced; repressed by phagocytosis/farnesol; hyphal growth role; stationary phase enriched; flow model biofilm induced; Spider biofilm repress…	5	4	2	2	504	55.4	6.99	1.614	5.496	0.138	121.44	137.67	1.11	62075.1	143095	3108.53	6594.97	40485.1	116.04	148.66		143.18	59.16		64	82			132										1	1			2
CR_04510W_A	Hexokinase II; antigenic in humans; repressed by human neutrophils; Efg1-regulated; fluconazole-induced; gene regulation by Ssn6; present in exponential and stationary growth phase; flow model biofilm induced; Spider biofilm repressed	HXK2 CGDID:CAL0000189097 COORDS:Ca22chrRA_C_albicans_SC5314:995382-996836W, translated using codon table 12 (484 amino acids) Uncharacterized ORF; (orf19.542) Hexokinase II; antigenic in humans; repressed by human neutrophils; Efg1-regulated; fluconazole-induced; gene regulation by Ssn6; present in exponential and stationary growth phase; flow model biofilm induced; Spider biofilm repressed	6	4	2	2	484	53.4	5.55	5.576	8.038	0.01	134.78	135.07		71031.5	104120		4765.05	26516	80.57	107.18		132.08	65.73		28		15		98										1		1		2
CR_00150C_A	Putative peroxisomal 3-oxoacyl CoA thiolase; transcript regulated by Nrg1 and Mig1; farnesol regulated; Hap43-repressed	POT1 CGDID:CAL0000176675 COORDS:Ca22chrRA_C_albicans_SC5314:40227-39001C, translated using codon table 12 (408 amino acids) Uncharacterized ORF; (orf19.7520) Putative peroxisomal 3-oxoacyl CoA thiolase; transcript regulated by Nrg1 and Mig1; farnesol regulated; Hap43-repressed	4	4	2	2	408	42.9	6.1	2.285	2.51	0.905	68.57	81.18	21.16	82277.6	82280.6	11506.7	21291	11411.2	65.93	107.83	19.95	20.53	22.01		22		17		46										1		1		2
C2_04600C_B	#N/A	C2_04600C_B CGDID:CAL0000181064 COORDS:Ca22chr2B_C_albicans_SC5314:961946-961389C, translated using codon table 12 (185 amino acids) Verified ORF; (orf19.4490) Ribosomal protein L17; mutation confers hypersensitivity to 5-FU, tubercidin; repressed upon phagocytosis by macrophage; Hap43-induced; Spider biofilm repressed	5	4	1	1	185	21	10.77	0.972	3.875	0.01	47.09	0		26972	107504		27741.4	16002.9	45.05						25		14		52				20						1		1		1				1
C7_00750W_B	#N/A	C7_00750W_B CGDID:CAL0000176318 COORDS:Ca22chr7B_C_albicans_SC5314:143529-143912W, translated using codon table 12 (86 amino acids) Uncharacterized ORF; (orf19.7043.1) Protein similar to a region of acyl-coenzyme-A-binding protein; amphotericin B repressed; regulated by Nrg1, Tup1; Hap43-induced	33	4	3	3	86	9.9	4.92	0.381	0.809	0.083	6.37	82.94	0.58	52337	65484.6	3460.04	185718	60247.9	62.47	132.34			81.27						79				22										3				1
C3_01810C_A	Alpha-1,2-mannosyl transferase; predicted type II Golgi membrane protein; adds 2nd mannose during cell-wall mannoprotein biosynthesis; required for wild-type virulence and adherence to epithelial cells; Hap43-induced	MNT1 CGDID:CAL0000188662 COORDS:Ca22chr3A_C_albicans_SC5314:400351-399056C, translated using codon table 12 (431 amino acids) Verified ORF; (orf19.1665) Alpha-1,2-mannosyl transferase; predicted type II Golgi membrane protein; adds 2nd mannose during cell-wall mannoprotein biosynthesis; required for wild-type virulence and adherence to epithelial cells; Hap43-induced	6	4	1	1	431	50	6.9	0.733	1.278		58.55	120.64		23297.8	40629.2		31791.4		93.99	100.26				26	32				150									1	1				1
C3_02610C_A	Glutathione-independent glyoxalase; binds human immunoglobulin E; alkaline, fluconazole, Hog1 repressed; hypoxia, oxidative stress via Cap1, Hap43 induced; stationary-phase enriched; rat catheter, Spider biofilm induced	GLX3 CGDID:CAL0000194072 COORDS:Ca22chr3A_C_albicans_SC5314:565876-565166C, translated using codon table 12 (236 amino acids) Verified ORF; (orf19.251) Glutathione-independent glyoxalase; binds human immunoglobulin E; alkaline, fluconazole, Hog1 repressed; hypoxia, oxidative stress via Cap1, Hap43 induced; stationary-phase enriched; rat catheter, Spider biofilm induced	14	4	2	2	236	25.8	4.87	6.778	5.585	0.349	139	140.07	6.67	166164	137310	12866	8736.62	40560.5	68.57	121	45.97	142.32	53.31		68		31		40										2		1		1
C1_02640C_A	Putative mitochondrial primary import receptor	TOM20 CGDID:CAL0000187425 COORDS:Ca22chr1A_C_albicans_SC5314:553381-552866C, translated using codon table 12 (171 amino acids) Verified ORF; (orf19.2953) Putative mitochondrial primary import receptor	16	4	2	2	171	19	8.46	3.446	3.405	0.144	121.92	132.7	0.8	59274.5	109250	4824.18	7740.08	33437.4	80.62	107.93		132.15	35.69		25				74										1				2
C5_03260C_B	#N/A	C5_03260C_B CGDID:CAL0000179933 COORDS:Ca22chr5B_C_albicans_SC5314:740256-736972C, translated using codon table 12 (1094 amino acids) Uncharacterized ORF; (orf19.2653) Protein with a transient receptor potential (TRP) ion channel domain; mutants are viable; rat catheter and Spider biofilm induced; flow model biofilm repressed	1	4	1	1	1094	126	8.05	0.68	0.647	0.01	23.11	8.77		41565.3	33745.9		52535.6	55693.8	18.27	73.62		67.24	14.04					19					35		33		22					1					1
C7_01250W_A	40S ribosomal subunit similar to G-beta subunits; glucose or N starvation induced filamentation; required for virulence in mice; snoRNA snR24 encoded in ASC1 intron; repressed in stationary phase; GlcNAc-induced; Spider biofilm repressed	ASC1 CGDID:CAL0000180554 COORDS:Ca22chr7A_C_albicans_SC5314:257914-259126W, translated using codon table 12 (317 amino acids) Verified ORF; (orf19.6906) 40S ribosomal subunit similar to G-beta subunits; glucose or N starvation induced filamentation; required for virulence in mice; snoRNA snR24 encoded in ASC1 intron; repressed in stationary phase; GlcNAc-induced; Spider biofilm repressed	8	4	2	2	317	34.5	6.54	3.589	4.464	0.01	115.23	123.1		106188	103058		18422.2	46675.5	73.52	119.99		120.36	54.91		55				68										2				2
C4_04150C_A	Putative pyruvate dehydrogenase; fluconazole-induced; protein level decreases in stationary phase cultures; Spider biofilm repressed	PDB1 CGDID:CAL0000175775 COORDS:Ca22chr4A_C_albicans_SC5314:886638-885499C, translated using codon table 12 (379 amino acids) Uncharacterized ORF; (orf19.5294) Putative pyruvate dehydrogenase; fluconazole-induced; protein level decreases in stationary phase cultures; Spider biofilm repressed	7	4	2	2	379	41.3	5.5	0.641	0.769	0.01	28.22	67.94		23739.9	52020.6		37041.4	13050.9	59.46	121.18			95.75				44		72							21					1		2
C5_05490C_B	#N/A	C5_05490C_B CGDID:CAL0000178365 COORDS:Ca22chr5B_C_albicans_SC5314:1181017-1179512C, translated using codon table 12 (501 amino acids) Uncharacterized ORF; (orf19.4051) Putative tRNA-His synthetase; downregulated upon phagocytosis by murine macrophage; stationary phase enriched protein; Spider biofilm repressed	2	3	1	1	501	55.6	6.28	100	100	0.01				66224.7	82906.8			26404.7	39.62	92.94					58		40		68										1		1		1
C2_02200W_A	Putative zinc transporter essential for tolerance to zinc; plays a role in zincosome formation; Hap43-induced; required for normal filamentous growth; mRNA binds She3 and is localized to hyphal tips	C2_02200W_A CGDID:CAL0000192596 COORDS:Ca22chr2A_C_albicans_SC5314:433142-434578W, translated using codon table 12 (478 amino acids) Verified ORF; (orf19.1536) Putative vacuolar transporter; Hap43-induced; required for normal filamentous growth; mRNA binds She3 and is localized to hyphal tips	4	3	1	1	478	52.5	5.64	1.923	2.43	0.412	32.34	29.15	10.9	74455.9	94068.3	10825	38709.4	26247.2	45.04	105.37	18.57		62.81		44		40		49										1		1		1
C3_02780W_B	#N/A	C3_02780W_B CGDID:CAL0000180441 COORDS:Ca22chr3B_C_albicans_SC5314:601267-602643W, translated using codon table 12 (458 amino acids) Verified ORF; (orf19.269) Seryl-tRNA synthetase; charges the tRNA that recognizes the CUG codon, which typically specifies Leu, but specifies Ser in C. albicans; complements S. cerevisiae ses1 mutant viability; soluble protein in hyphae; macrophage-regulated	4	3	2	2	458	52.5	6.05	0.344	0.536	4.096	9.85	12.58	36.83	85728.1	83743.3	95853.3	135372	23400.5	72.99	90.91		42.42	34.1				23		57												1		2
C4_06720W_B	#N/A	C4_06720W_B CGDID:CAL0000183557 COORDS:Ca22chr4B_C_albicans_SC5314:1497918-1498868W, translated using codon table 12 (316 amino acids) Verified ORF; (orf19.3138) Nucleolar protein; flucytosine induced; Hap43-induced; Spider biofilm repressed	4	3	1	1	316	33.1	10.26	1.702	3.869	0.524	85.06	104.92	31.93	23364.2	45490.4	7545.19	11758.2	15091.4	64.01	101.77	25.39	50.15	100.2		22		15		28										1		1		1
C2_08040C_A	#N/A	RPS10 CGDID:CAL0000177647 COORDS:Ca22chr2A_C_albicans_SC5314:1633989-1633314C, translated using codon table 12 (118 amino acids) Verified ORF; (orf19.2179.2) Ribosomal protein S10; downregulated in the presence of human whole blood or PMNs; Spider biofilm repressed	12	3	1	1	118	13.8	9.83	1.758	2.336	0.01	120.94	90.01		28749.5	38191.3		16349.7	21092.9	82.04	73.39				22	17				40									1	1				1
CR_04650W_A	#N/A	CR_04650W_A CGDID:CAL0000174822 COORDS:Ca22chrRA_C_albicans_SC5314:1015928-1016215W, translated using codon table 12 (95 amino acids) Uncharacterized ORF; (orf19.1738.1) Protein involved in microtubule morphogenesis; required for protection from excess free beta-tubulin; possibly involved the beta-tubulin folding; Spider biofilm repressed	36	3	3	3	95	11.1	5.31	1.432	3.328	0.01	99.22	91.44		55919.6	109276		32837.3	20500.2	80.09	127.88		51.4	54.82						56														3
CR_01400W_B	#N/A	CR_01400W_B CGDID:CAL0000176955 COORDS:Ca22chrRB_C_albicans_SC5314:332032-333162W, translated using codon table 12 (376 amino acids) Verified ORF; (orf19.2525) Homoisocitrate dehydrogenase; catalyzes 4th step in the alpha-aminoadipate pathway of lysine biosynthesis; clade-associated gene expression; protein level decreases in stationary phase cultures; Spider biofilm repressed	8	3	2	2	376	40.6	5.85	0.638	1.023	0.357	36.04	108.24	3.76	31045.4	48660	3990.5	48773.2	13293.7	67.74	122.54	16.56		53.74						143														2
C1_00160C_B	#N/A	C1_00160C_B CGDID:CAL0000184518 COORDS:Ca22chr1B_C_albicans_SC5314:29488-28286C, translated using codon table 12 (400 amino acids) Verified ORF; (orf19.6090) Putative nucleolar protein with a predicted role in pre-rRNA processing and ribosome biogenesis; repressed by nitric oxide; required for flow model biofilm formation; Spider biofilm repressed	2	3	1	1	400	43.5	4.69	2.782	3.914	0.01	138.51	138.51		63285.6	90685.6		7659.51	22876.4	79.38	110.77		141.09	55.67	30	36				32									1	1				1
CR_07400C_B	#N/A	CR_07400C_B CGDID:CAL0000181257 COORDS:Ca22chrRB_C_albicans_SC5314:1607448-1605973C, translated using codon table 12 (491 amino acids) Verified ORF; (orf19.6127) Putative dihydrolipoamide dehydrogenase; soluble in hyphae; antigenic in human oral infection and murine systemic infection; macrophage-induced protein; protein present in exponential and stationary phase yeast cultures; Hap43p-repressed	7	3	3	3	491	52.8	6.86	1.331	2.091	0.01	79.08	122.85		50675.9	115172		68387.6	14584.7	100.47	133.64			66.15						77														3
C2_03080W_B	#N/A	C2_03080W_B CGDID:CAL0000179247 COORDS:Ca22chr2B_C_albicans_SC5314:620904-622013W, translated using codon table 12 (369 amino acids) Uncharacterized ORF; (orf19.5791) Putative mitochondrial NAD-isocitrate dehydrogenase subunit; induced by ciclopirox; induced in high iron; present in exponential and stationary growth phases; Spider biofilm repressed	8	3	3	3	369	39.8	7.18	3.136	4.436	0.01	122.86	130.27		49375.4	71310.7		12205.5	23404.8	107.31	143.73		128.93	67.7						44														3
C5_00930C_B	#N/A	C5_00930C_B CGDID:CAL0000185658 COORDS:Ca22chr5B_C_albicans_SC5314:213855-213076C, translated using codon table 12 (259 amino acids) Uncharacterized ORF; (orf19.1974) Putative carboxypeptidase y inhibitor; transcript regulated upon yeast-hypha switch; colony morphology-related gene regulation by Ssn6	11	3	2	2	259	29.3	6.65	100	100					85118	86146.2				86.37	105.14					29				25										1				2
CR_08340W_A	Cystathionine gamma-lyase; induced by alkaline, amphotericin B, cadmium stress, oxidative stress via Cap1; possibly adherence-induced; Hog1 regulated; reduced levels in stationary phase yeast cells; Spider and flow model biofilm induced	CYS3 CGDID:CAL0000178125 COORDS:Ca22chrRA_C_albicans_SC5314:1805669-1806868W, translated using codon table 12 (399 amino acids) Uncharacterized ORF; (orf19.6402) Cystathionine gamma-lyase; induced by alkaline, amphotericin B, cadmium stress, oxidative stress via Cap1; possibly adherence-induced; Hog1 regulated; reduced levels in stationary phase yeast cells; Spider and flow model biofilm induced	6	3	2	2	399	42.9	6.7	100	100					34230	40121.6				93.4	119.92					47				91										1				2
C6_02560W_A	Putative oxidoreductase; protein levels affected by URA3 expression in CAI-4 strain background; Efg1, Efh1 regulated; Rgt1-repressed; protein present in exponential and stationary growth phase yeast; rat catheter biofilm repressed	C6_02560W_A CGDID:CAL0000178081 COORDS:Ca22chr6A_C_albicans_SC5314:524615-525661W, translated using codon table 12 (348 amino acids) Uncharacterized ORF; (orf19.5525) Putative oxidoreductase; protein levels affected by URA3 expression in CAI-4 strain background; Efg1, Efh1 regulated; Rgt1-repressed; protein present in exponential and stationary growth phase yeast; rat catheter biofilm repressed	5	3	2	2	348	37.7	5.77	3.141	6.468	0.01	61.81	156.06		76793.8	116442		22452.2	5938.96	79.92	113.88					25				114										1				2
C1_00490C_B	#N/A	C1_00490C_B CGDID:CAL0000175373 COORDS:Ca22chr1B_C_albicans_SC5314:78370-78011C, translated using codon table 12 (119 amino acids) Verified ORF; (orf19.6059) Putative glutaredoxin; described as a glutathione reductase; induced by human neutrophils and benomyl treatment; alkaline repressed; regulated by Gcn2 and Gcn4; required for virulence in mouse model; Spider biofilm induced	25	3	2	2	119	13.1	7.94	0.894	0.77	0.067	49.24	73.68	0.29	235480	162215	3413.91	236560	80983.1	59.83	131.42	13.78		73.13		22				41										1				2
C1_14090W_A	#N/A	C1_14090W_A CGDID:CAL0000182181 COORDS:Ca22chr1A_C_albicans_SC5314:3104912-3105293W, translated using codon table 12 (106 amino acids) Uncharacterized ORF; (orf19.7215.3) Ortholog(s) have chaperone binding, unfolded protein binding activity, role in protein refolding and mitochondrial matrix localization	19	3	2	2	106	11.5	8.97	1.294	3.675	0.01	94.4	119.92		162552	472353		140334	37352.6	86.03	99.53					21				58										1				2
C1_11660W_A	Putative glutamate decarboxylase; alkaline, macrophage-downregulated gene; amphotericin B induced; induced by Mnl1 under weak acid stress; stationary phase enriched protein; rat catheter biofilm repressed	GAD1 CGDID:CAL0000195622 COORDS:Ca22chr1A_C_albicans_SC5314:2555744-2557450W, translated using codon table 12 (568 amino acids) Uncharacterized ORF; (orf19.1153) Putative glutamate decarboxylase; alkaline, macrophage-downregulated gene; amphotericin B induced; induced by Mnl1 under weak acid stress; stationary phase enriched protein; rat catheter biofilm repressed	9	3	3	3	568	63.8	6.65		100						157675					103.23									133														3
C2_08760C_A	Putative translation initiation factor eIF4G; overexpression causes hyperfilamentation; hyphal- and macrophage-induced; genes encoding some translation factors are downregulated upon phagocytosis by murine macrophage	TIF4631 CGDID:CAL0000188458 COORDS:Ca22chr2A_C_albicans_SC5314:1783135-1779881C, translated using codon table 12 (1084 amino acids) Uncharacterized ORF; (orf19.3599) Putative translation initiation factor eIF4G; overexpression causes hyperfilamentation; hyphal- and macrophage-induced; genes encoding some translation factors are downregulated upon phagocytosis by murine macrophage	3	3	2	2	1084	118.2	6.13	3.207	3.443	0.01	99.15	115.26		51772.1	58086.2		10846.4	32802.2	66.86	113.14		114.86	35.53						85				56										2				1
CR_10100C_B	#N/A	CR_10100C_B CGDID:CAL0000177095 COORDS:Ca22chrRB_C_albicans_SC5314:2156540-2154978C, translated using codon table 12 (520 amino acids) Verified ORF; (orf19.7585) Inositol-1-phosphate synthase; antigenic in human; repressed by farnesol in biofilm or by caspofungin; upstream inositol/choline regulatory element; glycosylation predicted; rat catheter, flow model induced; Spider biofilm repressed	4	3	2	2	520	57.7	5.54	0.974	0.279	0.1	104.22	1.87	0.02	61689.4	24909.7	3252.12	30129.8	39032.2	92.97	54.68		65.88	23.34		69								23						2								1
C1_05110C_A	3-deoxy-D-arabinoheptulosonate-7-phosphate synthase; aromatic amino acid biosynthesis; GCN-regulated; feedback-inhibited by tyrosine if produced in S. cerevisiae Aro3p and Aro4p catalyze same reaction; protein decreases in stationary phase	ARO4 CGDID:CAL0000182853 COORDS:Ca22chr1A_C_albicans_SC5314:1069643-1068531C, translated using codon table 12 (370 amino acids) Verified ORF; (orf19.4060) 3-deoxy-D-arabinoheptulosonate-7-phosphate synthase; aromatic amino acid biosynthesis; GCN-regulated; feedback-inhibited by tyrosine if produced in S. cerevisiae Aro3p and Aro4p catalyze same reaction; protein decreases in stationary phase	4	3	1	1	370	40.3	6.65	2.169	2.309	0.01	66.72	146.98		37328	39748.9		17212	7359.82	58.04	99.56				38	80								26					1	1								1
C2_05500W_B	#N/A	C2_05500W_B CGDID:CAL0000184385 COORDS:Ca22chr2B_C_albicans_SC5314:1122708-1123409W, translated using codon table 12 (233 amino acids) Verified ORF; (orf19.3579) Putative F0-ATP synthase subunit 4; macrophage/pseudohyphal-induced; present in exponential and stationary growth phases	15	3	3	3	233	25.8	6.38	1.283	1.577	0.17	92.99	109.85	1.92	183394	193318	5759.51	131010	66491.4	76.05	121.62	18.49		61.77						64														3
C1_02330C_B	#N/A	C1_02330C_B CGDID:CAL0000184997 COORDS:Ca22chr1B_C_albicans_SC5314:488216-487367C, translated using codon table 12 (127 amino acids) Verified ORF; (orf19.3690.2) Ribosomal 60S subunit protein; Spider biofilm repressed	27	3	3	3	127	14.2	10.48	3.698	3.065	0.111	115.97	111.45	0.46	187749	224407	2869.96	31716.2	84216.8	74.89	97.3		120.96	47.43				23		22												2		1
C1_08090C_B	#N/A	C1_08090C_B CGDID:CAL0000185779 COORDS:Ca22chr1B_C_albicans_SC5314:1766790-1763737C, translated using codon table 12 (1017 amino acids) Verified ORF; (orf19.5081) Functional homolog of S. cerevisiae Fun12 translation initiation factor eIF5B; genes encoding ribosomal subunits, translation factors, and tRNA synthetases are downregulated upon phagocytosis by murine macrophage	1	3	1	1	1017	113	5.9	2.591	7.223	0.01	113.5	132.18		51946.3	59433.9		11618.5	12443.4	82.02	126.45		127.26	78.28		35				58										1				1
C1_13050W_A	#N/A	RPL14 CGDID:CAL0000179395 COORDS:Ca22chr1A_C_albicans_SC5314:2839769-2840518W, translated using codon table 12 (131 amino acids) Verified ORF; (orf19.4931.1) Ribosomal protein L14; promoter bound directly by Tbf1p; Hap43p-induced gene	6	3	1	1	131	14.7	10.9	100	100	0.01				83985	104316			46571.7	61.02	114.87			39.3		24		20		41										1		1		1
C2_01010W_A	High-affinity glucose transporter of the major facilitator superfamily; 20 members in the C. albicans glucose transporter family; 12 probable membrane-spanning segments; gene has intron; expressed in rich medium; flow model biofilm induced	HGT8 CGDID:CAL0000198394 COORDS:Ca22chr2A_C_albicans_SC5314:167263-168915W, translated using codon table 12 (550 amino acids) Verified ORF; (orf19.2021) High-affinity glucose transporter of the major facilitator superfamily; 20 members in the C. albicans glucose transporter family; 12 probable membrane-spanning segments; gene has intron; expressed in rich medium; flow model biofilm induced	2	3	1	1	550	61.1	7.56	1.253	0.64	0.01	98.89	36.29		100097	51127.7		79883	25362.7	67.49	119.81			55.93	45		15			41									1		1			1
C1_00710C_A	Beta-tubulin; functional homolog of ScTub2; overproduction makes S. cerevisiae inviable; has two introns; GlcNAc, hypha fluconazole-induced; slow growth, ectopic expression increases white-to opaque switch; rat catheter biofilm repressed	TUB2 CGDID:CAL0000176403 COORDS:Ca22chr1A_C_albicans_SC5314:125596-123868C, translated using codon table 12 (449 amino acids) Verified ORF; (orf19.6034) Beta-tubulin; functional homolog of ScTub2; overproduction makes S. cerevisiae inviable; has two introns; GlcNAc, hypha fluconazole-induced; slow growth, ectopic expression increases white-to opaque switch; rat catheter biofilm repressed	4	3	1	1	449	50	4.78	0.967	3.169	0.01	57.43	0		54102.4	177298		55943.3	9062.88	81.74				89.84	44					39				28					1					1				1
CR_05380C_B	#N/A	CR_05380C_B CGDID:CAL0000181184 COORDS:Ca22chrRB_C_albicans_SC5314:1156409-1155543C, translated using codon table 12 (288 amino acids) Uncharacterized ORF; (orf19.5286) Putative flavodoxin; flow model, rat catheter and Spider biofilm repressed	11	3	1	1	288	29.8	7.96	0.968	2.501		73.47	87.4		10948.4	19713.3		11305		62.01	101.41		91.32					39		70				75								1		1				1
C1_14000C_A	Ortholog of S. cerevisiae Doa4;, a ubiquitin hydrolase involved in recycling ubiquitin from proteasome-bound ubiquitinated intermediates; oxidative stress-induced via Cap1; mutants are viable	DOA4 CGDID:CAL0000183207 COORDS:Ca22chr1A_C_albicans_SC5314:3086692-3084257C, translated using codon table 12 (811 amino acids) Verified ORF; (orf19.7207) Ortholog of S. cerevisiae Doa4;, a ubiquitin hydrolase involved in recycling ubiquitin from proteasome-bound ubiquitinated intermediates; oxidative stress-induced via Cap1; mutants are viable	1	3	1	1	811	92.8	7.97	10.602	11.785	0.01	142.71	145.12		280024	328288		6405.3	55833.9	91.11	131.54		154.33	94.52				17		16				17								1		1				1
CR_09120C_B	#N/A	CR_09120C_B CGDID:CAL0000187193 COORDS:Ca22chrRB_C_albicans_SC5314:1946346-1944786C, translated using codon table 12 (448 amino acids) Verified ORF; (orf19.7308) Alpha-tubulin; gene has intron; complements cold-sensitivity of S. cerevisiae tub1 mutant; C. albicans has single alpha-tubulin gene, whereas S. cerevisiae has two (TUB1, TUB3); farnesol-upregulated in biofilm; sumoylation target	2	3	1	1	448	49.9	5.06	1.481	6.656	0.01	17.09	256.11		67917.4	305201		45853.7	16683.8	49.91	122.39			85.45	26	48				33									1	1				1
C7_00360W_B	#N/A	C7_00360W_B CGDID:CAL0000179432 COORDS:Ca22chr7B_C_albicans_SC5314:59071-60084W, translated using codon table 12 (337 amino acids) Verified ORF; (orf19.7084) Cell-surface associated glycoprotein; promotes activation of Cek1 in a matrix-dependent manner; N-glycosylated; Spider biofilm induced	4	3	1	1	337	36.5	8.68	0.877	1.536		19.83	69.12		23827.9	41756.8		27185.2		24.25	99.04							39	18	39												1	1	1
CR_00540C_A	Mitochondrial malate dehydrogenase; regulated by Mig1, Tup1, white-opaque switch, phagocytosis; induced in high iron; antigenic during murine and human infection; repressed in Spider biofilms by Bcr1, Tec1, Ndt80, Rob1, Brg1	MDH1 CGDID:CAL0000181993 COORDS:Ca22chrRA_C_albicans_SC5314:128190-127177C, translated using codon table 12 (337 amino acids) Uncharacterized ORF; (orf19.7481) Mitochondrial malate dehydrogenase; regulated by Mig1, Tup1, white-opaque switch, phagocytosis; induced in high iron; antigenic during murine and human infection; repressed in Spider biofilms by Bcr1, Tec1, Ndt80, Rob1, Brg1	7	3	2	2	337	36	5.62	100	100					59623.2	42286.5				50.92	118.52				47	26													2	1
C2_06890C_A	Similar to oxidoreductases and to S. cerevisiae Yjr096wp; Sfu1 repressed; induced by benomyl treatment, Ssr1; Hap43-repressed; flow model biofilm repressed	C2_06890C_A CGDID:CAL0000190671 COORDS:Ca22chr2A_C_albicans_SC5314:1416583-1415624C, translated using codon table 12 (319 amino acids) Uncharacterized ORF; (orf19.2244) Similar to oxidoreductases and to S. cerevisiae Yjr096wp; Sfu1 repressed; induced by benomyl treatment, Ssr1; Hap43-repressed; flow model biofilm repressed	11	3	2	2	319	36.3	5.69	1.451	4.44	0.01	97.27	133.42		11875.6	36339.8		8184.49	4943.41	74.49	139.56									55														2
C4_02340W_A	Putative protease B inhibitor; hyphal-induced expression; Cyr1p- and Ras1p-repressed	C4_02340W_A CGDID:CAL0000188954 COORDS:Ca22chr4A_C_albicans_SC5314:463613-463996W, translated using codon table 12 (127 amino acids) Uncharacterized ORF; (orf19.2769) Putative protease B inhibitor; hyphal-induced expression; Cyr1p- and Ras1p-repressed	12	3	1	1	127	13.6	8.12	0.371	1.024		11.67	86.47		14984.5	41393.5		40431.7		70.29	87.94				36									63			24		1									1
C1_05170C_A	Predicted ubiquitin-binding protein; rat catheter biofilm repressed	CUE5 CGDID:CAL0000199921 COORDS:Ca22chr1A_C_albicans_SC5314:1095966-1094686C, translated using codon table 12 (426 amino acids) Uncharacterized ORF; (orf19.448) Predicted ubiquitin-binding protein; rat catheter biofilm repressed	8	3	2	2	426	48	4.87	1.159	3.206		0	77.1		84794.9	217836		58791.2			69.63					29		34		29										1		1		1
C4_04890C_B	#N/A	C4_04890C_B CGDID:CAL0000189463 COORDS:Ca22chr4B_C_albicans_SC5314:1054605-1054138C, translated using codon table 12 (155 amino acids) Uncharacterized ORF; (orf19.3789) Predicted ribosomal protein; downregulated upon phagocytosis by murine macrophage; intron in 5'-UTR; Hap43-induced; Spider biofilm repressed	14	3	2	2	155	17.4	11.37	5.284	2.418	0.01	122.67	129.72		289060	243873		43506.4	91722.6	89.46	49.39		134.51	52.3		32				25										2				1
C3_02560W_A	Putative DNA damage checkpoint protein; transcript induced during filamentous growth; regulated by Nrg1, Tup1	DDC1 CGDID:CAL0000196580 COORDS:Ca22chr3A_C_albicans_SC5314:554595-556061W, translated using codon table 12 (488 amino acids) Uncharacterized ORF; (orf19.245) Putative DNA damage checkpoint protein; transcript induced during filamentous growth; regulated by Nrg1, Tup1	2	3	1	1	488	56	7.12	1.272	1.193	0.01	100.47	123.29		78960.9	74042.5		62070.8	26235.8	79.68	122.91			42.06				23		25				21								1		1				1
C5_03360W_B	#N/A	C5_03360W_B CGDID:CAL0000184192 COORDS:Ca22chr5B_C_albicans_SC5314:763587-764060W, translated using codon table 12 (157 amino acids) Verified ORF; (orf19.2643) Putative RNA polymerase subunit; heterozygous null mutant exhibits resistance to parnafungin in the C. albicans fitness test	12	3	1	1	157	17.5	4.6																				57		103				31								1		1				1
C4_05580C_A	Secreted protein; exogenously expressed protein is a substrate for Kex2 processing in vitro; fluconazole-regulated; Spider biofilm induced	C4_05580C_A CGDID:CAL0000176097 COORDS:Ca22chr4A_C_albicans_SC5314:1218956-1217970C, translated using codon table 12 (328 amino acids) Uncharacterized ORF; (orf19.1239) Secreted protein; exogenously expressed protein is a substrate for Kex2 processing in vitro; fluconazole-regulated; Spider biofilm induced	8	3	2	2	328	34.9	8.16	100						130164					45.78					72	33	14												1	1	1
C1_06810W_B	#N/A	C1_06810W_B CGDID:CAL0000174233 COORDS:Ca22chr1B_C_albicans_SC5314:1453380-1454837W, translated using codon table 12 (485 amino acids) Verified ORF; (orf19.6229) Catalase; resistance to oxidative stress, neutrophils, peroxide; role in virulence; regulated by iron, ciclopirox, fluconazole, carbon source, pH, Rim101, Ssn6, Hog1, Hap43, Sfu1, Sef1, farnesol, core stress response; Spider biofilm indu…	4	3	2	2	485	54.8	6.65	15.34	7.426	1.575	105.21	129.84	26.42	143043	69778.8	7241.15	4194.31	3738.45	78.42	126.34	43.76				27				26										1				2
C2_08870C_A	1,3-beta-glucan-linked cell wall protein; N-mannosylated, O-glycosylated by Pmt1; cell wall defect in het mutant; Hog1/fluconazole/hypoxia induced; iron/Efg1/Plc1/temp regulated; flow model biofilm induced; hyphal, Spider biofilm repressed	PIR1 CGDID:CAL0000186859 COORDS:Ca22chr2A_C_albicans_SC5314:1801685-1800528C, translated using codon table 12 (385 amino acids) Verified ORF; (orf19.220) 1,3-beta-glucan-linked cell wall protein; N-mannosylated, O-glycosylated by Pmt1; cell wall defect in het mutant; Hog1/fluconazole/hypoxia induced; iron/Efg1/Plc1/temp regulated; flow model biofilm induced; hyphal, Spider biofilm repressed	5	3	1	1	385	40.6	5.29	0.677	0.798	0.01	38.17	44.68		55885.3	42982.9		93717	99619	25.42	90.11		62.57	35.63										47			23											1
C7_00710W_B	#N/A	C7_00710W_B CGDID:CAL0000194381 COORDS:Ca22chr7B_C_albicans_SC5314:131585-131860W, translated using codon table 12 (67 amino acids) Uncharacterized ORF; (orf19.7048.1) Putative ribosomal protein S28B	31	3	2	2	67	7.5	10.36	1.557	3.117	0.01	108.54	107		81826	80088		21869.9	34987.4	69.83	118.68		125.61	46.28		21				48										1				2
C2_00340C_B	#N/A	C2_00340C_B CGDID:CAL0000175966 COORDS:Ca22chr2B_C_albicans_SC5314:43583-42108C, translated using codon table 12 (491 amino acids) Uncharacterized ORF; (orf19.2098) Aromatic transaminase of the Ehrlich fusel oil pathway of aromatic alcohol biosynthesis; Rim101 independent alkaline induction; protein abundance affected by URA3 expression in CAI-4 strain; Gcn4-regulated; stationary phase enriched	2	3	1	1	491	54.7	6.19	1.653	3.383	0.01	131.8	114.17		29528.1	43857.2		9367.27	23758	66.86	116.02		120.81	36.22						74				27										1				1
C1_00060W_A	Transcriptional corepressor; represses filamentous growth; regulates switching; role in germ tube induction, farnesol response; in repression pathways with Nrg1, Rfg1; farnesol upregulated in biofilm; rat catheter, Spider biofilm repressed	TUP1 CGDID:CAL0000186393 COORDS:Ca22chr1A_C_albicans_SC5314:12163-13701W, translated using codon table 12 (512 amino acids) Verified ORF; (orf19.6109) Transcriptional corepressor; represses filamentous growth; regulates switching; role in germ tube induction, farnesol response; in repression pathways with Nrg1, Rfg1; farnesol upregulated in biofilm; rat catheter, Spider biofilm repressed	4	3	2	2	512	57.6	6	1.235	1.547	0.01	88.88	100.27		68631.9	76274.9		42869.2	31084.1	77.79	113.09					22				43										1				2
C7_01640W_A	Putative dihydrolipoamide acetyltransferase component (E2) of pyruvate dehydrogenase complex; sumoylation target; Spider biofilm repressed	LAT1 CGDID:CAL0000189879 COORDS:Ca22chr7A_C_albicans_SC5314:352680-354113W, translated using codon table 12 (477 amino acids) Uncharacterized ORF; (orf19.6561) Putative dihydrolipoamide acetyltransferase component (E2) of pyruvate dehydrogenase complex; sumoylation target; Spider biofilm repressed	7	3	3	3	477	50	5.9	2.062	7.675	0.785	117.49	114.83	40.46	96670.9	174135	7250.96	14605.6	47453.7	78.86	125.22		135.88	48.07		32				50										1				2
C3_06250W_B	#N/A	C3_06250W_B CGDID:CAL0000178424 COORDS:Ca22chr3B_C_albicans_SC5314:1425219-1425866W, translated using codon table 12 (215 amino acids) Verified ORF; (orf19.7409) Component of COPII-coated vesicles; transcript induced upon filamentous growth; rat catheter biofilm repressed	6	2	1	1	215	24.5	7.12	0.843	2.455	0.01	36.36	116.83		24468	71237.1		29011.3	17003	50.06	87.53							38		66												1		1
CR_00320C_B	#N/A	CR_00320C_B CGDID:CAL0000174104 COORDS:Ca22chrRB_C_albicans_SC5314:83460-82153C, translated using codon table 12 (435 amino acids) Verified ORF; (orf19.7501) Nucleosome assembly protein; mutants show constitutive filamentous growth; present in exponential and stationary growth phase yeast cultures	6	2	2	2	435	49.5	4.31	4.118	6.056	0.473	37.42	112.4	9.03	20234.1	29754.4	3213.72	8463.69	6790.77	34.61	118.98			37.11						41														2
C6_03790C_B	#N/A	C6_03790C_B CGDID:CAL0000184987 COORDS:Ca22chr6B_C_albicans_SC5314:819111-817471C, translated using codon table 12 (546 amino acids) Verified ORF; (orf19.5753) Glycerol permease involved in glycerol uptake; member of the major facilitator superfamily; induced by osmotic stress, at low glucose in rich media, during cell wall regeneration; 12 membrane spans; Hap43p-induced gene	4	2	2	2	546	60.5	5.82	6.231		100	29.7			56820.1	29476.8	12313.9	5910.92		52.67	95.93	13.19	8.11			44														2
C1_06470W_B	#N/A	C1_06470W_B CGDID:CAL0000178017 COORDS:Ca22chr1B_C_albicans_SC5314:1377845-1378231W, translated using codon table 12 (51 amino acids) Uncharacterized ORF; (orf19.6264.4) Ortholog of S. cerevisiae Rpl39; a component of the 60S ribosomal subunit; Hap43-induced; Spider biofilm repressed	20	2	1	1	51	6.3	12.31	4.714	5.804	0.039	131.31	89.75	0.1	195182	107477	3157.86	18517.3	80464.5	78.07	136.97		115.83	55.58		28				30										1				1
CR_10370W_A	Putative translation initiation factor; repressed upon phagocytosis by murine macrophage; Spider biofilm repressed	HCR1 CGDID:CAL0000183414 COORDS:Ca22chrRA_C_albicans_SC5314:2214181-2215038W, translated using codon table 12 (285 amino acids) Uncharacterized ORF; (orf19.7613) Putative translation initiation factor; repressed upon phagocytosis by murine macrophage; Spider biofilm repressed	5	2	2	2	285	32	4.98	0.808	1.634	0.01	58.04	128.25		20442.4	41306.7		25285.2	8638.2	72.73	134.91			60.03						76														2
CR_07100W_A	Protein involved in heme uptake; putative FAD transporter, similar to S. cerevisiae Flc2p	FLC2 CGDID:CAL0000201447 COORDS:Ca22chrRA_C_albicans_SC5314:1547931-1550366W, translated using codon table 12 (811 amino acids) Uncharacterized ORF; (orf19.1813) Protein involved in heme uptake; putative FAD transporter, similar to S. cerevisiae Flc2p	1	2	1	1	811	89.8	8.98	0.01	0.12	0.01		1.25			10547.5		87569.5	102588		88.82		40.62	33.1										21			17											1
C1_04290C_A	Acetyl-CoA synthetase; antigenic during human and murine infection; induced by Efg1; macrophage-induced protein; soluble protein in hyphae; gene contains intron; flow model and Spider biofilm repressed	ACS2 CGDID:CAL0000197968 COORDS:Ca22chr1A_C_albicans_SC5314:889125-886018C, translated using codon table 12 (676 amino acids) Verified ORF; (orf19.1064) Acetyl-CoA synthetase; antigenic during human and murine infection; induced by Efg1; macrophage-induced protein; soluble protein in hyphae; gene contains intron; flow model and Spider biofilm repressed	3	2	2	2	676	74.3	6.13	1.218	0.832	0.01	7.96	68.68		81710.4	61090		44939.8	26367.7	56.69	115.8			68.56						64														2
C4_04240C_A	Ortholog of S. cerevisiae Skg6; localizes to the cell cortex, cell bud neck, cell bud tip, incipient cellular bud site, and is membrane-bound; Spider biofilm induced	C4_04240C_A CGDID:CAL0000181720 COORDS:Ca22chr4A_C_albicans_SC5314:907059-904930C, translated using codon table 12 (709 amino acids) Uncharacterized ORF; (orf19.1426) Ortholog of S. cerevisiae Skg6; localizes to the cell cortex, cell bud neck, cell bud tip, incipient cellular bud site, and is membrane-bound; Spider biofilm induced	1	2	1	1	709	80.9	5.06	0.091	0.099	0.01	0.04	0.87		23003.8	39999.6		252181	285214	1.43	54.48		58.48	20.29										34			19											1
C1_00220W_A	Glycosidase; role in vaginal not systemic infection (low pH not neutral); low pH, high iron, fluconazole, Hap43-induced; Rim101-repressed at pH8; rat catheter biofilm induced; Bcr1-repressed in RPMI a/a biofilms	PHR2 CGDID:CAL0000181783 COORDS:Ca22chr1A_C_albicans_SC5314:37851-39485W, translated using codon table 12 (544 amino acids) Verified ORF; (orf19.6081) Glycosidase; role in vaginal not systemic infection (low pH not neutral); low pH, high iron, fluconazole, Hap43-induced; Rim101-repressed at pH8; rat catheter biofilm induced; Bcr1-repressed in RPMI a/a biofilms	5	2	2	2	544	58.7	4.64	0.699	1.715	0.01	33.97	85.34		26623.2	31259.3		41916.3	10130.2	54.64	104.42			64						34				26										1				1
C1_03790C_A	Putative peptidyl-prolyl cis-trans isomerase	C1_03790C_A CGDID:CAL0000196167 COORDS:Ca22chr1A_C_albicans_SC5314:796831-795551C, translated using codon table 12 (426 amino acids) Uncharacterized ORF; (orf19.1030) Putative peptidyl-prolyl cis-trans isomerase	3	2	1	1	426	47.6	4.46	0.744	1.569	0.01	60.46	123.1		74245.6	156646		99826.6	22815.1	77.36	114.18			66.72	27									34					1									1
C5_04700C_A	Cytoplasmic methionyl-tRNA synthetase; zinc-binding motif; ribosomal subunits, translation factors, tRNA synthetases are downregulated upon phagocytosis by murine macrophage; protein present in exponential and stationary phase yeast	MES1 CGDID:CAL0000178172 COORDS:Ca22chr5A_C_albicans_SC5314:1022405-1020159C, translated using codon table 12 (748 amino acids) Uncharacterized ORF; (orf19.3955) Cytoplasmic methionyl-tRNA synthetase; zinc-binding motif; ribosomal subunits, translation factors, tRNA synthetases are downregulated upon phagocytosis by murine macrophage; protein present in exponential and stationary phase yeast	2	2	1	1	748	84.9	6.32	100	100					17779	31231.6				95.16	94.43					28				93										1				1
C1_04400C_A	Neutral arginine, alanine, leucine specific metallo-aminopeptidase; purified from cell wall/intracellular fractions; protein repressed during mating; Hog1, farnesol-induced; may be essential (UAU1 method); rat catheter biofilm repressed	APE2 CGDID:CAL0000186164 COORDS:Ca22chr1A_C_albicans_SC5314:914336-911117C, translated using codon table 12 (924 amino acids) Verified ORF; (orf19.5197) Neutral arginine, alanine, leucine specific metallo-aminopeptidase; purified from cell wall/intracellular fractions; protein repressed during mating; Hog1, farnesol-induced; may be essential (UAU1 method); rat catheter biofilm repressed	3	2	2	2	924	104.3	5.36	1.006	1.168	0.01	92.94	118.04		64259.4	74605.1		63896.1	32253.1	93.71	120.59					45				20										1				1
C3_06010W_A	Putative translation elongation factor eEF1 gamma; protein level decreased in stationary phase cultures; Spider biofilm repressed	CAM1 CGDID:CAL0000179576 COORDS:Ca22chr3A_C_albicans_SC5314:1366609-1368076W, translated using codon table 12 (412 amino acids) Uncharacterized ORF; (orf19.7382) Putative translation elongation factor eEF1 gamma; protein level decreased in stationary phase cultures; Spider biofilm repressed	6	2	2	2	412	47	8.38	1.65	1.667	0.01	35.97	132.67		70393.2	64236.9		38530.9	24981.4	67.45	94.31					30				24										1				1
C6_00390W_A	Ortholog(s) have serine-tRNA ligase activity, role in mitochondrial seryl-tRNA aminoacylation, spore germination and mitochondrion localization	C6_00390W_A CGDID:CAL0000178091 COORDS:Ca22chr6A_C_albicans_SC5314:67544-69034W, translated using codon table 12 (496 amino acids) Uncharacterized ORF; (orf19.1201) Ortholog(s) have serine-tRNA ligase activity, role in invasive growth in response to glucose limitation, mitochondrial seryl-tRNA aminoacylation, pseudohyphal growth, spore germination and mitochondrion localization	1	2	1	1	496	55.8	8.59	0.827	0.749	0.994	26.69	15.96	12.75	69999.1	59406.3	84710.8	79315.8	81427.5	20.09	16.01	11.19	33.04	11.72			15	13													1	1
CR_06490C_A	Heat shock protein; soluble in hyphae; regulated by Nrg1 and by iron; induced in high iron; heavy metal (cadmium) stress-induced; sumoylation target; protein present in exponential and stationary phase cells; Hap43-repressed	HSP60 CGDID:CAL0000174464 COORDS:Ca22chrRA_C_albicans_SC5314:1388131-1386431C, translated using codon table 12 (566 amino acids) Verified ORF; (orf19.717) Heat shock protein; soluble in hyphae; regulated by Nrg1 and by iron; induced in high iron; heavy metal (cadmium) stress-induced; sumoylation target; protein present in exponential and stationary phase cells; Hap43-repressed	5	2	2	2	566	60.1	5.3	1.271	1.334		32.78	119.1		12664.4	13286.4		9962.09		30.53	88.57									63														2
C5_05230C_A	Putative ubiquinol-cytochrome-c reductase; amphotericin B induced; repressed by nitric oxide; protein level decreases in stationary phase cultures; Hap43-repressed; Spider biofilm repressed	C5_05230C_A CGDID:CAL0000196656 COORDS:Ca22chr5A_C_albicans_SC5314:1146224-1144905C, translated using codon table 12 (439 amino acids) Uncharacterized ORF; (orf19.4016) Putative ubiquinol-cytochrome-c reductase; amphotericin B induced; repressed by nitric oxide; protein level decreases in stationary phase cultures; Hap43-repressed; Spider biofilm repressed	5	2	2	2	439	47.9	7.17	100	100	0.01				24383.1	83390.7			9262.15	102.98	106.61			111.86						51														2
C2_02370C_A	Aspartate-semialdehyde dehydrogenase; forms a homodimer; conserved in bacteria, archaea, and fungi but not in mammals; ketoconazole-repressed; protein present in exponential and stationary growth phase yeast cultures; GlcNAc-induced protein	HOM2 CGDID:CAL0000179646 COORDS:Ca22chr2A_C_albicans_SC5314:470650-469553C, translated using codon table 12 (365 amino acids) Uncharacterized ORF; (orf19.1559) Aspartate-semialdehyde dehydrogenase; forms a homodimer; conserved in bacteria, archaea, and fungi but not in mammals; ketoconazole-repressed; protein present in exponential and stationary growth phase yeast cultures; GlcNAc-induced protein	4	2	1	1	365	39.2	5.91	3.611	19.754		92.7	0		28255.2	154574		7824.88		91.82						26				48										1				1
CR_00860C_A	Cell wall protein, ortholog of S. cerevisiae Tma19p (Ykl065cp)	TMA19 CGDID:CAL0000181023 COORDS:Ca22chrRA_C_albicans_SC5314:198469-197966C, translated using codon table 12 (167 amino acids) Uncharacterized ORF; (orf19.3268) Cell wall protein, ortholog of S. cerevisiae Tma19p (Ykl065cp)	11	2	2	2	167	18.5	4.46	1.403	4.962	0.01	103.06	140.93		71541.2	98484		27233.5	12771.2	82.2	130.42			109.6						52														2
C1_10870W_B	#N/A	C1_10870W_B CGDID:CAL0000179734 COORDS:Ca22chr1B_C_albicans_SC5314:2406489-2407281W, translated using codon table 12 (137 amino acids) Uncharacterized ORF; (orf19.2329.1) Ribosomal protein 17B; downregulated upon phagocytosis by murine macrophages; Hap43-induced; Spider biofilm repressed	9	2	1	1	137	15.7	10.46	0.85	0.964	0.01	98.17	106.75		12243.6	16032.3		17051.5	23522.4	50.48	68.64		116.99	29.4										63			40											1
CR_05180C_B	#N/A	CR_05180C_B CGDID:CAL0000182099 COORDS:Ca22chrRB_C_albicans_SC5314:1120359-1119568C, translated using codon table 12 (263 amino acids) Verified ORF; (orf19.637) Succinate dehydrogenase, Fe-S subunit; localizes to surface of yeast cells, but not hyphae; induced in high iron and during log phase aerobic growth; repressed by nitric oxide, Hap43	4	2	1	1	263	30.1	8.54	1.606	3.928		108.07	92.27		37401.6	91475.7		23286.2		92.34	74.72					41				29										1				1
CR_09640C_A	#N/A	CR_09640C_A CGDID:CAL0000183862 COORDS:Ca22chrRA_C_albicans_SC5314:2049872-2049678C, translated using codon table 12 (64 amino acids) Uncharacterized ORF; (orf19.6599.1) Ortholog(s) have role in cytoplasmic translation and cytoplasm, nucleus localization	19	2	2	2	64	6.7	10.2	0.972	3.422	0.01	63	112.76		20691.4	32236.8		3748	12139.9	77.37	111.08		127.67	44.45						31														2
C1_06050C_B	#N/A	C1_06050C_B CGDID:CAL0000177987 COORDS:Ca22chr1B_C_albicans_SC5314:1271650-1271309C, translated using codon table 12 (78 amino acids) Uncharacterized ORF; (orf19.2439.1) Ortholog(s) have ubiquinol-cytochrome-c reductase activity, role in aerobic respiration, mitochondrial electron transport, ubiquinol to cytochrome c and mitochondrial respiratory chain complex III localization	9	2	1	1	78	8.7	8.46	4.762	4.495	0.073	135.39	139.36	0.28	137125	113268	3668.68	11800.7	50379.2	63.26	117.69	30.99	131.65	57.7		26				29										1				1
C1_13670W_B	#N/A	C1_13670W_B CGDID:CAL0000174870 COORDS:Ca22chr1B_C_albicans_SC5314:3006338-3008284W, translated using codon table 12 (648 amino acids) Uncharacterized ORF; (orf19.5005) Putative mitochondrial fumarate reductase; regulated by Ssn6p, Gcn2p, and Gcn4p; Hog1p-downregulated; stationary phase enriched protein; Hap43p-repressed gene	4	2	2	2	648	70.4	7.85	5.279	2.948		72.41	186.85		243079	216561		12727.8		53.67	86.46									47														2
C2_00210W_A	#N/A	RPL38 CGDID:CAL0000195876 COORDS:Ca22chr2A_C_albicans_SC5314:28553-28789W, translated using codon table 12 (78 amino acids) Verified ORF; (orf19.2111.2) 60S ribosomal ribosomal protein subunit; genes encoding cytoplasmic ribosomal subunits, translation factors, tRNA synthetases are downregulated upon phagocytosis by murine macrophage	24	2	2	2	78	8.9	10.46	1.083	2.382	0.01	105.76	118.09		93649.6	121437		16255.5	42302.7	65.87	96.74		133.75	48.67						27				48										1				1
C4_00220C_B	#N/A	C4_00220C_B CGDID:CAL0000184649 COORDS:Ca22chr4B_C_albicans_SC5314:34768-33388C, translated using codon table 12 (433 amino acids) Uncharacterized ORF; (orf19.5647) Putative TREX complex component with a predicted role in nuclear mRNA export; transcription is regulated by Mig1; Hap43-induced gene; Spider biofilm repressed	5	2	2	2	433	49.1	5.78	1.733	4.41	0.01	86.19	64.02		37638	35319		7966.1	6479.07	52.03	122.25		91.66	71.94						48														2
C5_03540C_A	Ribosomal protein; macrophage/pseudohyphal-induced after 16 h; repressed upon phagocytosis by murine macrophage; transcript positively regulated by Tbf1; 5'-UTR intron; Hap43-induced; Spider biofilm repressed	RPS25B CGDID:CAL0000173943 COORDS:Ca22chr5A_C_albicans_SC5314:793743-793426C, translated using codon table 12 (105 amino acids) Uncharacterized ORF; (orf19.6663) Ribosomal protein; macrophage/pseudohyphal-induced after 16 h; repressed upon phagocytosis by murine macrophage; transcript positively regulated by Tbf1; 5'-UTR intron; Hap43-induced; Spider biofilm repressed	12	2	1	1	105	11.6	10.15	1.178	1.398	0.01	70.37	96.41		36717.7	43560		31164.4	11377.1	60.64	77.1			55.38		37				36										1				1
C1_04890W_A	P-loop ATPase with similarity to human OLA1 and bacterial YchF; Spider biofilm repressed	YBN5 CGDID:CAL0000180814 COORDS:Ca22chr1A_C_albicans_SC5314:1015794-1016984W, translated using codon table 12 (396 amino acids) Uncharacterized ORF; (orf19.754) P-loop ATPase with similarity to human OLA1 and bacterial YchF; Spider biofilm repressed	6	2	2	2	396	44.3	5.95	0.906	0.881	0.01	31.52	77.83		62298	61294.5		60727.3	24586.1	73.21	115.95			75.53						42														2
C4_07110C_A	Putative pyruvate dehydrogenase alpha chain; fluconazole-induced; protein present in exponential and stationary growth phase yeast cultures; Hap43-induced; Spider biofilm repressed	PDA1 CGDID:CAL0000181135 COORDS:Ca22chr4A_C_albicans_SC5314:1575410-1574205C, translated using codon table 12 (401 amino acids) Uncharacterized ORF; (orf19.3097) Putative pyruvate dehydrogenase alpha chain; fluconazole-induced; protein present in exponential and stationary growth phase yeast cultures; Hap43-induced; Spider biofilm repressed	5	2	2	2	401	44.1	8.13	5.268	5.702		135.33	115.83		60050	78682.2		11398.6			117.97		95.34							20														2
C7_01790C_A	Ribosomal protein; repressed upon phagocytosis by murine macrophages; Hap43-induced; Spider biofilm repressed	RPL5 CGDID:CAL0000178607 COORDS:Ca22chr7A_C_albicans_SC5314:385385-384489C, translated using codon table 12 (298 amino acids) Uncharacterized ORF; (orf19.6541) Ribosomal protein; repressed upon phagocytosis by murine macrophages; Hap43-induced; Spider biofilm repressed	3	2	1	1	298	34.5	7.64	2.074	2.574	0.01	98.84	111.61		22518.1	27951.3		10859.4	11065.9	83.35	88.29			60.88		22				24										1				1
C5_00190C_A	Beta subunit of fatty-acid synthase; multifunctional enzyme; Hap43, fluconazole-induced; amphotericin B, caspofungin repressed; macrophage/pseudohyphal-induced; flow model and Spider biofilm repressed	FAS1 CGDID:CAL0000183162 COORDS:Ca22chr5A_C_albicans_SC5314:29661-23548C, translated using codon table 12 (2037 amino acids) Verified ORF; (orf19.979) Beta subunit of fatty-acid synthase; multifunctional enzyme; Hap43, fluconazole-induced; amphotericin B, caspofungin repressed; macrophage/pseudohyphal-induced; flow model and Spider biofilm repressed	1	2	2	2	2037	227.7	6.05	38.689	59.094	0.01	31.62	141.88		75024.9	128388		1939.16	61873.4	78.94	105.53									37														2
CR_07650W_B	#N/A	CR_07650W_B CGDID:CAL0000180072 COORDS:Ca22chrRB_C_albicans_SC5314:1660252-1661244W, translated using codon table 12 (330 amino acids) Verified ORF; (orf19.6285) Putative catalytic subunit of type 1 serine/threonine protein phosphatase; regulated by Shp1; induced in high iron; alternatively spliced intron in 5' UTR	9	2	2	2	330	37.8	5.97	1.744	3.505	0.01	77.07	127.01		25624.2	68084.6		8524.11	7064.4	64.92	109.94		6.86							34														2
C1_01060W_B	#N/A	C1_01060W_B CGDID:CAL0000194151 COORDS:Ca22chr1B_C_albicans_SC5314:208295-208750W, translated using codon table 12 (151 amino acids) Verified ORF; (orf19.3294) Putative transcriptional coactivator; caspofungin repressed; involved in virulence	10	2	1	1	151	16.3	10.07	0.941	2.863	0.01	89.38	178.22		17854.8	54347.3		18981.3	11312.1	72.46	108.72			60.08		34				46										1				1
C4_06030W_A	Calmodulin; calmodulin inhibitors cause a defect in hyphal growth; transcript not regulated by yeast-hyphal transition; mutation confers hypersensitivity to cytochalasin D and high concentrations of tunicamycin; gene has intron	CMD1 CGDID:CAL0000192772 COORDS:Ca22chr4A_C_albicans_SC5314:1338094-1338765W, translated using codon table 12 (149 amino acids) Verified ORF; (orf19.4413) Calmodulin; calmodulin inhibitors cause a defect in hyphal growth; transcript not regulated by yeast-hyphal transition; mutation confers hypersensitivity to cytochalasin D and high concentrations of tunicamycin; gene has intron	11	2	2	2	149	16.5	4.41	1.498	4.294	0.68	91.74	68.26	27.42	58860.5	25551.3	67649.1	51827.7	94610.7	42.14	126.58	4.22	75.39	24.98						31			18											1			1
C7_03330C_A	Mitochondrial serine hydroxymethyltransferase; complements the glycine auxotrophy of an S. cerevisiae shm1 null shm2 null gly1-1 triple mutant; protein present in exponential and stationary growth phase yeast cultures	SHM1 CGDID:CAL0000174200 COORDS:Ca22chr7A_C_albicans_SC5314:737546-736065C, translated using codon table 12 (493 amino acids) Uncharacterized ORF; (orf19.1342) Mitochondrial serine hydroxymethyltransferase; complements the glycine auxotrophy of an S. cerevisiae shm1 null shm2 null gly1-1 triple mutant; protein present in exponential and stationary growth phase yeast cultures	3	2	1	1	493	54.3	8.85	100	100					23693.3	22383.1				45.31	102.37					39				60										1				1
CR_09160C_A	3-hydroxy-3-methylglutaryl coenzyme A synthase; ergosterol biosynthesis; sumoylation target; Tn mutation affects filamentation; amphotericin B, caspofungin repressed; exponential, stationary growth phase expressed; Spider biofilm repressed	ERG13 CGDID:CAL0000197068 COORDS:Ca22chrRA_C_albicans_SC5314:1952707-1951352C, translated using codon table 12 (451 amino acids) Verified ORF; (orf19.7312) 3-hydroxy-3-methylglutaryl coenzyme A synthase; ergosterol biosynthesis; sumoylation target; Tn mutation affects filamentation; amphotericin B, caspofungin repressed; exponential, stationary growth phase expressed; Spider biofilm repressed	4	2	1	1	451	49.7	5.97		100						45823.1					85.37							38		35												1		1
C5_03350W_B	#N/A	C5_03350W_B CGDID:CAL0000186567 COORDS:Ca22chr5B_C_albicans_SC5314:762062-763186W, translated using codon table 12 (374 amino acids) Verified ORF; (orf19.2644) Ubiquinol-cytochrome-c reductase; antigenic; induced by interaction with macrophage; repressed by nitric oxide; in detergent-resistant membrane fraction (possible lipid raft component); levels decrease in stationary phase; Hap43p-repressed	6	2	2	2	374	39.5	5.57	2.154	3.661	0.01	104.38	118.75		29906.2	50816.4		13881.5	7692.38	71.22	88.41			52.57						57														2
C3_05200W_B	#N/A	C3_05200W_B CGDID:CAL0000187573 COORDS:Ca22chr3B_C_albicans_SC5314:1130258-1131062W, translated using codon table 12 (145 amino acids) Uncharacterized ORF; (orf19.5996.1) Putative ribosomal protein S19; protein level decreases in stationary phase cultures; Spider biofilm repressed	13	2	2	2	145	16.1	9.42	0.798	1.143	0.042	63.92	118.59	0.03	48814.5	18412.9	3132.11	40892.2	91183	32.07	112.35		102.69	19.67						33				27										1				1
C6_03450C_A	Mitochondrial leucyl-tRNA synthetase	NAM2 CGDID:CAL0000195709 COORDS:Ca22chr6A_C_albicans_SC5314:730513-727928C, translated using codon table 12 (861 amino acids) Verified ORF; (orf19.5705) Mitochondrial leucyl-tRNA synthetase	1	2	1	1	861	97.2	6.4	1.148	0.214	0.01	73.21	4.81		561678	104704		489207	147051	58	128.02			72.09		25				23										1				1
C7_03630C_A	Predicted protein of the mitochondrial intermembrane space; rat catheter biofilm induced; Spider biofilm repressed	TIM9 CGDID:CAL0000177007 COORDS:Ca22chr7A_C_albicans_SC5314:809459-809096C, translated using codon table 12 (87 amino acids) Uncharacterized ORF; (orf19.6696) Predicted protein of the mitochondrial intermembrane space; rat catheter biofilm induced; Spider biofilm repressed	14	2	1	1	87	10.2	6.04	1.149	1.275	0.01	89.82	122.38		78823.4	87438.3		68601.8	26640.8	63.13	117.77			63.28		52		65												1		1
C4_00330C_A	#N/A	C4_00330C_A CGDID:CAL0000181686 COORDS:Ca22chr4A_C_albicans_SC5314:51205-50924C, translated using codon table 12 (93 amino acids) Uncharacterized ORF; (orf19.5660.1) Ortholog(s) have proton-transporting ATPase activity, rotational mechanism, structural molecule activity and role in ATP synthesis coupled proton transport, cristae formation, protein complex oligomerization	9	2	1	1	93	10.4	8.97	2.345	2.133	0.01	94.23	119.32		242029	117790		69056.6	99877.9	57.21	116.35		108.13	46.31				25		41												1		1
C2_05920C_B	#N/A	C2_05920C_B CGDID:CAL0000186039 COORDS:Ca22chr2B_C_albicans_SC5314:1211443-1211162C, translated using codon table 12 (93 amino acids) Verified ORF; (orf19.5213.1) Putative cytochrome c oxidase; flucytosine induced; caspofungin repressed	11	2	1	1	93	10.9	10.83	6.068	9.154	0.01	131	100.52		72623.6	57392.1		4445.12	18524.7	74.99	126.71		121.9	56.3		21				46										1				1
C2_06170C_A	Putative sulfite reductase beta subunit; role in cell wall biogenesis; regulated by Tsa1/Tsa1B in H2O2 stress; Gcn4-regulated; Tbf1-activated; Hap43-repressed; Spider, flow, F-12/CO2 model biofilm induced	ECM17 CGDID:CAL0000177258 COORDS:Ca22chr2A_C_albicans_SC5314:1259920-1255607C, translated using codon table 12 (1437 amino acids) Verified ORF; (orf19.4099) Putative sulfite reductase beta subunit; role in cell wall biogenesis; regulated by Tsa1/Tsa1B in H2O2 stress; Gcn4-regulated; Tbf1-activated; Hap43-repressed; Spider, flow, F-12/CO2 model biofilm induced	2	2	2	2	1437	160	5.49	1.194	1.439	0.01	38.6	152.22		39124.8	47149.5		32765.2	18916.4	35.63	101.31					34				35										1				1
C2_09040W_A	Putative nuclear RNA-binding protein; Spider biofilm repressed	C2_09040W_A CGDID:CAL0000175065 COORDS:Ca22chr2A_C_albicans_SC5314:1848617-1849198W, translated using codon table 12 (193 amino acids) Uncharacterized ORF; (orf19.200) Putative nuclear RNA-binding protein; Spider biofilm repressed	6	2	1	1	193	22	9.13		100	0.01					54888.7			8446.22		104.98							14		36												1		1
CR_02530W_A	Putative DEAD-box family ATP-dependent RNA helicase; flucytosine induced; repressed in core stress response	DBP2 CGDID:CAL0000194603 COORDS:Ca22chrRA_C_albicans_SC5314:561935-564686W, translated using codon table 12 (562 amino acids) Uncharacterized ORF; (orf19.171) Putative DEAD-box family ATP-dependent RNA helicase; flucytosine induced; repressed in core stress response	4	2	2	2	562	61.2	8.88	1.451	4.205	0.904	113.79	119.79	26.79	14673.1	17993.2	12145.5	4735.21	15542.4		127.71	51.04	111.82	16.13						65														2
C1_01640W_B	#N/A	C1_01640W_B CGDID:CAL0000175976 COORDS:Ca22chr1B_C_albicans_SC5314:332742-334099W, translated using codon table 12 (262 amino acids) Uncharacterized ORF; (orf19.3354) Predicted ribosomal protein S4, component of the small ribosomal subunit; has paralog RPS41	7	2	2	2	262	29.4	10.15	4.922	11.151	0.072	123.18	105	0.32	70222.5	170123	2358.86	6293.23	42262.1	68.66	90.53		81.68	56.75						40														2
C7_02100W_B	#N/A	C7_02100W_B CGDID:CAL0000176142 COORDS:Ca22chr7B_C_albicans_SC5314:463557-464781W, translated using codon table 12 (387 amino acids) Uncharacterized ORF; (orf19.6507) Putative curved DNA-binding protein orthologous to S. pombe Cdb4; stationary phase enriched protein; rat catheter and Spider biofilm repressed	6	2	2	2	387	43.1	7.52	100	100					11178.7	48733.6					104.37									43														2
C1_11360W_B	#N/A	C1_11360W_B CGDID:CAL0000187132 COORDS:Ca22chr1B_C_albicans_SC5314:2492033-2492657W, translated using codon table 12 (90 amino acids) Uncharacterized ORF; (orf19.667.1) Ribosomal protein L37; Hap43-induced; Spider biofilm repressed	20	2	2	2	90	10.1	11.8	1.738	1.648	0.01	99.87	114.69		72991	69902.9		47315	28475.3	91.29	133.25			64.24						45														2
C1_07580C_A	Pry family pathogenesis-related protein; extracellular; opaque specific transcript; repressed by alpha pheromone in SpiderM medium; possibly essential, disruptants not obtained by UAU1 method; Spider biofilm induced	PRY1 CGDID:CAL0000185546 COORDS:Ca22chr1A_C_albicans_SC5314:1640744-1639512C, translated using codon table 12 (410 amino acids) Verified ORF; (orf19.2787) Pry family pathogenesis-related protein; extracellular; opaque specific transcript; repressed by alpha pheromone in SpiderM medium; possibly essential, disruptants not obtained by UAU1 method; Spider biofilm induced	8	2	2	2	410	41.2	4.89	100						148357					27.01					47	33													1	1
C4_02890C_A	#N/A	QCR9 CGDID:CAL0000181035 COORDS:Ca22chr4A_C_albicans_SC5314:598896-598699C, translated using codon table 12 (65 amino acids) Verified ORF; (orf19.2707.1) Putative ubiquinol cytochrome c reductase; shows colony morphology-related gene regulation by Ssn6p	22	2	1	1	65	7.5	4.88	1.362	1.487	0.01	9.4	132.32		116926	127664		85834	67205.1	8.95	94.17			11.08		15				56										1				1
C2_08160C_B	#N/A	C2_08160C_B CGDID:CAL0000183144 COORDS:Ca22chr2B_C_albicans_SC5314:1655733-1655055C, translated using codon table 12 (173 amino acids) Uncharacterized ORF; (orf19.2168.3) Ortholog(s) have role in cellular protein localization, cytokinesis, site selection, endoplasmic reticulum inheritance, endoplasmic reticulum tubular network organization, nuclear pore complex assembly, vesicle-mediated transport	8	2	1	1	173	19.3	8.22	0.645	0.768	0.01	22.7	55.44		18344.5	21848.8		28462.1	8741.93	62.34	101.48			76.31	18									44					1									1
C7_02460C_A	Putative ortholog of S. cerevisiae Npa3p; possibly essential for growth (however, depletion mutant is viable)	C7_02460C_A CGDID:CAL0000183311 COORDS:Ca22chr7A_C_albicans_SC5314:532167-530890C, translated using codon table 12 (425 amino acids) Uncharacterized ORF; (orf19.6463) Putative ortholog of S. cerevisiae Npa3p; possibly essential for growth (however, depletion mutant is viable)	3	2	1	1	425	48.7	5.45	0.972	1.433	0.01	19.81	104.87		28110.2	41426.2		28905.6	8851.58	19.78	81.67			52.27		22				45										1				1
C7_03180C_A	#N/A	HHO1 CGDID:CAL0000178866 COORDS:Ca22chr7A_C_albicans_SC5314:692248-691404C, translated using codon table 12 (180 amino acids) Uncharacterized ORF; (orf19.5137.1) Putative histone H1; farnesol regulated; Hap43-induced; contains 5' UTR intron; Spider biofilm repressed	6	2	1	1	180	18.5	10.61	4.177	6.084	0.233	135.84	138.35	2.14	156889	170700	8893.46	13017.9	38214.9	69.35	114.89	30.25	131.41	44.43				13		52												1		1
CR_00250W_A	#N/A	ATP17 CGDID:CAL0000183902 COORDS:Ca22chrRA_C_albicans_SC5314:62794-63164W, translated using codon table 12 (102 amino acids) Verified ORF; (orf19.7509.1) Mitochondrial ATPase complex subunit; downregulated by Efg1p; flucytosine induced; caspofungin repressed	22	2	2	2	102	11.3	10.11	1.745	2.444	0.01	110.54	114.73		83103.4	61372.9		17213.2	30720.8	82.18	104.53		125.38	55.2						39														2
C2_06680W_A	Putative ammonium transporter; upregulated in the presence of human neutrophils; fluconazole-downregulated; repressed by nitric oxide; Spider biofilm induced; rat catheter biofilm repressed	FRP3 CGDID:CAL0000177981 COORDS:Ca22chr2A_C_albicans_SC5314:1365107-1365964W, translated using codon table 12 (285 amino acids) Verified ORF; (orf19.1224) Putative ammonium transporter; upregulated in the presence of human neutrophils; fluconazole-downregulated; repressed by nitric oxide; Spider biofilm induced; rat catheter biofilm repressed	5	2	2	2	285	30.9	6.25	7.522	4.499	0.584	84.22	111.89	0	182843	58362.8	5776.86	9204.62	9885.19	59.43	123.53		89.39			68														2
C6_03080C_A	Adenosine kinase; heterozygous null mutant is resistant to cordycepin in C. albicans fitness test; ketoconazole-induced; protein level decrease in stationary phase cultures; sumoylation target; Spider biofilm repressed	ADO1 CGDID:CAL0000187548 COORDS:Ca22chr6A_C_albicans_SC5314:647796-646753C, translated using codon table 12 (347 amino acids) Verified ORF; (orf19.5591) Adenosine kinase; heterozygous null mutant is resistant to cordycepin in C. albicans fitness test; ketoconazole-induced; protein level decrease in stationary phase cultures; sumoylation target; Spider biofilm repressed	8	2	2	2	347	38.2	5.14	0.496		0.01	11.07			37948.8	30489.7		35198.3	18791.9	76.02	94.02			55.02						46							18							1
C2_01590W_B	#N/A	C2_01590W_B CGDID:CAL0000192555 COORDS:Ca22chr2B_C_albicans_SC5314:284209-284613W, translated using codon table 12 (134 amino acids) Verified ORF; (orf19.1467) Cytochrome c oxidase; flucytosine induced; repressed by nitric oxide	8	2	1	1	134	15.9	9.09	100	100					76275.1	45103.5					113.57					26				26										1				1
CR_00180C_A	Chitinase; putative N-terminal catalytic domain; has secretory signal sequence; lacks S/T region and N-glycosylation motifs of Chs2p and Chs3p; alkaline downregulated; expression not detected in yeast-form or hyphal cells	CHT1 CGDID:CAL0000179750 COORDS:Ca22chrRA_C_albicans_SC5314:44739-43351C, translated using codon table 12 (462 amino acids) Verified ORF; (orf19.7517) Chitinase; putative N-terminal catalytic domain; has secretory signal sequence; lacks S/T region and N-glycosylation motifs of Chs2p and Chs3p; alkaline downregulated; expression not detected in yeast-form or hyphal cells	7	2	2	2	462	48.9	4.84	1.894	0.01		38.79			79547			48624.8		44.32					34									32					1									1
C5_02000C_A	Acetyl-coA hydrolase; acetate utilization; nonessential; soluble protein in hyphae; antigenic in human; induced on polystyrene adherence; farnesol-, ketoconazole-induced; no human or murine homolog; stationary phase-enriched protein	ACH1 CGDID:CAL0000189008 COORDS:Ca22chr5A_C_albicans_SC5314:448538-446964C, translated using codon table 12 (524 amino acids) Verified ORF; (orf19.3171) Acetyl-coA hydrolase; acetate utilization; nonessential; soluble protein in hyphae; antigenic in human; induced on polystyrene adherence; farnesol-, ketoconazole-induced; no human or murine homolog; stationary phase-enriched protein	5	2	2	2	524	58	6.92	100	100					14943	43981.2				44.63										41														2
C4_02900C_A	GPI-anchored cell wall transglycosylase, putative ortholog of S. cerevisiae Crh1p; predicted glycosyl hydrolase domain; similar to Csf4p and to antigenic A. fumigatus Aspf9; predicted Kex2p substrate; caspofungin-induced	CRH11 CGDID:CAL0000181029 COORDS:Ca22chr4A_C_albicans_SC5314:600669-599308C, translated using codon table 12 (453 amino acids) Verified ORF; (orf19.2706) GPI-anchored cell wall transglycosylase, putative ortholog of S. cerevisiae Crh1p; predicted glycosyl hydrolase domain; similar to Csf4p and to antigenic A. fumigatus Aspf9; predicted Kex2p substrate; caspofungin-induced	4	1	1	1	453	46.7	4.96	1.838	1.964	0.01	113.98	115.84		20393	21795.8		11096	14598.7	19.72	79.13		112.62	55.69										24														1
C5_01230C_A	Similar to an aldose 1-epimerase-related protein; antigenic during murine systemic infection; protein present in exponential and stationary phase yeast cultures; Hap43-induced; Spider biofilm repressed	C5_01230C_A CGDID:CAL0000177045 COORDS:Ca22chr5A_C_albicans_SC5314:275364-274465C, translated using codon table 12 (299 amino acids) Uncharacterized ORF; (orf19.1946) Similar to an aldose 1-epimerase-related protein; antigenic during murine systemic infection; protein present in exponential and stationary phase yeast cultures; Hap43-induced; Spider biofilm repressed	4	1	1	1	299	33.8	5.64																						22														1
C2_06810C_B	#N/A	C2_06810C_B CGDID:CAL0000177167 COORDS:Ca22chr2B_C_albicans_SC5314:1396436-1395519C, translated using codon table 12 (174 amino acids) Uncharacterized ORF; (orf19.2232) Ribosomal protein; repressed by phagocytosis; colony morphology-related gene regulation by Ssn6; Hap43-induced; Spider biofilm repressed	8	1	1	1	174	19.8	9.95	1.787	2.331	0.01	0	0		25414.3	33152.2		14223.8	6713.85											33														1
C4_04700W_A	Putative HSP70 chaperone; protein level decreases in stationary phase cultures; Spider biofilm repressed	SSZ1 CGDID:CAL0000182719 COORDS:Ca22chr4A_C_albicans_SC5314:1007601-1009223W, translated using codon table 12 (540 amino acids) Verified ORF; (orf19.3812) Putative HSP70 chaperone; protein level decreases in stationary phase cultures; Spider biofilm repressed	2	1	1	1	540	58.5	4.88	100	100	0.01				8335.63	35618.9			11118	80.1	102.9									32														1
C1_04450C_B	#N/A	C1_04450C_B CGDID:CAL0000178806 COORDS:Ca22chr1B_C_albicans_SC5314:918368-917536C, translated using codon table 12 (253 amino acids) Uncharacterized ORF; (orf19.6837) Putative oxidoreductase; induced by ciclopirox olamine; upregulation correlates with clinical development of fluconazole resistance; Spider biofilm repressed	4	1	1	1	253	27.4	5.83	0.697	0.817	0.01	22.71	118.61		21363.2	25029.1		30646.2	12046.6	42.52	108.62			63.75						21														1
CR_02820W_B	#N/A	CR_02820W_B CGDID:CAL0000190204 COORDS:Ca22chrRB_C_albicans_SC5314:644387-646069W, translated using codon table 12 (560 amino acids) Uncharacterized ORF; (orf19.2841) Ortholog of S. cerevisiae Pgm2; induced in planktonic culture; Tye7p-regulated; flow model biofilm induced; rat catheter biofilm repressed	3	1	1	1	560	61.8	5.44	1.185	1.07	0.01	4.61	91.26		19675.5	17765.5		16607.2	7585.19	4.4	129.53									21														1
C3_01420C_A	Sterol carrier domain protein; alkaline downregulated; colony morphology-related gene regulation by Ssn6; Spider biofilm induced	C3_01420C_A CGDID:CAL0000179478 COORDS:Ca22chr3A_C_albicans_SC5314:305097-304714C, translated using codon table 12 (127 amino acids) Uncharacterized ORF; (orf19.1709) Sterol carrier domain protein; alkaline downregulated; colony morphology-related gene regulation by Ssn6; Spider biofilm induced	7	1	1	1	127	13.8	9.58	100	100					53245.2	36563.5				49.65	98.45									22														1
C5_02170C_B	#N/A	C5_02170C_B CGDID:CAL0000187629 COORDS:Ca22chr5B_C_albicans_SC5314:484037-482433C, translated using codon table 12 (534 amino acids) Uncharacterized ORF; (orf19.4223) Gamma subunit of translation initiation factor eIF2; involved in identification of the start codon; likely essential for growth, based on an insertional mutagenesis strategy; Spider biofilm repressed	4	1	1	1	534	58.5	5.43																						140														1
C1_11330C_A	SUMO, small ubiquitin-like protein; Smt3p-conjugated proteins localize to septation site and mother side of bud neck; C. albicans septins appear not to be Smt3p-modified, in contrast to S. cerevisiae septins	SMT3 CGDID:CAL0000178394 COORDS:Ca22chr1A_C_albicans_SC5314:2487318-2487010C, translated using codon table 12 (102 amino acids) Verified ORF; (orf19.670) SUMO, small ubiquitin-like protein; Smt3p-conjugated proteins localize to septation site and mother side of bud neck; C. albicans septins appear not to be Smt3p-modified, in contrast to S. cerevisiae septins	11	1	1	1	102	11.1	5.52																						36														1
C2_07570W_A	Putative ribonucleoside diphosphate reductase;colony morphology-related gene regulation by Ssn6; transcript regulated by tyrosol and cell density; Hap43-repressed; Spider biofilm induced	RNR22 CGDID:CAL0000192458 COORDS:Ca22chr2A_C_albicans_SC5314:1545995-1547179W, translated using codon table 12 (394 amino acids) Uncharacterized ORF; (orf19.1868) Putative ribonucleoside diphosphate reductase;colony morphology-related gene regulation by Ssn6; transcript regulated by tyrosol and cell density; Hap43-repressed; Spider biofilm induced	3	1	1	1	394	45.7	5.19	0.01	2.221	0.01		113.5			14109.9		6351.73	6854.48		103.61									40														1
C6_03760C_B	#N/A	C6_03760C_B CGDID:CAL0000177977 COORDS:Ca22chr6B_C_albicans_SC5314:812155-810743C, translated using codon table 12 (470 amino acids) Uncharacterized ORF; (orf19.5750) Cytoplasmic serine hydroxymethyltransferase; complements glycine auxotrophy of S. cerevisiae shm1 shm2 gly1-1 mutant; antigenic; farnesol-upregulated in biofilm; stationary-phase enriched protein; rat catheter and Spider biofilm rep…	2	1	1	1	470	52	7.2	0.978	0.789	0.01	41.51	74.35		33341.3	26900		34092.7	14877.1	39.73	116.05			54.76						26														1
C3_02950C_A	Putative methionine biosynthesis protein; ketoconazole-induced; amphotericin B repressed; Spider biofilm repressed	MET13 CGDID:CAL0000177037 COORDS:Ca22chr3A_C_albicans_SC5314:629943-628099C, translated using codon table 12 (614 amino acids) Uncharacterized ORF; (orf19.288) Putative methionine biosynthesis protein; ketoconazole-induced; amphotericin B repressed; Spider biofilm repressed	1	1	1	1	614	69.9	5.26	0.755	1.238	0.01	34.47	95.06		13412.4	21993.4		17770.8	12415	53.44	117.94									29														1
C4_04050C_A	GPI-anchored yeast-associated cell wall protein; induced in high iron; clade-associated gene expression; not essential for cell wall integrity; fluconazole-repressed; flow model and Spider biofilm repressed	RHD3 CGDID:CAL0000190005 COORDS:Ca22chr4A_C_albicans_SC5314:868336-867722C, translated using codon table 12 (204 amino acids) Verified ORF; (orf19.5305) GPI-anchored yeast-associated cell wall protein; induced in high iron; clade-associated gene expression; not essential for cell wall integrity; fluconazole-repressed; flow model and Spider biofilm repressed	6	1	1	1	204	21.5	5.01	0.482	1.3	0.038	6.75	22.84	0.07	25545.3	72417.9	3106.78	52635.7	80857.6	13.69	87.04	8.06	92.92	42.75						35														1
C6_01910W_A	Putative adenylate kinase; repressed in hyphae; macrophage-induced protein; adenylate kinase release used as marker for cell lysis; possibly essential (UAU1 method); flow model biofilm induced; rat catheter and Spider biofilm repressed	ADK1 CGDID:CAL0000198757 COORDS:Ca22chr6A_C_albicans_SC5314:393761-394510W, translated using codon table 12 (249 amino acids) Uncharacterized ORF; (orf19.3391) Putative adenylate kinase; repressed in hyphae; macrophage-induced protein; adenylate kinase release used as marker for cell lysis; possibly essential (UAU1 method); flow model biofilm induced; rat catheter and Spider biofilm repressed	4	1	1	1	249	27.6	8.1	1.498	1.894	0.01	100.68	131.2		38448.6	48621.7		25668	9825.92	85.69	134.35			62.5						18														1
C1_05950C_B	#N/A	C1_05950C_B CGDID:CAL0000190061 COORDS:Ca22chr1B_C_albicans_SC5314:1249466-1248219C, translated using codon table 12 (415 amino acids) Uncharacterized ORF; (orf19.2452) Protein of unknown function; induced in high iron; repressed in core caspofungin response; ketoconazole-repressed; colony morphology-related gene regulation by Ssn6; possibly subject to Kex2 processing	4	1	1	1	415	45.1	4.51	100	100					59043.3	21906.5				17.28					31														1
C7_01970C_A	Protein involved in mitochondrial protein import; Spider biofilm repressed	TOM40 CGDID:CAL0000180112 COORDS:Ca22chr7A_C_albicans_SC5314:423403-422231C, translated using codon table 12 (390 amino acids) Verified ORF; (orf19.6524) Protein involved in mitochondrial protein import; Spider biofilm repressed	4	1	1	1	390	42.3	5.53		100						68930														32														1
C5_04810W_A	Phosphofructokinase alpha subinit; activated by fructose 2,6-bisphosphate, AMP, ATP inhibited; activity reduced on hyphal induction; phagocytosis-repressed; fluconazole, flow model biofilm induced; rat catheter and Spider biofilm repressed	PFK1 CGDID:CAL0000186427 COORDS:Ca22chr5A_C_albicans_SC5314:1041193-1044156W, translated using codon table 12 (987 amino acids) Verified ORF; (orf19.3967) Phosphofructokinase alpha subinit; activated by fructose 2,6-bisphosphate, AMP, ATP inhibited; activity reduced on hyphal induction; phagocytosis-repressed; fluconazole, flow model biofilm induced; rat catheter and Spider biofilm repressed	1	1	1	1	987	108.5	6.62	0.806	2.298	0.266	45.04	151.93	0	17803.4	50756.5	4361.22	22088.5	16414	59.9	101.21									13														1
CR_10250C_A	Glutathione-dependent formaldehyde dehydrogenase; glycine catabolism; repressed by Efg1 in yeast, not hyphal growth conditions; induced by Mnl1 under weak acid stress; Spider biofilm repressed	FDH3 CGDID:CAL0000175789 COORDS:Ca22chrRA_C_albicans_SC5314:2187771-2186422C, translated using codon table 12 (381 amino acids) Verified ORF; (orf19.7600) Glutathione-dependent formaldehyde dehydrogenase; glycine catabolism; repressed by Efg1 in yeast, not hyphal growth conditions; induced by Mnl1 under weak acid stress; Spider biofilm repressed	4	1	1	1	381	40.6	6.35	1.446	1.101		37.18	108.27		44478.7	33861.6		30766.1		34.4	115.45									35														1
CR_03170W_A	Putative tRNA-Asp synthetase; genes encoding ribosomal subunits, translation factors, tRNA synthetases are downregulated upon phagocytosis by murine macrophage; protein enriched in stationary phase yeast cultures	DPS1-1 CGDID:CAL0000190946 COORDS:Ca22chrRA_C_albicans_SC5314:715391-717127W, translated using codon table 12 (578 amino acids) Uncharacterized ORF; (orf19.2407) Putative tRNA-Asp synthetase; genes encoding ribosomal subunits, translation factors, tRNA synthetases are downregulated upon phagocytosis by murine macrophage; protein enriched in stationary phase yeast cultures	3	1	1	1	578	65.3	5.72		100						28355.9					88.07									24														1
C4_00240C_A	Delta 1-pyrroline-5-carboxylate reductase; protein induced during the mating process; alkaline induced; stationary phase enriched protein; Spider biofilm repressed	PRO3 CGDID:CAL0000177527 COORDS:Ca22chr4A_C_albicans_SC5314:36235-35411C, translated using codon table 12 (274 amino acids) Uncharacterized ORF; (orf19.5650) Delta 1-pyrroline-5-carboxylate reductase; protein induced during the mating process; alkaline induced; stationary phase enriched protein; Spider biofilm repressed	5	1	1	1	274	29	5.5	2.413	7.728	0.01	59.67	142.19		99200.9	317699		41112.1	19260.1	66.43	97.89			92.61	31														1
C4_06110C_B	#N/A	C4_06110C_B CGDID:CAL0000176880 COORDS:Ca22chr4B_C_albicans_SC5314:1360162-1358054C, translated using codon table 12 (702 amino acids) Verified ORF; (orf19.4718) Predicted tryptophan synthase; identified in detergent-resistant membrane fraction (possible lipid raft component); predicted N-terminal acetylation; Gcn4p-regulated; S. cerevisiae ortholog is Gcn4p regulated; upregulated in biofilm;	1	1	1	1	702	76	6.1	2.057	7.729	0.01	108.08	0		50551.7	189969		24578.2	12433.2	82.44				79.69		30														1
CR_10160W_B	#N/A	CR_10160W_B CGDID:CAL0000175096 COORDS:Ca22chrRB_C_albicans_SC5314:2171962-2174052W, translated using codon table 12 (696 amino acids) Uncharacterized ORF; (orf19.7592) Predicted acyl CoA synthase	3	1	1	1	696	77.3	8.22	1.69	3.594	0.01	127.79	101.28		71955.6	105199		19305	37029.8	62.65	109.93		114.59	40.05						50														1
C2_02310W_A	Plasma membrane-associated protein identified in detergent-resistant membrane fraction (possible lipid raft component); repressed by nitric oxide; predicted transmembrane helix	C2_02310W_A CGDID:CAL0000181355 COORDS:Ca22chr2A_C_albicans_SC5314:460235-460981W, translated using codon table 12 (248 amino acids) Verified ORF; (orf19.1549) Plasma membrane-associated protein identified in detergent-resistant membrane fraction (possible lipid raft component); repressed by nitric oxide; predicted transmembrane helix	5	1	1	1	248	29.3	8.69																						20														1
C3_01410C_A	Putative NADH-ubiquinone oxidoreductase; in detergent-resistant membrane fraction (possible lipid raft component); predicted N-terminal acetylation; nitric oxide-repressed; plasma membrane-localized; protein decreases in stationary phase	ALI1 CGDID:CAL0000194133 COORDS:Ca22chr3A_C_albicans_SC5314:303542-302703C, translated using codon table 12 (279 amino acids) Verified ORF; (orf19.1710) Putative NADH-ubiquinone oxidoreductase; in detergent-resistant membrane fraction (possible lipid raft component); predicted N-terminal acetylation; nitric oxide-repressed; plasma membrane-localized; protein decreases in stationary phase	5	1	1	1	279	32.5	6.43	100	100	100				42706.7	12875.3	6326.16				133.85	56.53								23														1
CR_09320C_A	Protein with a role in phosphate transport; biofilm-regulated expression; amphotericin B repressed	PHO88 CGDID:CAL0000189279 COORDS:Ca22chrRA_C_albicans_SC5314:1977353-1976778C, translated using codon table 12 (191 amino acids) Verified ORF; (orf19.7327) Protein with a role in phosphate transport; biofilm-regulated expression; amphotericin B repressed	10	1	1	1	191	20.9	8.85																						53														1
C4_01050C_A	#N/A	RPL40B CGDID:CAL0000176824 COORDS:Ca22chr4A_C_albicans_SC5314:208604-208446C, translated using codon table 12 (52 amino acids) Uncharacterized ORF; (orf19.4684.2) Protein with similarity to the ribosomal protein portion of S. cerevisiae Rpl40Bp; colony morphology-related gene regulation by Ssn6; positively regulated by Tbf1; Spider biofilm repressed	13	1	1	1	52	6.1	10.3	3.126	5.151	0.116	85.87	92.43	0.33	181919	240571	11942.3	56642	103217	60.54	100.17	25.02	72.54	10.5						39														1
CR_03650W_A	Predicted small ribosomal subunit biogenesis protein; repressed in core stress response; transcript increases in populations of cells exposed to fluconazole over multiple generations; Spider biofilm induced	SGD1 CGDID:CAL0000199737 COORDS:Ca22chrRA_C_albicans_SC5314:809889-812924W, translated using codon table 12 (1011 amino acids) Uncharacterized ORF; (orf19.4363) Predicted small ribosomal subunit biogenesis protein; repressed in core stress response; transcript increases in populations of cells exposed to fluconazole over multiple generations; Spider biofilm induced	1	1	1	1	1011	115.4	5.02	1.092	0.749	0.01	68.93	58.34		26100.3	14550.5		21657.5	32166.6	31.06	107.44		73.26	18.22													17
C1_07500C_B	#N/A	C1_07500C_B CGDID:CAL0000183166 COORDS:Ca22chr1B_C_albicans_SC5314:1624858-1623884C, translated using codon table 12 (324 amino acids) Uncharacterized ORF; (orf19.2795) Ortholog(s) have tRNA binding activity, role in regulation of ascospore formation, tRNA 3'-trailer cleavage, endonucleolytic and nucleolus, nucleoplasm localization	4	1	1	1	324	37.5	5.57	1.676	2.679	0.01	46.93	82.5		17749.3	28373.1		10592	8758.31	42.67	68.76									31														1
C6_02480W_B	#N/A	C6_02480W_B CGDID:CAL0000176454 COORDS:Ca22chr6B_C_albicans_SC5314:514366-515475W, translated using codon table 12 (369 amino acids) Uncharacterized ORF; (orf19.5517) Similar to alcohol dehydrogenases; induced by benomyl treatment, nitric oxide; induced in core stress response; oxidative stress-induced via Cap1; Spider biofilm repressed	3	1	1	1	369	40.2	6.96	0.01	2.161			79.18			28177		13038			66.62									23														1
C1_07870C_A	Cell wall biosynthesis protein; Hap43, caspofungin-repressed; Cyr1-induced in hyphal cells; reduced biofilm cell wall glucan in mutant; possibly essential (UAU1 method); flow model biofilm induced	SMI1 CGDID:CAL0000199204 COORDS:Ca22chr1A_C_albicans_SC5314:1713549-1711687C, translated using codon table 12 (620 amino acids) Verified ORF; (orf19.5058) Cell wall biosynthesis protein; Hap43, caspofungin-repressed; Cyr1-induced in hyphal cells; reduced biofilm cell wall glucan in mutant; possibly essential (UAU1 method); flow model biofilm induced	4	1	1	1	620	68.8	4.73	100	100					22214.6	40835.3				53.6	94.93									32														1
CR_06150C_A	Adenylosuccinate lyase; enzyme of adenine biosynthesis; soluble protein in hyphae; not induced during GCN response, in contrast to the S. cerevisiae ortholog; repressed by nitric oxide	ADE13 CGDID:CAL0000175023 COORDS:Ca22chrRA_C_albicans_SC5314:1320319-1318871C, translated using codon table 12 (482 amino acids) Uncharacterized ORF; (orf19.3870) Adenylosuccinate lyase; enzyme of adenine biosynthesis; soluble protein in hyphae; not induced during GCN response, in contrast to the S. cerevisiae ortholog; repressed by nitric oxide	2	1	1	1	482	54.4	6.32	1.257	2.812	0.389	108.85	108.05	0.34	29377.7	65738.3	5963.16	23375.5	15328.4	82.03	83.29	10.33								22														1
C1_07600W_B	#N/A	C1_07600W_B CGDID:CAL0000179730 COORDS:Ca22chr1B_C_albicans_SC5314:1645665-1646189W, translated using codon table 12 (174 amino acids) Verified ORF; (orf19.2785) Putative subunit of the F1F0-ATPase complex; colony morphology-related gene regulation by Ssn6; farnesol, macrophage-downregulated protein abundance; protein present in exponential and stationary yeast growth phases; Hap43-induced	4	1	1	1	174	19.4	6.61	2.369	4.539	0.01	105.03	165.59		67816.5	129919		28622.7	34714.5	97.04	105.36					28														1
C2_09640W_A	Phosphomannose isomerase; cell wall biosynthesis enzyme; drug target; functional homolog of S. cerevisiae, E. coli phosphomannose isomerase; Gcn4-regulated; induced on adherence to polystyrene, phagocytosis; 3-AT, Spider biofilm repressed	PMI1 CGDID:CAL0000189115 COORDS:Ca22chr2A_C_albicans_SC5314:1972415-1973740W, translated using codon table 12 (441 amino acids) Verified ORF; (orf19.1390) Phosphomannose isomerase; cell wall biosynthesis enzyme; drug target; functional homolog of S. cerevisiae, E. coli phosphomannose isomerase; Gcn4-regulated; induced on adherence to polystyrene, phagocytosis; 3-AT, Spider biofilm repressed	2	1	1	1	441	48.8	5.33		100						34379					120.07									33														1
CR_07150W_B	#N/A	CR_07150W_B CGDID:CAL0000174435 COORDS:Ca22chrRB_C_albicans_SC5314:1558974-1560392W, translated using codon table 12 (472 amino acids) Uncharacterized ORF; (orf19.734) Putative glucokinase; transcript regulated upon yeast-hyphal switch; Efg1 regulated; fluconazole-induced; induced in core stress response; colony morphology-related gene regulation by Ssn6; GlcNAc-induced protein	2	1	1	1	472	52.1	6.3	100	100					38477.9	44152.3				66.37	100									38														1
C2_04280W_A	Ortholog(s) have protein serine/threonine kinase activity, protein serine/threonine/tyrosine kinase activity, protein tyrosine kinase activity	C2_04280W_A CGDID:CAL0000187128 COORDS:Ca22chr2A_C_albicans_SC5314:897797-900675W, translated using codon table 12 (697 amino acids) Uncharacterized ORF; (orf19.792) Ortholog(s) have protein serine/threonine kinase activity, role in activation of bipolar cell growth, protein phosphorylation, regulation of cytokinesis, regulation of mitotic sister chromatid segregation and cytosol, nucleus localiz…	2	1	1	1	697	81.1	8.84	100	100	0.01				14510.9	17937.9			6091.61	22.92	79.85									35														1
CR_03280W_A	Zinc-binding dehydrogenase; induced by benomyl, ciclopirox olamine, alpha pheromone, Hap43; regulated by oxidative stress via Cap1, osmotic stress via Hog1; protein present in exponential and stationary phase; rat catheter biofilm repressed	IFR2 CGDID:CAL0000187722 COORDS:Ca22chrRA_C_albicans_SC5314:737217-738293W, translated using codon table 12 (358 amino acids) Uncharacterized ORF; (orf19.2396) Zinc-binding dehydrogenase; induced by benomyl, ciclopirox olamine, alpha pheromone, Hap43; regulated by oxidative stress via Cap1, osmotic stress via Hog1; protein present in exponential and stationary phase; rat catheter biofilm repressed	4	1	1	1	358	38.5	6.29	100	100					49617.7	56718.7				80.19	115.98									30														1
C3_02470C_A	Ribosomal protein L9; repressed upon phagocytosis by murine macrophages; repressed by nitric oxide; protein levels decrease in stationary phase; Hap43-induced; Spider biofilm repressed	RPL9B CGDID:CAL0000184881 COORDS:Ca22chr3A_C_albicans_SC5314:539432-538857C, translated using codon table 12 (191 amino acids) Uncharacterized ORF; (orf19.236) Ribosomal protein L9; repressed upon phagocytosis by murine macrophages; repressed by nitric oxide; protein levels decrease in stationary phase; Hap43-induced; Spider biofilm repressed	5	1	1	1	191	21.7	9.51	2.135	1.933	0.01	147.13	100.42		51679.7	31937.2		24201.9	26563.5		100.95		99.62	0.23						42														1
C5_02990W_B	#N/A	C5_02990W_B CGDID:CAL0000185538 COORDS:Ca22chr5B_C_albicans_SC5314:660457-661011W, translated using codon table 12 (184 amino acids) Uncharacterized ORF; (orf19.4324) Has domain(s) with predicted NADH dehydrogenase (ubiquinone) activity, electron carrier activity and membrane localization	4	1	1	1	184	22.9	9.77	7.618	4.982	0.048	141.55	143.37	0.15	263996	259795	4667.12	14592.6	96544	87.61	123.06	34.34	148.25	67.2						20														1
CR_03090C_B	#N/A	CR_03090C_B CGDID:CAL0000178280 COORDS:Ca22chrRB_C_albicans_SC5314:702273-701775C, translated using codon table 12 (143 amino acids) Verified ORF; (orf19.2416.1) Microtubule-dependent localized protein; at Spitzenkorper and cytokinetic ring in hyphae; cell-cycle dependent localization to tip polarisome, bud neck in yeast and pseudohyphae; sumoylation target; rat catheter, Spider biofilm repressed	11	1	1	1	143	16	4.82																						56														1
C1_08080C_B	#N/A	C1_08080C_B CGDID:CAL0000178052 COORDS:Ca22chr1B_C_albicans_SC5314:1763380-1762994C, translated using codon table 12 (128 amino acids) Uncharacterized ORF; (orf19.5079.1) Ortholog(s) have role in NADH oxidation, programmed cell death and mitochondrial respiratory chain complex I, membrane segment localization	9	1	1	1	128	15.4	9.14		100						36273.1														46														1
C2_07630C_A	Possible stress protein; increased transcription associated with CDR1 and CDR2 overexpression or fluphenazine treatment; regulated by Sfu1, Nrg1, Tup1; stationary phase enriched protein; Spider biofilm induced	C2_07630C_A CGDID:CAL0000176228 COORDS:Ca22chr2A_C_albicans_SC5314:1556841-1556476C, translated using codon table 12 (121 amino acids) Uncharacterized ORF; (orf19.1862) Possible stress protein; increased transcription associated with CDR1 and CDR2 overexpression or fluphenazine treatment; regulated by Sfu1, Nrg1, Tup1; stationary phase enriched protein; Spider biofilm induced	20	1	1	1	121	13.1	5.33	1.239	1.402	0.01	21.8	97.21		24941.6	28208.6		20125.5	6529.27	20.57	119.57									22														1
C1_06580W_B	#N/A	C1_06580W_B CGDID:CAL0000183281 COORDS:Ca22chr1B_C_albicans_SC5314:1409017-1409454W, translated using codon table 12 (145 amino acids) Uncharacterized ORF; (orf19.6253) Putative ribosomal protein; repressed upon phagocytosis by murine macrophage; Spider biofilm repressed	5	1	1	1	145	16	10.81	5.014	3.745	0.01	130.44	141.5		24181.3	27189.7		2989.35	12796.1	69.12	126.31		145.34	45.03						26														1
C5_04880C_A	Putative delta-1-pyrroline-5-carboxylate dehydrogenase; alkaline upregulated; protein present in exponential and stationary growth phase yeast cultures; flow model biofilm induced; Spider biofilm induced	PUT2 CGDID:CAL0000194832 COORDS:Ca22chr5A_C_albicans_SC5314:1063830-1062043C, translated using codon table 12 (595 amino acids) Uncharacterized ORF; (orf19.3974) Putative delta-1-pyrroline-5-carboxylate dehydrogenase; alkaline upregulated; protein present in exponential and stationary growth phase yeast cultures; flow model biofilm induced; Spider biofilm induced	2	1	1	1	595	65.7	7.58	100	100					38072.6	81474.8				88.46	92.88					24														1
C3_02180C_A	Deoxyhypusine synthase; catalyzes formation of deoxyhypusine, the first step in hypusine biosynthesis; Spider biofilm repressed	C3_02180C_A CGDID:CAL0000180114 COORDS:Ca22chr3A_C_albicans_SC5314:473452-472313C, translated using codon table 12 (379 amino acids) Uncharacterized ORF; (orf19.1626) Deoxyhypusine synthase; catalyzes formation of deoxyhypusine, the first step in hypusine biosynthesis; Spider biofilm repressed	3	1	1	1	379	41.6	5.76	1.494	0.805	0.01	27.82	74.12		36215.8	19509.7		24248.1	6282.19	26.08	123.63			68.89						22														1
C3_04670C_A	Putative ribosomal protein; macrophage/pseudohyphal-induced after 16 h; repressed upon phagocytosis by murine macrophage; Spider biofilm repressed	RPS15 CGDID:CAL0000179139 COORDS:Ca22chr3A_C_albicans_SC5314:992539-991736C, translated using codon table 12 (142 amino acids) Uncharacterized ORF; (orf19.5927) Putative ribosomal protein; macrophage/pseudohyphal-induced after 16 h; repressed upon phagocytosis by murine macrophage; Spider biofilm repressed	8	1	1	1	142	15.9	10.32	2.115	3.033	0.01	95.46	98.64		38251.1	54869		18088.8	19443.8	65.74	96.87			34.82						35														1
C7_02680W_A	Putative mitochondrial import receptor subunit; colony morphology-related gene regulation by Ssn6	TOM22 CGDID:CAL0000186172 COORDS:Ca22chr7A_C_albicans_SC5314:571208-571660W, translated using codon table 12 (150 amino acids) Verified ORF; (orf19.3696) Putative mitochondrial import receptor subunit; colony morphology-related gene regulation by Ssn6	13	1	1	1	150	16.6	4.2	0.432	0.515	0.01	15.09	26.77		36806.5	43903.8		85171.6	23840.4	67.89	116.05			46.36						44														1
CR_05050W_A	Putative glutamate synthase; regulated by Tsa1, Tsa1B under H2O2 stress conditions; Spider biofilm induced	GLN1 CGDID:CAL0000185613 COORDS:Ca22chrRA_C_albicans_SC5314:1095492-1096613W, translated using codon table 12 (373 amino acids) Uncharacterized ORF; (orf19.646) Putative glutamate synthase; regulated by Tsa1, Tsa1B under H2O2 stress conditions; Spider biofilm induced	2	1	1	1	373	41.7	6.07	10.524	13.918	0.01	133.37	131.06		87569.1	133758		5725.51	36419.9	61.21	113.93		149.09	63.68						40														1
CR_02860W_B	#N/A	CR_02860W_B CGDID:CAL0000180675 COORDS:Ca22chrRB_C_albicans_SC5314:653814-654410W, translated using codon table 12 (198 amino acids) Verified ORF; (orf19.2843) Small GTPase of Rho family; regulates beta-1,3-glucan synthesis activity and binds Gsc1p; essential; expected to be geranylgeranylated by geranylgeranyltransferase type I; plasma membrane-localized	6	1	1	1	198	22	5.73	100	100	0.01				18968.5	17956.4			9154.24		111.68									51														1
C6_00070C_A	Putative GPI-anchored adhesin-like protein; fluconazole-downregulated; induced in oralpharyngeal candidasis; Spider biofilm induced	PGA25 CGDID:CAL0000186851 COORDS:Ca22chr6A_C_albicans_SC5314:9900-7282C, translated using codon table 12 (872 amino acids) Uncharacterized ORF; (orf19.6336) Putative GPI-anchored adhesin-like protein; fluconazole-downregulated; induced in oralpharyngeal candidasis; Spider biofilm induced	2	1	1	1	872	87.5	3.8																	52														1
C1_11040W_A	#N/A	RPL29 CGDID:CAL0000175799 COORDS:Ca22chr1A_C_albicans_SC5314:2434005-2434196W, translated using codon table 12 (63 amino acids) Uncharacterized ORF; (orf19.2310.1) Ribosomal protein L29; induced upon germ tube formation; colony morphology-related gene regulation by Ssn6; intron in 5'-UTR; Spider biofilm repressed	13	1	1	1	63	7.1	11	1.146	0.722	0.01	102.52	45.39		277700	174842		242310	113264	76.83	123.7			43.17						27														1
C1_06890C_A	#N/A	C1_06890C_A CGDID:CAL0000185373 COORDS:Ca22chr1A_C_albicans_SC5314:1469286-1468476C, translated using codon table 12 (122 amino acids) Uncharacterized ORF; (orf19.6220.4) Ribosomal 60S subunit protein; Spider biofilm repressed	7	1	1	1	122	13.7	10.74	1.409	1.149	0.719	8.29	8.07	12.41	66438.3	54080.2	61688.5	47070.1	74841.9	13.29	66.08	16.33	3.83	24.96													19
C7_02810W_A	Thioredoxin peroxidase; transcriptionally induced by interaction with macrophage; fluconazole induced; Fkh2p-downregulated; caspofungin repressed; protein present in exponential and stationary growth phase yeast cultures	PRX1 CGDID:CAL0000196398 COORDS:Ca22chr7A_C_albicans_SC5314:605330-606061W, translated using codon table 12 (243 amino acids) Verified ORF; (orf19.5180) Thioredoxin peroxidase; transcriptionally induced by interaction with macrophage; fluconazole induced; Fkh2p-downregulated; caspofungin repressed; protein present in exponential and stationary growth phase yeast cultures	3	1	1	1	243	27.4	7.2	100	100	0.231			1.47	16679.5	19794.5	1960.27		8471.91	61.72	126.31	25.82								21														1
C1_02260C_A	Putative ADP-ribosylation factor GTPase activating protein, functional ortholog of S. cerevisiae GCS1; mutation affects endocytosis, hyphal growth, chemical and drug resistance, and sensitivity to cell wall inhibitors	AGE3 CGDID:CAL0000194066 COORDS:Ca22chr1A_C_albicans_SC5314:477029-475890C, translated using codon table 12 (379 amino acids) Verified ORF; (orf19.3683) Putative ADP-ribosylation factor GTPase activating protein, functional ortholog of S. cerevisiae GCS1; mutation affects endocytosis, hyphal growth, chemical and drug resistance, and sensitivity to cell wall inhibitors	3	1	1	1	379	41.9	6.2	100	100					18837.4	48989.2					91.9									18														1
C1_07890C_A	Phosphoribosylamine-glycine ligase and phosphoribosylformylglycinamidine cyclo-ligase; interacts with Vps34p; required for hyphal growth and virulence; flucytosine induced; not induced in GCN response, in contrast to S. cerevisiae ortholog	ADE5,7 CGDID:CAL0000199243 COORDS:Ca22chr1A_C_albicans_SC5314:1720921-1718513C, translated using codon table 12 (802 amino acids) Verified ORF; (orf19.5061) Phosphoribosylamine-glycine ligase and phosphoribosylformylglycinamidine cyclo-ligase; interacts with Vps34p; required for hyphal growth and virulence; flucytosine induced; not induced in GCN response, in contrast to S. cerevisiae ortholog	3	1	1	1	802	85.9	5.3		100						25874.9					14.99							13														1
C3_03800W_A	Oligopeptide transporter involved in uptake of di-/tripeptides; regulated by Stp2 and Stp3; transcript induced upon phagocytosis by macrophage; repressed by Rim101 at pH 8; flow model biofilm induced	PTR22 CGDID:CAL0000177961 COORDS:Ca22chr3A_C_albicans_SC5314:797730-799460W, translated using codon table 12 (576 amino acids) Verified ORF; (orf19.6937) Oligopeptide transporter involved in uptake of di-/tripeptides; regulated by Stp2 and Stp3; transcript induced upon phagocytosis by macrophage; repressed by Rim101 at pH 8; flow model biofilm induced	3	1	1	1	576	64.4	6.93	100	100	0.01				8356.14	13943.7			3837.67		104.66									45														1
C4_02990C_A	Glutathione S transferase; induced by benomyl and in populations of cells exposed to fluconazole over multiple generations; regulated by Nrg1, Tup1; induced by nitric oxide; stationary phase enriched; Spider biofilm induced	GST2 CGDID:CAL0000188890 COORDS:Ca22chr4A_C_albicans_SC5314:623550-622891C, translated using codon table 12 (219 amino acids) Verified ORF; (orf19.2693) Glutathione S transferase; induced by benomyl and in populations of cells exposed to fluconazole over multiple generations; regulated by Nrg1, Tup1; induced by nitric oxide; stationary phase enriched; Spider biofilm induced	5	1	1	1	219	25.2	6.23		100						81875.1					89.93									61														1
C2_04580W_A	Putative farnesyl pyrophosphate synthetase involved in isoprenoid and sterol biosynthesis, based on similarity to S. cerevisiae Erg20p; likely to be essential for growth, based on an insertional mutagenesis strategy	ERG20 CGDID:CAL0000188232 COORDS:Ca22chr2A_C_albicans_SC5314:958593-959648W, translated using codon table 12 (351 amino acids) Uncharacterized ORF; (orf19.4491) Putative farnesyl pyrophosphate synthetase involved in isoprenoid and sterol biosynthesis, based on similarity to S. cerevisiae Erg20p; likely to be essential for growth, based on an insertional mutagenesis strategy	3	1	1	1	351	40.7	4.98	1.147	3.868	0.01	67.33	120.91		12688.4	42791.6		11063.4	7889.3	58.24	89.38									17														1
C3_04910C_B	#N/A	C3_04910C_B CGDID:CAL0000174924 COORDS:Ca22chr3B_C_albicans_SC5314:1057170-1056658C, translated using codon table 12 (170 amino acids) Verified ORF; (orf19.5960) Non classical protein export protein; localized to plasma membrane; Hap43-induced gene; flow model biofilm induced; Spider biofilm induced	6	1	1	1	170	18.1	9.01	100	100	100				23715.2	44567.6	5679.17			56.58	111.7	49.74				24														1
C7_03920C_B	#N/A	C7_03920C_B CGDID:CAL0000187378 COORDS:Ca22chr7B_C_albicans_SC5314:861765-861439C, translated using codon table 12 (108 amino acids) Verified ORF; (orf19.7188) Conserved acidic ribosomal protein, likely involved in regulation of translation elongation; interacts with Rpp2A; 1 of 4 similar C. albicans ribosomal proteins (Rpp1A, Rpp1B, Rpp2A, Rpp2B); induced by Tbf1; Spider biofilm repressed	15	1	1	1	108	10.8	3.93	1.561	2.024	0.01	21.9	112.84		22996.8	29817.5		14729.6	12296.2	20.66	85.65			66.65						43														1
CR_01760C_A	Phenylalanyl-tRNA synthetase; possible role in early cell wall biosynthesis; downregulated by phagocytosis by macrophages; possibly essential gene, disruptants not obtained by UAU1 method; protein present in exponential and stationary phase	FRS1 CGDID:CAL0000190210 COORDS:Ca22chrRA_C_albicans_SC5314:400471-398693C, translated using codon table 12 (592 amino acids) Verified ORF; (orf19.2573) Phenylalanyl-tRNA synthetase; possible role in early cell wall biosynthesis; downregulated by phagocytosis by macrophages; possibly essential gene, disruptants not obtained by UAU1 method; protein present in exponential and stationary phase	2	1	1	1	592	66.8	5.36		100						29313.1					128.3									40														1
C4_06980W_A	Cell surface protein that sequesters zinc from host tissue; enriched at hyphal tips; released extracellularly; binds to host complement regulators; mediates leukocyte adhesion and migration; immunogenic in mouse; produced at ambient pH	PRA1 CGDID:CAL0000174610 COORDS:Ca22chr4A_C_albicans_SC5314:1547180-1548079W, translated using codon table 12 (299 amino acids) Verified ORF; (orf19.3111) Cell surface protein that sequesters zinc from host tissue; enriched at hyphal tips; released extracellularly; binds to host complement regulators; mediates leukocyte adhesion and migration; immunogenic in mouse; produced at ambient pH	4	1	1	1	299	33.1	5.25	100	100					22080	68791.3														40														1
C1_09630W_B	#N/A	C1_09630W_B CGDID:CAL0000180128 COORDS:Ca22chr1B_C_albicans_SC5314:2120356-2121669W, translated using codon table 12 (364 amino acids) Uncharacterized ORF; (orf19.4826) Putative mitochondrial NAD-isocitrate dehydrogenase subunit 1; soluble protein in hyphae; protein level decrease in stationary phase cultures	3	1	1	1	364	39.2	8.38	100	100					43326	44518.8				32.25	100.38									38														1
C3_05710W_A	Fluconazole-induced protein; Ras1, Cyr1 repressed and Efg1 induced; regulated by Nrg1, Tup1, Tbf1, Ssn6; induced in oralpharyngeal candidasis; rat catheter biofilm repressed	RCT1 CGDID:CAL0000178441 COORDS:Ca22chr3A_C_albicans_SC5314:1279066-1279641W, translated using codon table 12 (191 amino acids) Uncharacterized ORF; (orf19.7350) Fluconazole-induced protein; Ras1, Cyr1 repressed and Efg1 induced; regulated by Nrg1, Tup1, Tbf1, Ssn6; induced in oralpharyngeal candidasis; rat catheter biofilm repressed	9	1	1	1	191	20.5	6.44		100						69612.1												30														1
C2_08000C_A	YEF3-subfamily ABC family protein; predicted not to be a transporter; repressed in core stress response; mutation confers hypersensitivity to amphotericin B	KRE30 CGDID:CAL0000185948 COORDS:Ca22chr2A_C_albicans_SC5314:1623600-1621771C, translated using codon table 12 (609 amino acids) Verified ORF; (orf19.2183) YEF3-subfamily ABC family protein; predicted not to be a transporter; repressed in core stress response; mutation confers hypersensitivity to amphotericin B	3	1	1	1	609	68.1	6.34		100						27307.5					91.99									42														1
C2_04170C_A	#N/A	C2_04170C_A CGDID:CAL0000186696 COORDS:Ca22chr2A_C_albicans_SC5314:876892-876662C, translated using codon table 12 (76 amino acids) Uncharacterized ORF; (orf19.804.1) Ortholog of <i>S. cerevisiae</i> : YPR010C-A, <i>C. glabrata CBS138</i> : CAGL0J01699g, <i>C. dubliniensis CD36</i> : Cd36_02990, <i>C. parapsilosis CDC317</i> : CPAR2_211020 and <i>Candida tenuis NRRL Y-1498</i> : CANTEDRAFT_116148	12	1	1	1	76	8.7	9.31	9.996	4.237	0.01	118.83	133.71		116296	71566.4		8548.36	47222.9	42.96	104.46		116.95	32.65		19														1
C2_09140C_A	Sulfite reductase; role in sulfur amino acid metabolism; induced by human whole blood or PMNs; Hog1-induced; possibly adherence-induced; flow model, Spider model, F-12/CO2 biofilm induced	MET10 CGDID:CAL0000199215 COORDS:Ca22chr2A_C_albicans_SC5314:1875917-1872633C, translated using codon table 12 (1094 amino acids) Uncharacterized ORF; (orf19.4076) Sulfite reductase; role in sulfur amino acid metabolism; induced by human whole blood or PMNs; Hog1-induced; possibly adherence-induced; flow model, Spider model, F-12/CO2 biofilm induced	1	1	1	1	1094	121.9	5.01	100	100					31945.3	59164.8				41.13	81.95									60														1
C3_02510C_B	#N/A	C3_02510C_B CGDID:CAL0000179614 COORDS:Ca22chr3B_C_albicans_SC5314:549353-548136C, translated using codon table 12 (405 amino acids) Verified ORF; (orf19.242) Secreted aspartyl protease; regulated by growth phase, temperature, white-opaque switch; highly expressed in opaque cells and upon deep epidermal invasion; greater expression in vaginal than oral infection; prominent role in biofilms	2	1	1	1	405	43	6.35	0.128	0.146	0.01	1.31	2.74		14209.2	16130.9		110823	48473.9	66.94	92.88													21														1
C6_04250W_A	#N/A	C6_04250W_A CGDID:CAL0000174812 COORDS:Ca22chr6A_C_albicans_SC5314:937105-937356W, translated using codon table 12 (83 amino acids) Uncharacterized ORF; (orf19.1082.1) Ortholog(s) have cytochrome-c oxidase activity, role in mitochondrial respiratory chain complex IV assembly and cytosol, mitochondrial intermembrane space, mitochondrial respiratory chain complex IV, nucleus localization	11	1	1	1	83	9.7	5.87	3.881	3.178	0.01	139.77	139.77		163570	146748		21289.4	92963.6	66.68	117.45		141.57	49.03						21														1
C2_05250C_A	Aspartate aminotransferase; soluble protein in hyphae; macrophage-induced protein; alkaline upregulated; amphotericin B repressed; gene used for strain identification by multilocus sequence typing; farnesol-, Hap43p-induced; GlcNAc-induced	AAT1 CGDID:CAL0000198574 COORDS:Ca22chr2A_C_albicans_SC5314:1079037-1077724C, translated using codon table 12 (437 amino acids) Uncharacterized ORF; (orf19.3554) Aspartate aminotransferase; soluble protein in hyphae; macrophage-induced protein; alkaline upregulated; amphotericin B repressed; gene used for strain identification by multilocus sequence typing; farnesol-, Hap43p-induced; GlcNAc-induc…	2	1	1	1	437	48.9	8.51	1.822	4.482	0.01	112.54	155.94		22355	54992.4		12269.3	8731.34	76.24	102.49									21														1
CR_07710W_A	Putative chorismate synthase; fungal-specific (no human or murine homolog); protein level decreased in stationary phase yeast cultures; GlcNAc-induced protein	ARO2 CGDID:CAL0000185781 COORDS:Ca22chrRA_C_albicans_SC5314:1672507-1673748W, translated using codon table 12 (413 amino acids) Uncharacterized ORF; (orf19.1986) Putative chorismate synthase; fungal-specific (no human or murine homolog); protein level decreased in stationary phase yeast cultures; GlcNAc-induced protein	3	1	1	1	413	44.8	7.64	100	100					30854.3	128700				70.45	83.82									27														1
C1_05290W_A	Putative tRNA-Gly synthetase; genes encoding ribosomal subunits, translation factors, tRNA synthetases are downregulated upon phagocytosis by murine macrophage; stationary phase enriched protein	GRS1 CGDID:CAL0000176302 COORDS:Ca22chr1A_C_albicans_SC5314:1111179-1113137W, translated using codon table 12 (652 amino acids) Uncharacterized ORF; (orf19.437) Putative tRNA-Gly synthetase; genes encoding ribosomal subunits, translation factors, tRNA synthetases are downregulated upon phagocytosis by murine macrophage; stationary phase enriched protein	2	1	1	1	652	73.7	5.68	1.417	1.436	0.01	71.08	125.04		72568.5	73568.9		51222.5	23879.2	67.08	116.37			69.36						21														1
C1_02110C_B	#N/A	C1_02110C_B CGDID:CAL0000178430 COORDS:Ca22chr1B_C_albicans_SC5314:436064-434427C, translated using codon table 12 (545 amino acids) Verified ORF; (orf19.3668) Putative MFS glucose transporter; 20 member C. albicans glucose transporter family; 12 probable membrane-spanning segments; expressed in rich medium with 2% glucose; rat catheter and Spider biofilm induced	3	1	1	1	545	60.4	8.22	100						35964.1					63.38						28														1
C1_07000W_A	Putative mitochondrial translation elongation factor; caspofungin induced	MEF2 CGDID:CAL0000188276 COORDS:Ca22chr1A_C_albicans_SC5314:1490463-1492742W, translated using codon table 12 (759 amino acids) Uncharacterized ORF; (orf19.6208) Putative mitochondrial translation elongation factor; caspofungin induced	1	1	1	1	759	84.7	5.45	10.196	9.322	0.06	140.41	143.76	0.24	256955	289620	3952.96	8670.34	78358.4	69.57	125.52	34.84	147.43	67.76		17														1
C1_05890W_A	Protein of unknown function; substrate for Kex2 processing in vitro; repressed by alpha pheromone in SpiderM medium; Spider biofilm induced; Bcr1-repressed in a/a RPMI biofilms	C1_05890W_A CGDID:CAL0000181700 COORDS:Ca22chr1A_C_albicans_SC5314:1223696-1224751W, translated using codon table 12 (351 amino acids) Uncharacterized ORF; (orf19.2460) Protein of unknown function; substrate for Kex2 processing in vitro; repressed by alpha pheromone in SpiderM medium; Spider biofilm induced; Bcr1-repressed in a/a RPMI biofilms	5	1	1	1	351	37	6.14																	34														1
C6_02360W_B	#N/A	C6_02360W_B CGDID:CAL0000176365 COORDS:Ca22chr6B_C_albicans_SC5314:493577-494122W, translated using codon table 12 (181 amino acids) Uncharacterized ORF; (orf19.3478) Putative nucleolar protein with role in ribosomal assembly; hyphal-induced; Hap43-induced; Spider biofilm induced	4	1	1	1	181	20.6	8.88	0.886	1.656	0.852	53.06	45.1	26.66	41369.7	47771.6	34449.4	28850.6	40183.6	27.8	50.71	10.09	37.64	33.81						20														1
CR_10840C_B	#N/A	CR_10840C_B CGDID:CAL0000177671 COORDS:Ca22chrRB_C_albicans_SC5314:2283950-2282868C, translated using codon table 12 (360 amino acids) Verified ORF; (orf19.7676) D-xylulose reductase; immunogenic in mice; soluble protein in hyphae; induced by caspofungin, fluconazole, Hog1 and during cell wall regeneration; Mnl1-induced in weak acid stress; stationary phase enriched; flow model biofilm induced	3	1	1	1	360	38.7	5.97	100	100					57569.6	43060.8					122.21									27														1
C2_04490W_A	Similar to HMG-box variant of S. pombe; Spider biofilm repressed	C2_04490W_A CGDID:CAL0000192683 COORDS:Ca22chr2A_C_albicans_SC5314:938729-939406W, translated using codon table 12 (225 amino acids) Uncharacterized ORF; (orf19.4503) Similar to HMG-box variant of S. pombe; Spider biofilm repressed	4	1	1	1	225	25.1	9.48	100	100					35048.4	70647														19														1
C5_04590C_A	#N/A	RPL43A CGDID:CAL0000185522 COORDS:Ca22chr5A_C_albicans_SC5314:997750-997099C, translated using codon table 12 (92 amino acids) Uncharacterized ORF; (orf19.3942.1) Putative ribosomal protein, large subunit; repressed by human whole blood or PMNs; colony morphology-related gene regulation by Ssn6; Spider biofilm repressed	8	1	1	1	92	10.1	10.68	3.807	11.218	0.096	132.01	123.48	0.31	92044.8	219616	2259.03	15590.3	23443.9	66.86	113.61	14.37	127.53	34.72		20														1
C1_03730C_A	Alpha-1,2-mannosidase; processes Man9GlcNAc2 to Man8GlcNAc2 isomer B; member of ER localized glycosyl hydrolase family 47; ER form is converted by Kex2 to cytosolic form; flow model biofilm repressed	MNS1 CGDID:CAL0000181785 COORDS:Ca22chr1A_C_albicans_SC5314:778585-776738C, translated using codon table 12 (615 amino acids) Verified ORF; (orf19.1036) Alpha-1,2-mannosidase; processes Man9GlcNAc2 to Man8GlcNAc2 isomer B; member of ER localized glycosyl hydrolase family 47; ER form is converted by Kex2 to cytosolic form; flow model biofilm repressed	2	1	1	1	615	70.2	5.57	1.409	1.639	0.731	65.04	52.89	15.86	25221.2	21280.1	18308.4	12982.4	21888.6	46.22	74.39	17.29	61.42	30.57						30														1
CR_04360C_A	Putative H/ACA snoRNP protein; macrophage/pseudohyphal-induced	NHP2 CGDID:CAL0000183079 COORDS:Ca22chrRA_C_albicans_SC5314:969158-968679C, translated using codon table 12 (159 amino acids) Uncharacterized ORF; (orf19.526) Putative H/ACA snoRNP protein; macrophage/pseudohyphal-induced	5	1	1	1	159	17.2	9.5	3.633	5.017	0.01	137.65	140.25		56782.5	72990		5125.36	25164.1	71.58	118.23		139.15	49.86						25														1
C2_07540W_A	Protein of unknown function; Hap43-repressed gene; repressed by nitric oxide	C2_07540W_A CGDID:CAL0000197413 COORDS:Ca22chr2A_C_albicans_SC5314:1537741-1538073W, translated using codon table 12 (110 amino acids) Uncharacterized ORF; (orf19.1873) Protein of unknown function; Hap43-repressed gene; repressed by nitric oxide	11	1	1	1	110	12.2	9.04	0.745	0.652	0.01	53.43	48		51124.7	44790.4		68650.4	28762	68.96	121.9			54.89										30														1
C2_03790C_A	Adenylyl cyclase and stress responsive protein; induced in cyr1 or ras1 mutant; Spider biofilm induced	ASR3 CGDID:CAL0000191751 COORDS:Ca22chr2A_C_albicans_SC5314:801429-801085C, translated using codon table 12 (114 amino acids) Uncharacterized ORF; (orf19.842) Adenylyl cyclase and stress responsive protein; induced in cyr1 or ras1 mutant; Spider biofilm induced	12	1	1	1	114	13	5.88	1.1	1.154	100	100.23	89.19		48771.1	51161	6427.97	44347.4		68.61	103.63									40														1
C2_00250W_B	#N/A	C2_00250W_B CGDID:CAL0000175950 COORDS:Ca22chr2B_C_albicans_SC5314:33348-33617W, translated using codon table 12 (89 amino acids) Uncharacterized ORF; (orf19.2107.1) Protein involved in ATP biosynthesis; repressed in hyphae; repressed by Efg1, Hap43; transcript upregulated in clinical isolates from HIV+ patients with oral candidiasis; rat catheter, flow model and Spider biofilm induced	18	1	1	1	89	10.5	9.09	100		0.01				27166				10643.9	24.37						54														1
C2_02760W_A	Protein similar to S. cerevisiae Hsp70p; predicted Kex2p substrate; possibly essential, disruptants not obtained by UAU1 method; flow model biofilm repressed	LHS1 CGDID:CAL0000184682 COORDS:Ca22chr2A_C_albicans_SC5314:550341-553139W, translated using codon table 12 (932 amino acids) Uncharacterized ORF; (orf19.5830) Protein similar to S. cerevisiae Hsp70p; predicted Kex2p substrate; possibly essential, disruptants not obtained by UAU1 method; flow model biofilm repressed	3	1	1	1	932	104.7	5.05	100						41756.3					20.2							35														1
C2_04850C_A	Ortholog(s) have actin filament binding activity, role in actin cortical patch localization, actin cytoskeleton organization, actin filament bundle assembly, endocytosis and actin cortical patch localization	C2_04850C_A CGDID:CAL0000185771 COORDS:Ca22chr2A_C_albicans_SC5314:1014457-1013051C, translated using codon table 12 (442 amino acids) Uncharacterized ORF; (orf19.4127) Ortholog(s) have actin filament binding activity, role in actin cortical patch localization, actin filament bundle assembly, endocytosis and actin cortical patch localization	2	1	1	1	442	47	9.28	1.033	1.062		36.99	116.66		15516.6	15954.5		15020.6		34.24	119.72									26														1
C1_02360C_A	Putative GPI-anchored beta-1,3-glucanosyltransferase with similarity to the A. fumigatus GEL family; fungal-specific (no human or murine homolog)	PGA5 CGDID:CAL0000178583 COORDS:Ca22chr1A_C_albicans_SC5314:492170-490245C, translated using codon table 12 (641 amino acids) Uncharacterized ORF; (orf19.3693) Putative GPI-anchored beta-1,3-glucanosyltransferase with similarity to the A. fumigatus GEL family; fungal-specific (no human or murine homolog)	3	1	1	1	641	72.3	4.81		100						50743					83.02									46														1
C3_00850C_A	Ortholog(s) have role in eisosome assembly and eisosome, membrane raft localization	C3_00850C_A CGDID:CAL0000192815 COORDS:Ca22chr3A_C_albicans_SC5314:171333-168883C, translated using codon table 12 (816 amino acids) Uncharacterized ORF; (orf19.6160) Ortholog(s) have role in eisosome assembly and eisosome, membrane raft, mitochondrion, plasma membrane localization	1	1	1	1	816	89.6	5.54	4.277	7.172	100	13.78	103.48		24145.5	47223	9739.85	5645.75			94	20.53	27.19							22														1
C1_02880C_A	Predicted component of the mitochondrial intermembrane space import machinery; Hap43p-repressed gene	MIA40 CGDID:CAL0000191454 COORDS:Ca22chr1A_C_albicans_SC5314:606491-605733C, translated using codon table 12 (252 amino acids) Uncharacterized ORF; (orf19.2977) Predicted component of the mitochondrial intermembrane space import machinery; Hap43p-repressed gene	4	1	1	1	252	27.9	4.91	100	100	0.01				48645	57027.7			27347.9	80.15	111.01			63.17						29														1
CR_05670C_B	#N/A	CR_05670C_B CGDID:CAL0000188844 COORDS:Ca22chrRB_C_albicans_SC5314:1208361-1207690C, translated using codon table 12 (223 amino acids) Verified ORF; (orf19.6645) HMG-box transcription factor; binds upstream of hexose and ergosterol metabolism and cell cycle genes; activates pseudohyphal growth when expressed in S. cerevisiae; repressed in hyphae; Spider biofilm repressed	5	1	1	1	223	24.8	9.19																						54														1
C1_07230W_A	HAD-family 2-phosphoglycolate phosphatase, likely involved in a metabolic repair system, not in protein dephosphorylation; involved in regulation of white-opaque switch; hyphal repressed; induced in core stress response	PHO15 CGDID:CAL0000178325 COORDS:Ca22chr1A_C_albicans_SC5314:1551721-1552647W, translated using codon table 12 (308 amino acids) Verified ORF; (orf19.4444) 4-nitrophenyl phosphatase, possible histone H2A phosphatase; involved in regulation of white-opaque switch; hyphal repressed; induced in core stress response; induced by cadmium stress via Hog1; rat catheter and Spider biofilm repressed	5	1	1	1	308	34.2	5.62																						39														1
C4_02410C_A	Alkyl hydroperoxide reductase; immunogenic; fluconazole-induced; amphotericin B, caspofungin, alkaline repressed; core stress response induced; Ssk1/Nrg1/Tup1/Ssn6/Hog1 regulated; flow model biofilm induced; rat catheter biofilm repressed	AHP1 CGDID:CAL0000178211 COORDS:Ca22chr4A_C_albicans_SC5314:486643-486113C, translated using codon table 12 (176 amino acids) Verified ORF; (orf19.2762) Alkyl hydroperoxide reductase; immunogenic; fluconazole-induced; amphotericin B, caspofungin, alkaline repressed; core stress response induced; Ssk1/Nrg1/Tup1/Ssn6/Hog1 regulated; flow model biofilm induced; rat catheter biofilm repressed	10	1	1	1	176	19.2	5.34																						26														1
C6_02040W_B	#N/A	C6_02040W_B CGDID:CAL0000180029 COORDS:Ca22chr6B_C_albicans_SC5314:417969-418874W, translated using codon table 12 (301 amino acids) Uncharacterized ORF; (orf19.3507) NADH-cytochrome-b5 reductase; soluble in hyphae; alkaline downregulated; farnesol, ketoconazole or flucytosine induced; protein present in exponential and stationary growth phase yeast; YNB biofilm induced; rat catheter biofilm repr…	5	1	1	1	301	33.4	8.48	1.287	3.491	0.01	88.97	130.22		24869.9	67446.9		19320.7	7832.76	89.64	93.33			56.8		29														1
C2_03810C_B	#N/A	C2_03810C_B CGDID:CAL0000178603 COORDS:Ca22chr2B_C_albicans_SC5314:805258-804446C, translated using codon table 12 (160 amino acids) Uncharacterized ORF; (orf19.840) Putative ribosomal protein; repressed upon phagocytosis by murine macrophage; Spider biofilm repressed	6	1	1	1	160	18	10.33																						29														1
C7_00860W_B	#N/A	C7_00860W_B CGDID:CAL0000191825 COORDS:Ca22chr7B_C_albicans_SC5314:171719-172423W, translated using codon table 12 (234 amino acids) Verified ORF; (orf19.7030) Beta-glucan associated ser/thr rich cell-wall protein with a role in cell wall structure; GPI anchor; similar mRNA abundance in yeast-form and germ tubes; detected at germ tube plasma membrane; repressed in cells treated with Congo Red	7	1	1	1	234	22.5	4.68																										23														1
CR_07020W_A	Ortholog(s) have thiosulfate sulfurtransferase activity	CR_07020W_A CGDID:CAL0000194655 COORDS:Ca22chrRA_C_albicans_SC5314:1510582-1511127W, translated using codon table 12 (181 amino acids) Uncharacterized ORF; (orf19.2363) Ortholog(s) have thiosulfate sulfurtransferase activity and mitochondrion localization	7	1	1	1	181	20.3	8.12		100						80612.7														35														1
C2_02410W_A	Plasma membrane-localized protein of unknown function	C2_02410W_A CGDID:CAL0000184176 COORDS:Ca22chr2A_C_albicans_SC5314:478636-479205W, translated using codon table 12 (189 amino acids) Verified ORF; (orf19.1564) Plasma membrane-localized protein of unknown function	4	1	1	1	189	21.4	7.91	1.258	2.031	0.272	85.85	118.5	0	28622.6	46220.7	4960.07	22759.6	18235.8	78.22	117.93									31														1
C1_12050W_A	Putative 26S proteasome subunit; transcript regulated by Mig1; caspofungin repressed; regulated by Gcn2 and Gcn4; gene used for strain identification by multilocus sequence typing	RPN2 CGDID:CAL0000182505 COORDS:Ca22chr1A_C_albicans_SC5314:2635327-2638185W, translated using codon table 12 (952 amino acids) Uncharacterized ORF; (orf19.5260) Putative 26S proteasome subunit; transcript regulated by Mig1; caspofungin repressed; regulated by Gcn2 and Gcn4; gene used for strain identification by multilocus sequence typing	1	1	1	1	952	104.7	5.63	100	100	0.01				12380.3	30157.7			3456.84		79.27			34.84						22														1
C3_00200C_B	#N/A	C3_00200C_B CGDID:CAL0000184077 COORDS:Ca22chr3B_C_albicans_SC5314:26203-25109C, translated using codon table 12 (364 amino acids) Uncharacterized ORF; (orf19.5450) Putative 2-enoyl thioester reductase; protein present in exponential and stationary growth phase yeast cultures; rat catheter biofilm repressed	4	1	1	1	364	39.9	6.11	100	100	0.01				40104.7	53856.2			8310.01	40.92	95.14									29														1
CR_04500C_A	Has domain(s) with predicted 2-oxoglutarate-dependent dioxygenase activity and role in oxidation-reduction process	CR_04500C_A CGDID:CAL0000187380 COORDS:Ca22chrRA_C_albicans_SC5314:993209-992088C, translated using codon table 12 (373 amino acids) Uncharacterized ORF; (orf19.541) Has domain(s) with predicted oxidoreductase activity, acting on paired donors, with incorporation or reduction of molecular oxygen, 2-oxoglutarate as one donor, and incorporation of one atom each of oxygen into both donors activity	4	1	1	1	373	42.2	5.41	100	100					23861.5	54154.3				45.98	113.24									22														1
C1_05680C_A	Putative single-stranded DNA-binding protein; protein level decreases in stationary phase cultures; rat catheter biofilm repressed	RIM1 CGDID:CAL0000182022 COORDS:Ca22chr1A_C_albicans_SC5314:1189970-1189539C, translated using codon table 12 (143 amino acids) Uncharacterized ORF; (orf19.2483) Putative single-stranded DNA-binding protein; protein level decreases in stationary phase cultures; rat catheter biofilm repressed	5	1	1	1	143	16.2	6.55	100	100					55445.3	81384.4					85.66									18														1
C3_05750C_A	Ortholog of <i>C. parapsilosis CDC317</i> : CPAR2_807080, <i>C. dubliniensis CD36</i> : Cd36_85690, <i>Candida metapsilosis</i> : CMET_5772 and <i>Candida tropicalis NEW ASSEMBLY</i> : CTRG1_CGOB_00191	C3_05750C_A CGDID:CAL0000175655 COORDS:Ca22chr3A_C_albicans_SC5314:1288429-1288097C, translated using codon table 12 (110 amino acids) Uncharacterized ORF; (orf19.7356) Ortholog of <i>C. parapsilosis CDC317</i> : CPAR2_807080, <i>C. dubliniensis CD36</i> : Cd36_85690, <i>Candida orthopsilosis Co 90-125</i> : CORT_0C02090 and <i>Candida albicans WO-1</i> : CAWG_02885	15	1	1	1	110	12.4	4.3																		34														1
CR_08250C_A	Heat-shock protein; roles in biofilm and virulence; complements chaperone, prion activity in S. cerevisiae; guanidine-insensitive; heat shock/stress induced; repressed in farnesol-treated biofilm; sumoylation target; Spider biofilm induced	HSP104 CGDID:CAL0000200274 COORDS:Ca22chrRA_C_albicans_SC5314:1791659-1788960C, translated using codon table 12 (899 amino acids) Verified ORF; (orf19.6387) Heat-shock protein; roles in biofilm and virulence; complements chaperone, prion activity in S. cerevisiae; guanidine-insensitive; heat shock/stress induced; repressed in farnesol-treated biofilm; sumoylation target; Spider biofilm induced	1	1	1	1	899	99.9	5.57	1.27	4.088	0.587	71.54	95.78	29.25	11850.4	28714.1	4534.87	7024.1	7725.76	69.77	118.48	6.84	79.37	72.85						42														1
C1_00110W_A	Chaperonin-containing T-complex subunit; role in hyphal morphogenesis, particularly starvation-induced; essential; expression in S. cerevisiae inhibits Ras2-mediated pathways; CCT8 and TRP1 overlap; Spider biofilm repressed	CCT8 CGDID:CAL0000175759 COORDS:Ca22chr1A_C_albicans_SC5314:17338-18960W, translated using codon table 12 (540 amino acids) Verified ORF; (orf19.6099) Chaperonin-containing T-complex subunit; role in hyphal morphogenesis, particularly starvation-induced; essential; expression in S. cerevisiae inhibits Ras2-mediated pathways; CCT8 and TRP1 overlap; Spider biofilm repressed	2	1	1	1	540	58.2	5.47																						18														1
C2_09740W_A	Plasma membrane t-SNARE; involved in fusion of secretory vesicles at the plasma membrane	SSO2 CGDID:CAL0000181188 COORDS:Ca22chr2A_C_albicans_SC5314:1989845-1990732W, translated using codon table 12 (295 amino acids) Verified ORF; (orf19.1376) Plasma membrane t-SNARE; involved in fusion of secretory vesicles at the plasma membrane	3	1	1	1	295	34.3	5.36	0.893	0.675	0.01	49.28	39.46		16337.5	12346.2		18295.7	14019.4	118.57	136.39									56														1
C1_04210C_B	#N/A	C1_04210C_B CGDID:CAL0000179303 COORDS:Ca22chr1B_C_albicans_SC5314:877843-876447C, translated using codon table 12 (428 amino acids) Verified ORF; (orf19.1055) Septin; essential for viability; functional homolog of S. cerevisiae Cdc3p; down-regulation associated with azole resistance; macrophage/pseudohyphal-repressed; virulence-group-correlated expression; gene has intron	3	1	1	1	428	49	6.44	100	100					17758.3	15421				11.12	103.38									20														1
C7_03680W_A	Ortholog of <i>C. dubliniensis CD36</i> : Cd36_73260 and <i>Candida albicans WO-1</i> : CAWG_05699	C7_03680W_A CGDID:CAL0000187981 COORDS:Ca22chr7A_C_albicans_SC5314:817575-819416W, translated using codon table 12 (613 amino acids) Uncharacterized ORF; (orf19.6703) Ortholog of <i>C. dubliniensis CD36</i> : Cd36_73260 and <i>Candida albicans WO-1</i> : CAWG_05699	1	1	1	1	613	70.2	8.22	100	100					27332.3	24152				73.89	120.58									14														1
CR_06700C_B	#N/A	CR_06700C_B CGDID:CAL0000176760 COORDS:Ca22chrRB_C_albicans_SC5314:1441604-1440825C, translated using codon table 12 (259 amino acids) Uncharacterized ORF; (orf19.704) Putative 6-phosphogluconolactonase; present in exponential and stationary growth phase yeast cultures; macrophage-downregulated protein; Spider biofilm repressed	5	1	1	1	259	28.5	5.53	1.2	2.288	0.742	20.46	71.61	23.43	9827.05	18739.6	9306.37	8190.25	9981.26	20.01	97.67	30.46	5	45.21						36														1
C2_04370W_B	#N/A	C2_04370W_B CGDID:CAL0000179612 COORDS:Ca22chr2B_C_albicans_SC5314:914778-916010W, translated using codon table 12 (410 amino acids) Uncharacterized ORF; (orf19.4517) Protein of unknown function; Hap43-induced gene	3	1	1	1	410	46.5	5.96	1.074	1.332	0.01	88.8	109.92		15751.7	19529.8		14664.4	9960.71	68.9	121.67									23														1
C2_02340C_B	#N/A	C2_02340C_B CGDID:CAL0000199305 COORDS:Ca22chr2B_C_albicans_SC5314:463838-462391C, translated using codon table 12 (453 amino acids) Uncharacterized ORF; (orf19.1553) Putative epsin; induced during the mating process; transcript is upregulated in an RHE model of oral candidiasis	4	1	1	1	453	48.5	5.27																						33														1
C7_02270W_A	Putative LDG family protein; F-12/CO2 early biofilm induced	LDG3 CGDID:CAL0000186207 COORDS:Ca22chr7A_C_albicans_SC5314:493963-494421W, translated using codon table 12 (152 amino acids) Uncharacterized ORF; (orf19.6486) Putative LDG family protein; F-12/CO2 early biofilm induced	11	1	1	1	152	16.4	5.27	3.623	2.476		42.28	150.74		29418.6	20103.8		8120.35		30.7	100.83				18														1
C1_05790W_A	#N/A	C1_05790W_A CGDID:CAL0000176518 COORDS:Ca22chr1A_C_albicans_SC5314:1210693-1210902W, translated using codon table 12 (69 amino acids) Uncharacterized ORF; (orf19.2472.1) Ortholog of <i>C. dubliniensis CD36</i> : Cd36_61610, <i>C. parapsilosis CDC317</i> : CPAR2_107530, <i>Candida tenuis NRRL Y-1498</i> : CANTEDRAFT_115252 and <i>Debaryomyces hansenii CBS767</i> : DEHA2D02200g	14	1	1	1	69	7.8	6.77	1.74	2.977	0.01	128.15	86.31		75403.6	74165.6		43323.3	49248.9	20.54	120.35		100.03	20.43				15														1
C1_04660W_A	Urea amidolyase; hydrolyzes urea to CO2; use of urea as N source and for hyphal switch in macrophage; regulated by Nrg1/Hap43; required for virulence; promotes mouse kidney and brain colonization; rat catheter and flow model biofilm induced	DUR1,2 CGDID:CAL0000184290 COORDS:Ca22chr1A_C_albicans_SC5314:965174-970615W, translated using codon table 12 (1813 amino acids) Verified ORF; (orf19.780) Urea amidolyase; hydrolyzes urea to CO2; use of urea as N source and for hyphal switch in macrophage; regulated by Nrg1/Hap43; required for virulence; promotes mouse kidney and brain colonization; rat catheter and flow model biofilm induced	1	1	1	1	1813	200.3	6.13	0.562	1.555	0.01	0	98.25		6092.95	16861.4		10842	6589		118.67									17														1
C3_04950W_A	Essential protein, putative ADP-ribosylation factor; involved in invasive growth; mutation confers hypersensitivity to Brefeldin A; Spider biofilm repressed	ARF2 CGDID:CAL0000178804 COORDS:Ca22chr3A_C_albicans_SC5314:1066112-1066657W, translated using codon table 12 (181 amino acids) Verified ORF; (orf19.5964) Putative ADP-ribosylation factor; mutation confers hypersensitivity to Brefeldin A; Spider biofilm repressed	6	1	1	1	181	20.6	5.22	0.941	0.947	0.784	32.96	17.96	21.05	52399.7	50221.7	53266.1	53006.4	64301.5	23.66	2.92	9.95	42.95	33.83				16														1
C6_00930C_A	Protein of unknown function; Spider biofilm induced	C6_00930C_A CGDID:CAL0000191559 COORDS:Ca22chr6A_C_albicans_SC5314:184140-183406C, translated using codon table 12 (244 amino acids) Uncharacterized ORF; (orf19.94) Protein of unknown function; Spider biofilm induced	6	1	1	1	244	26.4	7.62	100	100					13862.2	26333				70.53	98.36									20														1
C5_02790C_A	Amino acid permease; antigenic in human/mouse; 10-12 transmembrane regions; regulated by nitrogen source; alkaline, GlcNAc, phagocytosis induced; WT virulence in mice; Spider and flow model biofilm induced	GAP1 CGDID:CAL0000177621 COORDS:Ca22chr5A_C_albicans_SC5314:627808-626060C, translated using codon table 12 (582 amino acids) Verified ORF; (orf19.4304) Amino acid permease; antigenic in human/mouse; 10-12 transmembrane regions; regulated by nitrogen source; alkaline, GlcNAc, phagocytosis induced; WT virulence in mice; Spider and flow model biofilm induced	2	1	1	1	582	63.9	9.17	100	100					14965.5	26622.9				48.08	125.34									19														1
C2_07140W_A	Putative 3-phosphoserine phosphatase; induced by benomyl or in azole-resistant strain that overexpresses MDR1; early-stage flow model biofilm induced; Spider biofilm repressed	C2_07140W_A CGDID:CAL0000187183 COORDS:Ca22chr2A_C_albicans_SC5314:1457753-1458490W, translated using codon table 12 (245 amino acids) Uncharacterized ORF; (orf19.2269) Putative 3-phosphoserine phosphatase; induced by benomyl or in azole-resistant strain that overexpresses MDR1; early-stage flow model biofilm induced; Spider biofilm repressed	7	1	1	1	245	27.7	4.83	1.297	10.076	0.01	60.82	0		22818.7	177242		17590.3	10916.9	53.68										58														1
C1_07620C_B	#N/A	C1_07620C_B CGDID:CAL0000178264 COORDS:Ca22chr1B_C_albicans_SC5314:1648873-1647599C, translated using codon table 12 (424 amino acids) Verified ORF; (orf19.2783) Cell wall protein, putative structural component of the cell wall; mutation leads to increased chitin content, increased virulence and resistance to stresses; macrophage-induced gene	8	1	1	1	424	48.7	4.81																				15														1
C5_02930C_A	Putative D-xylose reductase; antigenic in murine systemic infection; soluble protein in hyphae; induced by farnesol, macrophage interaction and by Mnl1 under weak acid stress; stationary-phase enriched protein; Spider biofilm induced	GRE3 CGDID:CAL0000192827 COORDS:Ca22chr5A_C_albicans_SC5314:650900-649785C, translated using codon table 12 (371 amino acids) Uncharacterized ORF; (orf19.4317) Putative D-xylose reductase; antigenic in murine systemic infection; soluble protein in hyphae; induced by farnesol, macrophage interaction and by Mnl1 under weak acid stress; stationary-phase enriched protein; Spider biofilm induced	2	1	1	1	371	42.4	7.47	100		0.01				86611				3961.15	60.6						24														1
CR_04590C_B	#N/A	CR_04590C_B CGDID:CAL0000191684 COORDS:Ca22chrRB_C_albicans_SC5314:1005573-1004764C, translated using codon table 12 (269 amino acids) Uncharacterized ORF; (orf19.550) Pyridoxamine-phosphate oxidase; transcript regulated by yeast-hypha switch and by Nrg1, Mig1, Tup1; Hap43, caspofungin repressed; present in exponential and stationary phase yeast cultures	6	1	1	1	269	31.3	8.06	100	100					10255.7	37436.9					105.51									22														1
C3_01990W_A	Putative GTPase-activating protein; protein level decreases in stationary phase cultures; Spider biofilm repressed	RNA1 CGDID:CAL0000191775 COORDS:Ca22chr3A_C_albicans_SC5314:436171-437415W, translated using codon table 12 (414 amino acids) Uncharacterized ORF; (orf19.1649) Putative GTPase-activating protein; protein level decreases in stationary phase cultures; Spider biofilm repressed	3	1	1	1	414	46	4.64	100	100					16551.9	39557.7				60.01	84.09							17														1
C1_00180W_A	Ribosomal protein; transposon mutation affects filamentous growth; repressed upon phagocytosis by murine macrophages; Hap43-induced; Spider biofilm repressed	RPL16A CGDID:CAL0000175593 COORDS:Ca22chr1A_C_albicans_SC5314:31842-32444W, translated using codon table 12 (200 amino acids) Verified ORF; (orf19.6085) Ribosomal protein; transposon mutation affects filamentous growth; repressed upon phagocytosis by murine macrophages; Hap43-induced; Spider biofilm repressed	4	1	1	1	200	22.6	10.32	2.81	1.963	0.01	117.43	113.04		55780.4	44521.3		12887.3	28787.8	48.47	104.63		123.03	34.08						21														1
C4_05390W_A	Putative glyoxylate reductase; acts on glyoxylate and hydroxypyruvate substrates; Spider biofilm repressed	C4_05390W_A CGDID:CAL0000175261 COORDS:Ca22chr4A_C_albicans_SC5314:1174863-1175957W, translated using codon table 12 (364 amino acids) Uncharacterized ORF; (orf19.1796) Putative glyoxylate reductase; acts on glyoxylate and hydroxypyruvate substrates; Spider biofilm repressed	4	1	1	1	364	40.7	7.4																						22														1
C2_03820C_B	#N/A	C2_03820C_B CGDID:CAL0000181975 COORDS:Ca22chr2B_C_albicans_SC5314:806802-805744C, translated using codon table 12 (189 amino acids) Uncharacterized ORF; (orf19.838.1) Predicted ribosomal protein; repressed upon phagocytosis by murine macrophage; transcript possibly regulated upon hyphal formation; Spider biofilm repressed	6	1	1	1	189	21.7	10.2	100	100					47429.3	18467.8				49.86								14														1
C4_00020W_A	Putative vacuolar H+-ATPase subunit; required for proper vacuolar ATPase assembly and vacuolar functions; Spider biofilm repressed	C4_00020W_A CGDID:CAL0000178095 COORDS:Ca22chr4A_C_albicans_SC5314:2845-3891W, translated using codon table 12 (348 amino acids) Uncharacterized ORF; (orf19.364) Putative vacuolar H+-ATPase subunit; possibly an essential gene, disruptants not obtained by UAU1 method; Spider biofilm repressed	3	1	1	1	348	40.2	4.75		100						105365														27														1
CR_03530W_A	Mitochondrial inner membrane protein; mammalian mitofilin domain; Spider biofilm repressed	CR_03530W_A CGDID:CAL0000200955 COORDS:Ca22chrRA_C_albicans_SC5314:784381-786084W, translated using codon table 12 (567 amino acids) Verified ORF; (orf19.4396) Mitochondrial inner membrane protein; mammalian mitofilin domain; Spider biofilm repressed	2	1	1	1	567	62.7	6.58	100	100	0.01				13943.1	37985.6			3204.67	42.69	98.36									26														1
C2_00460W_A	Aspartic-type endopeptidase; involved in degradation of alpha pheromone; functional equivalent of S. cerevisiae Bar1; a-cell specific; induced by alpha pheromone	SAP30 CGDID:CAL0000197549 COORDS:Ca22chr2A_C_albicans_SC5314:69092-70399W, translated using codon table 12 (435 amino acids) Verified ORF; (orf19.2082) Aspartic-type endopeptidase; involved in degradation of alpha pheromone; functional equivalent of S. cerevisiae Bar1; a-cell specific; induced by alpha pheromone	2	1	1	1	435	47.8	4.36																						20														1
C1_09490C_A	Putative GMP synthase, involved in the final step of guanine biosynthesis; soluble protein in hyphae; flucytosine induced; macrophage-downregulated protein abundance; protein level decreases in stationary phase cultures	GUA1 CGDID:CAL0000179678 COORDS:Ca22chr1A_C_albicans_SC5314:2091979-2090387C, translated using codon table 12 (530 amino acids) Verified ORF; (orf19.4813) Putative GMP synthase, involved in the final step of guanine biosynthesis; soluble protein in hyphae; flucytosine induced; macrophage-downregulated protein abundance; protein level decreases in stationary phase cultures	2	1	1	1	530	58.8	5.92	0.01	7.176			0			99898.8		13921.8												25														1
C6_03400C_B	#N/A	C6_03400C_B CGDID:CAL0000187407 COORDS:Ca22chr6B_C_albicans_SC5314:716362-715979C, translated using codon table 12 (127 amino acids) Verified ORF; (orf19.5629) Putative ubiquinol-cytochrome-c reductase, subunit 7; Hap43p-repressed gene	7	1	1	1	127	14.4	5.96	1.311	1.078	0.01	99.36	113.97		62186.1	51103.4		47416.6	18083.5	79.94	116.76			56.16		21														1
C1_02430C_A	Predicted translation initiation factor; role in translational initiation; Spider biofilm repressed	C1_02430C_A CGDID:CAL0000199029 COORDS:Ca22chr1A_C_albicans_SC5314:517533-515587C, translated using codon table 12 (648 amino acids) Uncharacterized ORF; (orf19.2930) Predicted translation initiation factor; role in translational initiation; Spider biofilm repressed	2	1	1	1	648	71.5	9.06	2.04	6.288	0.01	132.39	138.04		22107.2	49899.9		4050.45	13935.5	65.61	114.94		125.6	45.82						26														1
C2_06210C_A	Putative 3-phosphoserine aminotransferase; predicted role in serine and glycine biosynthesis; protein present in exponential and stationary yeast growth phases; Spider biofilm repressed	SER1 CGDID:CAL0000185131 COORDS:Ca22chr2A_C_albicans_SC5314:1268002-1266824C, translated using codon table 12 (392 amino acids) Uncharacterized ORF; (orf19.5484) Putative 3-phosphoserine aminotransferase; predicted role in serine and glycine biosynthesis; protein present in exponential and stationary yeast growth phases; Spider biofilm repressed	3	1	1	1	392	43	6.34	0.997	1.022	0.359	70.51	77.33	0	16601.7	17006.6	6136.94	16644.6	17093.1	63.12	106.81									24														1
C6_02010C_A	Surface protein similar to glycerol 3-P dehydrogenase; binds host Factor H, FHL-1, plasminogen; regulated by Ssn6, Nrg1, Efg1; induced by cell wall regeneration, macrophage/pseudohyphal growth, core stress response; Spider biofilm induced	GPD2 CGDID:CAL0000176146 COORDS:Ca22chr6A_C_albicans_SC5314:412658-411543C, translated using codon table 12 (371 amino acids) Verified ORF; (orf19.691) Surface protein similar to glycerol 3-P dehydrogenase; binds host Factor H, FHL-1, plasminogen; regulated by Ssn6, Nrg1, Efg1; induced by cell wall regeneration, macrophage/pseudohyphal growth, core stress response; Spider biofilm induced	3	1	1	1	371	40.8	5.31		100						62219.3														41														1
C5_01000C_A	Putative vacuole biogenesis protein	C5_01000C_A CGDID:CAL0000181436 COORDS:Ca22chr5A_C_albicans_SC5314:221181-220477C, translated using codon table 12 (234 amino acids) Verified ORF; (orf19.1970) Putative vacuole biogenesis protein	6	1	1	1	234	24.9	5.9	5.093	10.255		12.53	157.27		33488	67423.4		6574.86		11.91	102.9									41														1
C2_08140C_A	Putative transporter, possibly involved in ion homeostasis, drug tolerance, filamentous growth, virulence; fungal-specific; Hog1-repressed; repressed by 17-beta-estradiol, ethynyl estradiol; Hap43-induced; Spider biofilm induced	PHM7 CGDID:CAL0000191215 COORDS:Ca22chr2A_C_albicans_SC5314:1652123-1649340C, translated using codon table 12 (927 amino acids) Verified ORF; (orf19.2170) Putative transporter; fungal-specific; Hog1-repressed; repressed by 17-beta-estradiol, ethynyl estradiol; Hap43-induced; Spider biofilm induced	2	1	1	1	927	104.3	8.81	100	100					38371.9	46206.9					57.09									24														1
C1_01370C_B	#N/A	C1_01370C_B CGDID:CAL0000177246 COORDS:Ca22chr1B_C_albicans_SC5314:270026-269386C, translated using codon table 12 (87 amino acids) Uncharacterized ORF; (orf19.3325.3) Ribosomal protein S21; regulated by Nrg1, Tup1; colony morphology-related gene regulation by Ssn6; positively regulated by Tbf1, Hap43; Spider biofilm repressed	18	1	1	1	87	9.6	8.15																						72														1
CR_03020C_A	Predicted HD domain metal dependent phosphohydrolase; Spider biofilm repressed	CR_03020C_A CGDID:CAL0000182005 COORDS:Ca22chrRA_C_albicans_SC5314:692176-691394C, translated using codon table 12 (260 amino acids) Uncharacterized ORF; (orf19.2426) Predicted HD domain metal dependent phosphohydrolase; Spider biofilm repressed	5	1	1	1	260	30.3	7.21		100	100					48377.2	2857.23				93.53									37														1
C3_06590W_B	#N/A	C3_06590W_B CGDID:CAL0000185926 COORDS:Ca22chr3B_C_albicans_SC5314:1504008-1505342W, translated using codon table 12 (444 amino acids) Uncharacterized ORF; (orf19.7448) Saccharopine dehydrogenase; lysine biosynthesis; soluble protein in hyphae; amphotericin B repressed; Gcn4-regulated; colony morphology-related gene regulation by Ssn6; protein present in exponential and stationary growth phase ye…	2	1	1	1	444	49.2	5.59	1.672	2.55	0.01	108.4	65.14		113068	172435		67619.3	73862.8		92.55		83.47							20														1
C7_03370C_A	Protein of unknown function; possible COPI-coated vesicle, Golgi apparatus, ribosome localization; rat catheter biofilm repressed	C7_03370C_A CGDID:CAL0000179385 COORDS:Ca22chr7A_C_albicans_SC5314:743641-742547C, translated using codon table 12 (364 amino acids) Uncharacterized ORF; (orf19.1338) Protein of unknown function; possible COPI-coated vesicle, Golgi apparatus, ribosome localization; rat catheter biofilm repressed	9	1	1	1	364	41.1	4.67		100						61838.3														48														1
CR_09970W_A	Ortholog(s) have proteasome binding, protein binding, bridging, ubiquitin binding, ubiquitin conjugating enzyme activity, ubiquitin-protein transferase activity	UBC4 CGDID:CAL0000178162 COORDS:Ca22chrRA_C_albicans_SC5314:2133619-2134506W, translated using codon table 12 (147 amino acids) Uncharacterized ORF; (orf19.7571) Ortholog(s) have ubiquitin binding activity	5	1	1	1	147	16.4	7.4	100	100	0.737			19.84	34863.2	17949.2	4113.72		5583.55	46.94	89.37			33.85		18														1
CR_08590W_B	#N/A	CR_08590W_B CGDID:CAL0000174824 COORDS:Ca22chrRB_C_albicans_SC5314:1851257-1853557W, translated using codon table 12 (766 amino acids) Uncharacterized ORF; (orf19.6432) Ortholog(s) have ATPase activity, role in response to drug, ribosomal large subunit biogenesis and cytosol, preribosome, large subunit precursor localization	1	1	1	1	766	83	5.58																	23														1
C2_07900W_A	Putative NAD-specific glutamate dehydrogenase; fungal-specific; transcript regulated by Nrg1, Mig1, Tup1, and Gcn4; stationary phase enriched protein; flow model biofilm induced; Spider biofilm induced	GDH2 CGDID:CAL0000201467 COORDS:Ca22chr2A_C_albicans_SC5314:1608300-1611470W, translated using codon table 12 (1056 amino acids) Uncharacterized ORF; (orf19.2192) Putative NAD-specific glutamate dehydrogenase; fungal-specific; transcript regulated by Nrg1, Mig1, Tup1, and Gcn4; stationary phase enriched protein; flow model biofilm induced; Spider biofilm induced	1	1	1	1	1056	119.7	6.06	100	100					33970.6	18892.9				69.58						24														1
Index
Accession	Candida genome database accession number or systematic name
Description full	Description of the gene from gene ontology related to the accession number
Description	Description of the gene from gen related to the accession number
Coverage	The percentage of the protein sequence covered by identified peptides
# PSM's	The number of peptide spectrum matches. The number of PSM's is the total number of identified peptide spectra matched for the protein. The PSM value may be higher than the number of peptides identified for high-scoring proteins because peptides may be identified repeatedly.
# Peptides	The total number of distinct peptide sequences identified in the protein group.
# Unique Peptides	The number of peptide sequences that are unique to a protein group. These are the peptides that are common to the proteins of a protein group, and which do not occur in the proteins of any other group. The number of unique peptides that determine a protein group can be set in Proteome Discoverer.
# AA	Number of aminoacids
MW [kDa]	Molecular weight of the protein
calc pI	calculated theoretical isoelectric point
Abundance ratio	Ratio between strains using the average of three experiments for each strain. Abundance ratio uses the abundance of specific ion ratio by the total number os ions detected
Abundace ratio %	Porcentage of the abundance ratio between two strains
Score Mascot	The Score value listed within the table is the Ion Score. The Ion Score is a measure of how well the observed MS/MS spectrum matches to the stated peptide.
[truncated: 32 more columns]

## Sheet: Description
orf6.10	C6_01190C_A	VPS15	Protein involved in retrograde endosome-to-Golgi protein transport; required for normal virulence
orf6.100	C1_11700C_A	MRF1	Putative mitochondrial respiratory protein; induced by farnesol, benomyl, nitric oxide, core stress response; oxidative stress-induced via Cap1; stationary-phase enriched protein; Spider biofilm induced
orf6.1000	C2_09950W_A	FCY21	High affinity, high capacity, hypoxanthine-adenine-guanine-cytosine/H+ symporter; similar to S. cerevisiae Fcy2; mutation confers resistance to 5-fluorocytosine (5-FC); flow model biofilm induced
orf6.1001	C2_09960W_A		Ortholog(s) have thiosulfate sulfurtransferase activity and role in tRNA wobble position uridine thiolation, tRNA wobble uridine modification
orf6.1002	C2_09970C_A		Putative protein of unknown function; stationary phase enriched protein
orf6.1003	CR_06130C_A		Dubious open reading frame
orf6.1004	orf19.2550		Predicted ORF from Assembly 19; merged with orf19.2549 in Assembly 20
orf6.1005	CR_01610C_A	SHP1	Regulator of the type 1 protein phosphatase Glc7p activity, involved in control of morphogenesis, progression through the cell cycle and response to DNA damage
orf6.1007	CR_01600C_A		Has domain(s) with predicted RNA binding, ribonuclease activity
orf6.1008	CR_01590C_A	TRP2	Putative anthranilate synthase with a predicted role in tryptophan biosynthesis; regulated by Gcn2p and Gcn4p
orf6.1009	C1_04750W_A	IFE1	Putative medium-chain alcohol dehydrogenase; rat catheter and Spider biofilm repressed
orf6.101	C4_00710W_A		Has domain(s) with predicted ATP binding activity
orf6.1010	C1_04750W_A	IFE1	Putative medium-chain alcohol dehydrogenase; rat catheter and Spider biofilm repressed
orf6.1012	C1_04740W_A	LPG20	Aldo-keto reductase family protein; similar to aryl alcohol dehydrogenases; osmotic stress-induced, correlates with overexpression of MDR1 in fluconazole-resistant isolate; stationary phase enriched protein
orf6.1013	C1_04730C_A	LYS21	Homocitrate synthase, major isoform; lysine biosynthesis; expression increased in a fluconazole-resistant isolate; colony morphology-related gene regulation by Ssn6; ketoconazole-repressed; regulated by Gcn2, Gcn4, Hap43
orf6.1014	C1_04710C_A		Protein similar to S. cerevisiae Rsa3 predicted nucleolar protein involved in maturation of pre-60S ribosomal particles; rat catheter and Spider biofilm induced
orf6.1016	CR_07480W_A		S. pombe ortholog SPAC5D6.04 is a predicted auxin family transmembrane transporter; ketoconazole and hypoxia induced
orf6.1017	CR_07490C_A	GLK4	Putative glucokinase; decreased expression in hyphae compared to yeast-form cells
orf6.1018	C7_02250W_A		Ortholog of <i>C. dubliniensis CD36</i> : Cd36_72050, <i>C. parapsilosis CDC317</i> : CPAR2_301140, <i>Candida tenuis NRRL Y-1498</i> : CANTEDRAFT_135055 and <i>Debaryomyces hansenii CBS767</i> : DEHA2E07678g
orf6.1019	C7_02260W_A		Ortholog of <i>C. parapsilosis CDC317</i> : CPAR2_808350, <i>C. dubliniensis CD36</i> : Cd36_72060, <i>Candida metapsilosis</i> : CMET_5893 and <i>Candida orthopsilosis Co 90-125</i> : CORT_0C00820
orf6.102	C2_05190W_A	CDC21	Putative thymidylate synthase; flucytosine induced; rat catheter biofilm repressed; Spider biofilm repressed
orf6.1020	C7_02270W_A	LDG3	Putative LDG family protein; F-12/CO2 early biofilm induced
orf6.1022	C5_01820W_A	STI1	Protein that interacts with Cdc37 and Crk1 in two-hybrid; may be involved in Cdc37 chaperone activity; soluble protein in hyphae; protein in exponential and stationary phase yeast cultures; YNB biofilm induced; Spider biofilm induced
orf6.1024	C5_01840C_A	TAC1	Zn(2)-Cys(6) transcriptional activator of drug-responsive genes (CDR1 and CDR2); binds DRE element; gene in zinc cluster region near MTL locus; resequencing indicates that TAC1 spans orf19.3188 and orf19.3189; Spider biofilm induced
orf6.1025	C5_01670W_A	DAL52	Putative allantoate permease; mutant is viable; similar but not orthologous to S. cerevisiae Dal5
orf6.1026	orf19.1432		Predicted ORF from Assembly 19; removed from Assembly 20
orf6.1027	C3_02280C_A	GFA1	Glucosamine-6-phosphate synthase, homotetrameric enzyme of chitin/hexosamine biosynthesis; inhibited by UDP-GlcNAc, FMDP, N-acyl peptide, kanosamine-6-P; functional homolog of S. cerevisiae Gfa1p; Cagrowth-phase regulated; catalytic Cys
orf6.1029	C3_02290W_A		Protein similar to S. cerevisiae Ydr282cp; transposon mutation affects filamentous growth; Hap43p-repressed gene
orf6.103	C2_05200C_A	SGO1	Component of the spindle checkpoint; cell-cycle regulated periodic mRNA expression
orf6.1030	C3_02300W_A	FGR23	Protein of unknown function; repressed by a1/alpha2 in white-phase cells, a-specific, alpha factor-induced; Hap43-repressed; flow model biofilm induced; Tn mutation affects filamentous growth;
orf6.1031	C5_02500C_A		Ortholog(s) have mRNA binding activity and role in cellular protein-containing complex localization, establishment of mitochondrion localization, nuclear-transcribed mRNA catabolic process, deadenylation-dependent decay
orf6.1032	C5_02510C_A		Has domain(s) with predicted nucleotide binding activity
orf6.1033	C5_02520W_A		Protein of unknown function; induced during chlamydospore formation in both C. albicans and C. dubliniensis; flow model biofilm induced
orf6.1034	C2_06870C_A	PST1	Flavodoxin-like protein involved in oxidative stress protection and virulence; putative 1,4-benzoquinone reductase; hyphal-induced; regulated by Cyr1, Ras1, Efg1, Nrg1, Rfg1, Tup1; Hap43-induced; Spider biofilm induced
orf6.1035	C2_06880C_A	PRB1	Endoprotease B; regulated by heat, carbon source (GlcNAc-induced), nitrogen, macrophage response, human neutrophils; similar to (does not replace) S. cerevisiae vacuolar B protease Prb1p; flow model biofilm induced; Spider biofilm induced
orf6.1037	C2_06890C_A		Similar to oxidoreductases and to S. cerevisiae Yjr096wp; Sfu1 repressed; induced by benomyl treatment, Ssr1; Hap43-repressed; flow model biofilm repressed
orf6.1038	C2_08380C_A		Ortholog(s) have DNA polymerase binding, molecular adaptor activity, protein kinase activator activity
orf6.1039	C2_08390W_A		Protein of unknown function; Hap43-repressed; colony morphology-related gene regulation by Ssn6; Spider biofilm induced
orf6.104	C1_05940W_A	PHO87	Putative phosphate permease; transcript repressed by Rim101 at pH 8; regulated by white-opaque switch; caspofungin repressed; virulence-group-correlated expression; flow model biofilm induced
orf6.1040	C3_04230W_A		Ortholog(s) have RNA-dependent ATPase activity, role in generation of catalytic spliceosome for first transesterification step, snoRNA splicing and U2-type catalytic step 1 spliceosome localization
orf6.1041	C3_04240C_A		Ortholog of <i>Candida albicans WO-1</i> : CAWG_02737
orf6.1042	C3_04250W_A	WSC1	Putative cell wall component; transcript upregulated in cyr1 mutant (yeast or hyphae); Spider and flow model biofilm induced
orf6.1043	C2_03710W_A	MNN41	Ortholog(s) have enzyme activator activity and role in protein N-linked glycosylation, protein O-linked glycosylation
orf6.1044	C2_03700W_A		Ortholog(s) have protein-N-terminal asparagine amidohydrolase activity, protein-N-terminal glutamine amidohydrolase activity and role in N-terminal protein amino acid modification, protein catabolic process
orf6.1045	C6_03250W_A	BMT4	Beta-mannosyltransferase; for elongation of beta-mannose chains on the acid-labile fraction of cell wall phosphopeptidomannan; 9-gene family member; regulated by Tsa1, Tsa1B; flow model biofilm induced; rat catheter biofilm repressed
orf6.1047	C6_03260W_A		Putative ribonuclease H1; possibly an essential gene, disruptants not obtained by UAU1 method; flow model biofilm induced; Spider biofilm induced
orf6.1049	C6_03270C_A	AYR2	Putative NADPH-dependent 1-acyl dihydroxyacetone phosphate reductase; shows colony morphology-related gene regulation by Ssn6p
orf6.105	C5_05060C_A		Ortholog(s) have Atg8 ligase activity, protein binding, bridging activity
orf6.1050	C1_08950W_A	PFK26	Putative 6-phosphofructo-2-kinase; protein repressed during the mating process
orf6.1052	C4_03320W_A		Ortholog of <i>C. dubliniensis CD36</i> : Cd36_43090, <i>C. parapsilosis CDC317</i> : CPAR2_403340, <i>C. auris B8441</i> : B9J08_004708 and <i>Candida tenuis NRRL Y-1498</i> : CANTEDRAFT_94387
orf6.1053	C4_03330W_A	IPK1	Ortholog of S. cerevisiae/S. pombe Ipk1; an inositol pentakisphosphate 2-kinase, a nuclear protein required for synthesis of 1,2,3,4,5,6-hexakisphosphate; Spider biofilm induced
orf6.1054	C4_03340C_A		Protein with homology to NADH dehydrogenase; regulated by Sef1p-, Sfu1p-, and Hap43p
orf6.1055	orf19.1437		ORF removed from Assembly 20; transcription is negatively regulated by Sfu1p; possibly an essential gene, disruptants not obtained by UAU1 method
orf6.1056	C4_00990W_A		NRAMP metal ion transporter domain-containing protein; induced by nitric oxide independent of Yhb1; flow model biofilm induced; rat catheter biofilm repressed
orf6.1057	C4_00980C_A	MRV1	Ortholog of <i>Candida albicans WO-1</i> : CAWG_03682
orf6.1058	C4_00970C_A	MDN1	Putative midasin, a very large dynein-related AAA-type ATPase; induced during the mating process
orf6.1059	C2_01380W_A	PLB4.5	Phospholipase B; Hog1-induced; regulated by Ssn6; putative GPI-anchor; repressed during cell wall regeneration; clade-associated gene expression; Hap43-induced; rat catheter and Spider biofilm repressed
orf6.106	C5_05050W_A	ADH1	Alcohol dehydrogenase; oxidizes ethanol to acetaldehyde; at yeast cell surface; immunogenic in humans/mice; complements S. cerevisiae adh1 adh2 adh3 mutant; fluconazole, farnesol-induced; flow model biofilm induced; Spider biofilm repressed
orf6.1060	C2_01370C_A		Ortholog of <i>C. dubliniensis CD36</i> : Cd36_16230, <i>C. parapsilosis CDC317</i> : CPAR2_213950, <i>C. auris B8441</i> : B9J08_003853 and <i>Candida tenuis NRRL Y-1498</i> : CANTEDRAFT_112720
orf6.1061	C2_02200W_A	ZRC1	Putative zinc transporter essential for tolerance to zinc; plays a role in zincosome formation; Hap43-induced; required for normal filamentous growth; mRNA binds She3 and is localized to hyphal tips
orf6.1062	C2_02200W_A	ZRC1	Putative zinc transporter essential for tolerance to zinc; plays a role in zincosome formation; Hap43-induced; required for normal filamentous growth; mRNA binds She3 and is localized to hyphal tips
orf6.1063	C2_02190C_A		Protein of unknown function; Hap43-induced gene
orf6.1064	C2_02180W_A		Ortholog of S. cerevisiae Zrt3, vacuolar membrane zinc transporter; predicted Kex2 substrate; induced in oralpharyngeal candidasis; flow model biofilm induced; Spider biofilm induced
orf6.1065	C1_00270W_A		Predicted ORF in retrotransposon Tca8 with similarity to the Gag region encoding nucleocapsid-like protein; repressed by ciclopirox olamine; filament induced; regulated by Rfg1, Tup1; overlaps orf19.6078.1
orf6.1066	C1_00230C_A	BFA1	Ortholog(s) have GDP-dissociation inhibitor activity, GTPase activator activity, role in mitotic spindle orientation checkpoint, negative regulation of exit from mitosis and Bfa1-Bub2 complex, spindle pole body localization
orf6.1067	C1_00220W_A	PHR2	Glycosidase; role in vaginal not systemic infection (low pH not neutral); low pH, high iron, fluconazole, Hap43-induced; Rim101-repressed at pH8; rat catheter biofilm induced; Bcr1-repressed in RPMI a/a biofilms
orf6.1068	C2_04320W_A		Ortholog of <i>C. dubliniensis CD36</i> : Cd36_18970, <i>C. parapsilosis CDC317</i> : CPAR2_212800, <i>Debaryomyces hansenii CBS767</i> : DEHA2F08690g and <i>Candida guilliermondii ATCC 6260</i> : PGUG_01488
orf6.1069	C2_04310W_A	ERG10	Acetyl-CoA acetyltransferase; role in ergosterol biosynthesis; soluble in hyphae; changes in protein abundance associated with azole resistance; fluconazole or ketoconazole induced; macrophage-downregulated protein; GlcNAc-induced protein
orf6.107	C1_05710C_A	UGA4	Putative gamma-aminobutyric acid/polyamine permease; nitrogen catabolite repressed gene, induced in absence of preferred N sources; transcriptionally induced upon phagocytosis by macrophage; gene regulation by nitrogen source requires Gat1p
orf6.1070	C2_04300C_A		Protein of unknown function; Spider biofilm induced
orf6.1071	C2_04280W_A		Ortholog(s) have protein serine/threonine kinase activity, protein serine/threonine/tyrosine kinase activity, protein tyrosine kinase activity
orf6.1072	C2_04280W_A		Ortholog(s) have protein serine/threonine kinase activity, protein serine/threonine/tyrosine kinase activity, protein tyrosine kinase activity
orf6.1073	C7_02250W_A		Ortholog of <i>C. dubliniensis CD36</i> : Cd36_72050, <i>C. parapsilosis CDC317</i> : CPAR2_301140, <i>Candida tenuis NRRL Y-1498</i> : CANTEDRAFT_135055 and <i>Debaryomyces hansenii CBS767</i> : DEHA2E07678g
orf6.1074	C7_02240W_A	FMP45	Predicted membrane protein induced during mating; mutation confers hypersensitivity to toxic ergosterol analog, to amphotericin B; alkaline repressed; repressed by alpha pheromone in SpiderM medium; rat catheter, Spider biofilm induced
orf6.1076	C7_02230W_A		Ortholog of <i>Candida albicans WO-1</i> : CAWG_05572
orf6.1077	C2_10260C_A	CMK2	Putative calmodulin-dependent protein kinase; involved in cell wall integrity and oxidative stress response
orf6.1078	C2_10270W_A	PUS7	Pseudouridine synthase; catalyzes pseudouridylation in U2 snRNA, 5S rRNA, cytoplasmic tRNAs and in pre-tRNA(Tyr); F-12/CO2 early biofilm induced
orf6.1080	C2_10280C_A	SPT23	Protein involved in regulation of unsaturated fatty acid biosynthesis; controls the expression of the Ole1p delta-9-fatty acid desaturase
orf6.1081	C4_03920W_A		Ortholog(s) have clathrin binding activity, role in clathrin-dependent endocytosis, histone H2B ubiquitination, sterol regulatory element binding protein cleavage and Dsc E3 ubiquitin ligase complex, clathrin-coated vesicle localization
orf6.1082	C4_03910W_A	FGR28	Protein lacking an ortholog in S. cerevisiae; transposon mutation affects filamentous growth; possibly an essential gene, disruptants not obtained by UAU1 method
orf6.1083	C3_01700W_A	CDC53	Cullin, a scaffold subunit of the SCF ubiquitin-ligase complexes; depletion leads to increased filamentous growth and premature cell death
orf6.1084	C3_01710C_A	PPT1	Putative serine/threonine phosphatase; induced in high iron
orf6.1085	C2_09390W_A	ABG1	Vacuolar membrane protein; depletion causes abnormal vacuolar morphology, cell separation defect, sensitivity to cell wall stress, increased hyphal branching; essential, no mammalian homolog; Cyr1-regulated; rat catheter biofilm repressed
orf6.1086	C2_09400C_A	ERG24	C-14 sterol reductase, has a role in ergosterol biosynthesis; mutation confers increased sensitivity to dyclonine; rat catheter and Spider biofilm repressed
orf6.1087	C3_02390W_A		Protein of unknown function; Plc1-regulated
orf6.1088	C3_02370C_A	ALR1	Putative transporter of divalent cations; hyphal-induced expression; rat catheter biofilm induced
orf6.1089	C3_02300W_A	FGR23	Protein of unknown function; repressed by a1/alpha2 in white-phase cells, a-specific, alpha factor-induced; Hap43-repressed; flow model biofilm induced; Tn mutation affects filamentous growth;
orf6.109	C1_05700W_A	AUT7	Putative autophagosome protein; acts synergistically with Ysy6p to regulate unfolded protein response and mitochondrial function under ER stress; macrophage/pseudohyphal-repressed; alternatively spliced intron in 5' UTR
orf6.1090	C3_02310W_A	MEP1	Ammonium permease; Mep1 more efficient permease than Mep2, Mep2 has additional regulatory role; 11 predicted transmembrane regions; low mRNA abundance; hyphal downregulated; flow model biofilm induced
orf6.1091	C3_02320W_A	ILV2	Putative acetolactate synthase; regulated by Gcn4p; induced by amino acid starvation (3-AT treatment); stationary phase enriched protein
orf6.1092	CR_06460W_A	GST3	Glutathione S-transferase; expression regulated upon white-opaque switch; induced by human neutrophils; peroxide-induced; induced by alpha pheromone in SpiderM medium; Spider biofilm induced
orf6.1093	CR_06450W_A		Ortholog(s) have polynucleotide 5'-hydroxyl-kinase activity
orf6.1094	CR_04720C_A		Putative ATPase and nucleosome spacing factor; heterozygous null mutant displays sensitivity to virgineone
orf6.1095	C2_10360C_A	HEM3	Hydroxymethylbilane synthase; converts 4-porphobilinogen to hydroxymethylbilane in heme biosynthesis; induced in high iron, CO2; alkaline repressed; regulated by Sef1, Sfu1, and Hap43; rat catheter and Spider biofilm induced
orf6.1096	CR_02330C_A	KAR4	Transcription factor; required for gene regulation in response to pheromones; ortholog of S. cerevisiae Kar4; role in karyogamy; opaque-specific, a-specific; induced by alpha factor
orf6.1097	CR_02340W_A		Protein of unknown function; induced by alpha pheromone in SpiderM medium
orf6.1098	CR_02350C_A	GEF2	Member of the voltage chloride channel family; Hap43p-repressed gene
orf6.11	CR_08200C_A		Putative MRP/CFTR-subfamily ABC transporter; member of multidrug resistance-associated protein (MRP) subfamily of ABC family; similar to S. cerevisiae Bpt1p
orf6.1100	C6_04340W_A		Dolichol-P-Man dependent alpha(1-3) mannosyltransferase; role in the synthesis of dolichol-linked oligosaccharide donor for N-linked glycosylation of proteins; rat catheter biofilm repressed
orf6.1101	C6_04330W_A	NOP8	Ortholog of S. cereviiae Nop8; has a role in ribosomal large subunit biogenesis; rat catheter and Spider biofilm induced
orf6.1102	C6_04320C_A		Ortholog of <i>C. dubliniensis CD36</i> : Cd36_64660, <i>C. parapsilosis CDC317</i> : CPAR2_601110, <i>Candida tenuis NRRL Y-1498</i> : CANTEDRAFT_119969 and <i>Debaryomyces hansenii CBS767</i> : DEHA2A05896g
orf6.1103	C6_04310W_A	PEX11	Putative peroxisomal membrane protein; role in fatty acid oxidation; expression is Tac1-regulated; Hms1p-dependent induction by geldamycin; Spider biofilm induced
orf6.1104	C1_09190C_A	DAK2	Putative dihydroxyacetone kinase; repressed by yeast-hypha switch; fluconazole-induced; caspofungin repressed; protein enriched in stationary phase yeast cultures; flow model biofilm induced; rat catheter and Spider biofilm repressed
orf6.1105	C1_09180W_A	LYS143	Zn(II)2Cys6 transcription factor; ortholog of S. cerevisiae Lys14 involved in the regulation of lysine biosynthesis genes
orf6.1106	C1_09180W_A	LYS143	Zn(II)2Cys6 transcription factor; ortholog of S. cerevisiae Lys14 involved in the regulation of lysine biosynthesis genes
orf6.1107	C1_09170W_A	CTA8	Essential transcription factor, mediates heat shock transcriptional induction; in the absence of heat stress, Cta8p levels are modulated by growth temperature to regulate basal expression of genes involved in protein folding
orf6.1108	C5_00770C_A	FOL1	Putative dihydroneopterin aldolase (dihydro-6-hydroxymethylpterin pyrophosphokinase); fungal-specific (no human or murine homolog)
orf6.1109	C5_00780C_A		Protein of unknown function; mutants are viable; Spider biofilm induced
orf6.111	C1_06520C_A	BPH1	Ortholog of S. cerevisiae Bph1; a putative ortholog of human Chediak-Higashi syndrome protein and murine beige gene implicated in disease syndromes involving defective lysosomal trafficking; mutant is viable
orf6.1110	C5_00790C_A		Putative RNA-binding protein; transcript is upregulated in an RHE model of oral candidiasis
orf6.1112	C5_00790C_A		Putative RNA-binding protein; transcript is upregulated in an RHE model of oral candidiasis
orf6.1114	C6_03710W_A	ALS9	ALS family cell-surface glycoprotein; expressed during infection of human epithelial cells; confers laminin adhesion to S. cerevisiae; highly variable; putative GPI-anchor; Hap43-repressed
orf6.1115	C6_03700W_A	ALS1	Cell-surface adhesin; adhesion, virulence, immunoprotective roles; band at hyphal base; Rfg1, Ssk1, Spider biofilm induced; flow model biofilm repressed; CAI-4 strain background effects; promoter bound Bcr1, Tec1, Efg1, Ndt80, and Brg1
orf6.1117	C5_04730C_A	SSD1	Protein with role in resistance to host antimicrobial peptides; virulence role in murine infection; functional homolog of S. cerevisiae Ssd1p, which suppresses various mutant phenotypes; constitutively expressed and not cell-cycle regulated
orf6.1119	C5_04720C_A		Ortholog(s) have GTP cyclohydrolase I activity and role in folic acid-containing compound biosynthetic process
orf6.112	C1_10070C_A	MNN23	Alpha-1,2-mannosyltransferase; mutants hypersensitive to toxic ergosterol analog, amphotericin B, calcofluor white, growth at 42 degrees and have decreased cell wall mannan; flow model biofilm induced
orf6.1120	C5_04710W_A		Ortholog(s) have glutaminyl-tRNA synthase (glutamine-hydrolyzing) activity and role in endoplasmic reticulum organization, glutaminyl-tRNAGln biosynthesis via transamidation
orf6.1121	C3_02420C_A		Ortholog of S. cerevisiae Pet111; a mitochondrial translational activator specific for the COX2 mRNA; Hap43-induced gene
orf6.1122	C3_02420C_A		Ortholog of S. cerevisiae Pet111; a mitochondrial translational activator specific for the COX2 mRNA; Hap43-induced gene
orf6.1123	C3_02430W_A	APL2	Phosphorylated protein of unknown function; mutation confers hypersensitivity to toxic ergosterol analog
orf6.1124	C3_02440C_A	MED7	Subunit of the RNA polymerase II mediator complex
orf6.1125	C2_03830W_A		Putative endoribonuclease; induced by nitric oxide independent of Yhb1p; mutation confers hypersensitivity to aureobasidin A
orf6.1126	C2_03820C_A	RPS9B	Predicted ribosomal protein; repressed upon phagocytosis by murine macrophage; transcript possibly regulated upon hyphal formation; Spider biofilm repressed
orf6.1127	C2_03810C_A	RPL21A	Putative ribosomal protein; repressed upon phagocytosis by murine macrophage; Spider biofilm repressed
orf6.1128	CR_07080W_A		Ortholog of S. cerevisae/S. pombe Tif6; constituent of 66S pre-ribosomal particles; Spider biofilm induced
orf6.1129	CR_07090W_A	STT4	Putative phosphatidylinositol-4-kinase
orf6.113	C1_10060C_A		Protein of unknown function; transcript regulated by white-opaque switch; flow model biofilm induced; Spider biofilm induced
orf6.1130	C4_04990C_A		Protein of unknown function; Hap43-repressed; Spider biofilm induced
orf6.1131	C4_05000W_A		Protein likely to be essential for growth, based on an insertional mutagenesis strategy
orf6.1132	orf19.3779		Predicted ORF from Assembly 19; merged with orf19.3778 in Assembly 20
orf6.1133	C4_05010W_A		Protein with a predicted role in ribosome biogenesis; mutation confers hypersensitivity to 5-fluorocytosine (5-FC), 5-fluorouracil (5-FU); repressed in core stress response; repressed by prostaglandins; Hap43-induced
orf6.1134	C4_05020W_A	IMG2	Mitochondrial ribosomal protein of the large subunit; rat catheter biofilm induced
orf6.1135	C2_04250W_A	VPS36	ESCRT II protein sorting complex subunit; involved in Rim8 processing and proteolytic activation of Rim101, which regulates pH response; role in uptake of Histatin-5 into vacuole
orf6.1136	C2_04240C_A	HYM1	Protein of RAM cell wall integrity signaling network; involved in regulation of Ace2 activity and cellular morphogenesis; role in cell separation, azole sensitivity; required for hyphal growth
orf6.1137	C2_04230W_A	BAT21	Putative branched chain amino acid aminotransferase; regulated by Gcn4, Gcn2; induced in response to amino acid starvation (3-aminotriazole treatment); early-stage flow model biofilm formation
orf6.1138	C2_04220C_A	TAF14	Putative DNA-binding transcription factor; TFIIF subunit; macrophage-induced protein; possibly required for yeast cell adherence to silicone substrate; mutant has pleiotrophic effects
orf6.1139	C2_04210W_A	STE4	Beta subunit of heterotrimeric G protein of mating signal transduction pathway; required for mating; transcript is specific to cells homozygous at MTL; induced by alpha pheromone; ortholog of S. cerevisiae Ste4
orf6.114	CR_05580C_A		Ortholog(s) have role in meiotic DNA recombinase assembly, reciprocal meiotic recombination and condensed nuclear chromosome localization
orf6.1140	C6_02660C_A		Has domain(s) with predicted amidase activity, carbon-nitrogen ligase activity, with glutamine as amido-N-donor activity
orf6.1141	C6_02650C_A		Predicted membrane transporter, member of the anion:cation symporter (ACS) family, major facilitator superfamily (MFS)
orf6.1142	C2_04740C_A		Ortholog of <i>C. dubliniensis CD36</i> : Cd36_19310, <i>C. parapsilosis CDC317</i> : CPAR2_209710, <i>C. auris B8441</i> : B9J08_002949 and <i>Candida tenuis NRRL Y-1498</i> : CANTEDRAFT_113479
orf6.1143	C2_04730W_A		Ortholog of <i>C. dubliniensis CD36</i> : Cd36_19300, <i>C. parapsilosis CDC317</i> : CPAR2_209720, <i>C. auris B8441</i> : B9J08_003188 and <i>Candida tenuis NRRL Y-1498</i> : CANTEDRAFT_114035
orf6.1144	orf19.195		Predicted ORF from Assembly 19; merged with orf19.156 in Assembly 20
orf6.1145	C2_09770C_A	INP51	Putative phosphatidylinositol-4,5-bisphosphate phosphatase; involved in maintenance of phosphoinositide levels; affects hyphal growth, virulence, cell integrity; interacts with Irs4p
orf6.1146	C2_09780C_A		Protein of unknown function; transcript regulated by Mig1 and Tup1
orf6.1147	C2_09790W_A		Ortholog of <i>C. dubliniensis CD36</i> : Cd36_23880, <i>C. parapsilosis CDC317</i> : CPAR2_806590, <i>Candida tenuis NRRL Y-1498</i> : CANTEDRAFT_92769 and <i>Debaryomyces hansenii CBS767</i> : DEHA2B13376g
orf6.1148	C2_09800C_A		Protein of unknown function; expression regulated by white-opaque switch; repressed by alpha pheromone in SpiderM medium
orf6.1149	C2_09810C_A		Protein with predicted peptidase domains; Hap43-repressed gene
orf6.115	C6_00830C_A	CAN3	Predicted amino acid transmembrane transporter; transcript regulated by white-opaque switch; Hap43-repressed gene
orf6.1150	C4_03500C_A		Protein of unknown function; regulated by Tsa1, Tsa1B in minimal media at 37 degrees C
orf6.1152	C4_03490C_A		Ortholog of <i>Candida albicans WO-1</i> : CAWG_03459
orf6.1153	C4_03480C_A		Ortholog of <i>C. dubliniensis CD36</i> : Cd36_43270 and <i>Candida albicans WO-1</i> : CAWG_03460
orf6.1154	orf19.1786		Predicted ORF from Assembly 19; merged with orf19.1291 in Assembly 20
orf6.1155	C4_05290W_A	ABZ1	Ortholog(s) have 4-amino-4-deoxychorismate synthase activity and role in para-aminobenzoic acid biosynthetic process
orf6.1156	orf19.1788		Predicted ORF from Assembly 19; merged with orf19.1290 in Assembly 20
orf6.1157	C4_05310W_A		Ortholog of <i>S. cerevisiae</i> : MRX12, <i>C. glabrata CBS138</i> : CAGL0J11110g, <i>C. dubliniensis CD36</i> : Cd36_44970, <i>C. parapsilosis CDC317</i> : CPAR2_500860 and <i>C. auris B8441</i> : B9J08_003204
orf6.1158	C4_05320W_A	LYS1	Saccharopine dehydrogenase (biosynthetic); enzyme of alpha-aminoadipate lysine biosynthesis pathway; functionally complements S. cerevisiae lys1 mutation; fungal-specific (no human or murine homolog)
orf6.1159	C7_03290C_A	RBR3	Cell wall adhesin-like protein; repressed by Rim101; possibly an essential gene, disruptants not obtained by UAU1 method
orf6.116	C4_03050C_A		Ortholog(s) have carboxypeptidase activity, role in nitrogen compound metabolic process, proteolysis involved in cellular protein catabolic process and fungal-type vacuole lumen localization
orf6.1160	CR_04930W_A	PEX14	Ortholog(s) have protein binding, bridging activity, role in protein import into peroxisome matrix, docking and Pex17p-Pex14p docking complex, peroxisomal importomer complex, peroxisomal membrane, peroxisome localization
orf6.1161	CR_04920W_A		Ortholog(s) have glycine transmembrane transporter activity, role in glycine import into mitochondrion, heme biosynthetic process and mitochondrion localization
orf6.1162	CR_04910W_A	CDC43	Beta subunit of heterodimeric protein geranylgeranyltransferase type I; GGTase I enzyme binds zinc, is Mg-dependent; Cdc42p is GGTase I substrate
orf6.1163	C5_01990W_A		Ortholog of <i>C. dubliniensis CD36</i> : Cd36_51840, <i>Candida tropicalis NEW ASSEMBLY</i> : CTRG1_05315, <i>Candida tropicalis MYA-3404</i> : CTRG_05315 and <i>Candida albicans WO-1</i> : CAWG_04584
orf6.1164	C5_02000C_A	ACH1	Acetyl-coA hydrolase; acetate utilization; nonessential; soluble protein in hyphae; antigenic in human; induced on polystyrene adherence; farnesol-, ketoconazole-induced; no human or murine homolog; stationary phase-enriched protein
orf6.1165	C5_02010C_A		Ortholog(s) have role in RNA polymerase I assembly, RNA polymerase II core complex assembly, RNA polymerase III assembly, formation of translation preinitiation complex and cytoplasm localization
orf6.1166	orf19.2824		Predicted ORF from Assembly 19; merged with orf19.2823 in Assembly 20
orf6.1167	orf19.1809		Predicted 3-hydroxyacyl-CoA epimerase; merged with orf19.1288 in Assembly 20
orf6.117	C2_00170C_A	HMA1	Putative molybdopterin-converting factor; fungal-specific (no human or murine homolog)
orf6.1170	C3_00800W_A	MIH1	Putative protein phosphatase of the PTP family (tyrosine-specific); ortholog of S. cerevisiae Mih1; mRNA binds She3
orf6.1171	C2_02050C_A		Ortholog of <i>C. dubliniensis CD36</i> : Cd36_16850, <i>C. parapsilosis CDC317</i> : CPAR2_211990, <i>C. auris B8441</i> : B9J08_001195 and <i>Candida tenuis NRRL Y-1498</i> : cten_CGOB_00169
orf6.1172	C2_02060C_A	FMO1	Putative oxidoreductase; mutation confers hypersensitivity to toxic ergosterol analog, and to amphotericin B
orf6.1173	C2_02070W_A	SPR3	Septin; mutant has no obvious phenotype
orf6.1174	CR_07100W_A	FLC2	Protein involved in heme uptake; putative FAD transporter, similar to S. cerevisiae Flc2p
orf6.1175	CR_07090W_A	STT4	Putative phosphatidylinositol-4-kinase
orf6.1176	C2_04640C_A	SNU114	Protein similar to S. cerevisiae Snu114p, which is an RNA helicase involved in pre-mRNA splicing; likely to be essential for growth, based on an insertional mutagenesis strategy
orf6.1177	C2_04650C_A	RPB4	Protein similar to S. cerevisiae Rpb4p, which is a component of RNA polymerase II; transposon mutation affects filamentous growth
orf6.1178	orf19.146		Predicted ORF from Assembly 19; merged with orf19.145 in Assembly 20
orf6.1179	C2_04660C_A	YAK1	Predicted serine-threonine protein kinase; involved in hyphal growth regulation and biofilm formation; flow model biofilm induced; induced in core caspofungin response
orf6.118	C2_00160C_A	NAT2	Putative N-terminal acetyltransferase; Hap43p-repressed gene; mutation confers hypersensitivity to toxic ergosterol analog
orf6.1180	orf19.148		Predicted ORF from Assembly 19; induced in core caspofungin response; merged with orf19.147 in Assembly 20
orf6.1181	C6_01070C_A	CIP1	Possible oxidoreductase; transcript induced by cadmium but not other heavy metals, heat shock, yeast-hypha switch, oxidative stress (via Cap1), or macrophage interaction; stationary phase enriched protein; Spider biofilm induced
orf6.1182	C6_01080C_A		Ortholog of <i>C. dubliniensis CD36</i> : Cd36_61190, <i>C. parapsilosis CDC317</i> : CPAR2_603230, <i>C. auris B8441</i> : B9J08_001119 and <i>Candida tenuis NRRL Y-1498</i> : cten_CGOB_00054
orf6.1183	C6_01090C_A		Ortholog of <i>Candida tropicalis NEW ASSEMBLY</i> : CTRG1_CGOB_00181, <i>Candida tropicalis MYA-3404</i> : CTRG_02973 and <i>Candida albicans WO-1</i> : CAWG_05252
orf6.1185	C6_01100W_A	SEC9	t-SNARE protein required for secretory vesicle-membrane fusion
orf6.1187	CR_05800C_A		Ortholog of <i>S. cerevisiae</i> : LCL2, <i>C. glabrata CBS138</i> : CAGL0M11572g, <i>C. dubliniensis CD36</i> : Cd36_31210, <i>C. parapsilosis CDC317</i> : CPAR2_205310 and <i>Candida tenuis NRRL Y-1498</i> : CANTEDRAFT_112373
orf6.1188	C3_03360W_A	FCY2	Purine-cytosine permease of pyrimidine salvage; mutation associated with resistance to flucytosine in clinical isolates; transposon mutation affects filamentation; farnesol-upregulated in biofilm
orf6.1189	C3_03330C_A		Member of a complex that contains Prp19; stabilizes U6 snRNA in catalytic forms of the spliceosome containing U2, U5, and U6 snRNAs; Spider biofilm induced
orf6.119	CR_06920W_A		Protein of unknown function; Hap43-induced gene
orf6.1190	C3_02650W_A		Transcription is negatively regulated by Sfu1p; repressed by nitric oxide
orf6.1191	C3_02660W_A		Protein of unknown function; Spider biofilm induced
orf6.1192	orf19.1817		Predicted ORF from Assembly 19; removed from Assembly 20
orf6.1193	orf19.1818		Predicted ORF from Assembly 19; removed from Assembly 20
orf6.1195	orf19.1820		Predicted ORF from Assembly 19; removed from Assembly 20
orf6.1196	C5_03740W_A		Ortholog of <i>C. dubliniensis CD36</i> : Cd36_53470, <i>Candida tenuis NRRL Y-1498</i> : CANTEDRAFT_93324, <i>Candida tropicalis NEW ASSEMBLY</i> : CTRG1_05538 and <i>Spathaspora passalidarum NRRL Y-27907</i> : SPAPADRAFT_55715
orf6.1197	C5_03730W_A		Protein of unknown function; induced by alpha pheromone in SpiderM medium; Spider biofilm induced
orf6.1198	C5_03720C_A		Dubious open reading frame
orf6.1199	C5_03710C_A		Protein of unknown function; flow model biofilm induced; Spider biofilm induced
orf6.120	CR_06930W_A		Ortholog of <i>C. dubliniensis CD36</i> : Cd36_32460, <i>C. parapsilosis CDC317</i> : CPAR2_205480, <i>C. auris B8441</i> : B9J08_001041 and <i>Candida tenuis NRRL Y-1498</i> : CANTEDRAFT_115156
orf6.1202	C2_08370C_A	TEF1	Translation elongation factor 1-alpha; at cell surface; binds human plasminogen; macrophage/pseudohyphal-induced; induced in RHE model of oral candidiasis, in clinical oral candidiasis isolates; possibly essential; Spider biofilm repressed
orf6.1203	C2_08380C_A		Ortholog(s) have DNA polymerase binding, molecular adaptor activity, protein kinase activator activity
orf6.1204	C2_02070W_A	SPR3	Septin; mutant has no obvious phenotype
orf6.1205	C2_02090W_A		Ortholog(s) have role in nuclear-transcribed mRNA catabolic process, nonsense-mediated decay
orf6.1206	C2_02100W_A	SNF2	Protein involved in transcriptional regulation; ortholog of S. cerevisiae Snf2p, which is the catalytic subunit of the SWI/SNF chromatin remodeling complex; interacts with Swi1p; SWI/SNF complex is essential for hyphal growth and virulence
orf6.1207	C1_04940C_A		Protein of unknown function; exogenously expressed protein is a substrate for Kex2p processing in vitro
orf6.1208	orf19.749		Protein likely to be essential for growth, based on an insertional mutagenesis strategy; merged with orf19.48 in Assembly 20
orf6.1209	C1_06290C_A		Protein of unknown function; repressed by alpha pheromone in SpiderM medium
orf6.121	C2_05780C_A	MKK2	Ortholog of S. cerevisiae Mkk2; MAP kinase kinase involved in signal transduction; macrophage-downregulated; mutants are viable and hypersensitive to caspofungin
orf6.1210	C2_01000W_A	HGT7	Putative MFS glucose transporter; glucose, fluconazole, Snf3 induced, expressed at high glucose; 20 member C. albicans glucose transporter family; 12 TM regions predicted; flow model biofilm induced; Spider biofilm repressed
orf6.1212	C2_00990W_A		Ortholog of <i>Candida albicans WO-1</i> : CAWG_03878
orf6.1213	C2_00970C_A	UBP13	Ortholog of S. cerevisiae Ubp13; putative ubiquitin carboxyl-terminal hydrolase; flow model biofilm induced; rat catheter biofilm repressed
orf6.1214	C2_08330W_A		Protein with a thioredoxin domain; predicted role in cell redox homeostasis; rat catheter and Spider biofilm induced
orf6.1215	C2_08320C_A		Ortholog of <i>C. dubliniensis CD36</i> : Cd36_22440, <i>C. parapsilosis CDC317</i> : CPAR2_407000, <i>Candida tenuis NRRL Y-1498</i> : cten_CGOB_00049 and <i>Candida tropicalis MYA-3404</i> : CTRG_01823
orf6.1216	C2_08310W_A	TIM22	Mitochondrial inner membrane protein; predicted role in protein import; Hap43-repressed gene; flow model biofilm induced; Spider biofilm repressed
orf6.1217	C2_08300C_A		Protein of unknown function; repressed by yeast-hypha switch; Ras1-regulated; oral infection induced; mutants defective in damage to oral epithelium; flow model biofilm induced; Spider biofilm induced
orf6.1218	C2_08290C_A	UCF1	Upregulated by cAMP in filamentous growth; induced in high iron, decreased upon yeast-hypha switch; downregulation correlates with clinical fluconazole resistance; Ras1-regulated; Hap43-repressed; flow model biofilm induced
orf6.1219	C3_01900C_A		Protein with a predicted FYVE/PHD zinc finger domain; Hap43-repressed; Spider biofilm induced
orf6.122	C2_05770W_A		Zn(II)2Cys6 domain transcription factor; regulated by Mig1 and Tup1; rat catheter and Spider biofilm induced
orf6.1220	C1_10580C_A		Protein of unknown function; Hap43-induced; rat catheter and Spider biofilm induced
orf6.1221	C1_10600C_A		Dubious open reading frame
orf6.1222	C6_04310W_A	PEX11	Putative peroxisomal membrane protein; role in fatty acid oxidation; expression is Tac1-regulated; Hms1p-dependent induction by geldamycin; Spider biofilm induced
orf6.1224	C6_04300W_A		Ortholog of <i>C. dubliniensis CD36</i> : Cd36_64620, <i>C. parapsilosis CDC317</i> : CPAR2_601130, <i>Candida tropicalis MYA-3404</i> : CTRG_02757 and <i>Candida albicans WO-1</i> : CAWG_04949
orf6.1225	C6_04290W_A		Ortholog(s) have role in protein deubiquitination, regulation of ER to Golgi vesicle-mediated transport, regulation of retrograde vesicle-mediated transport, Golgi to ER, ribophagy
orf6.1226	C6_04280W_A		Ortholog(s) have proteasome binding, ubiquitin-protein transferase activity and role in ubiquitin-dependent ERAD pathway, ubiquitin-dependent protein catabolic process, vesicle organization
orf6.1227	C2_03610W_A	FMO2	Protein with a monooxygenase domain; Spider biofilm induced
orf6.1229	C2_03600W_A	BMT8	Putative beta-mannosyltransferase, member of a 9-gene family including characterized BMT genes with roles in beta-1,2-mannosylation of cell wall phosphopeptidomannan; transposon insertion in promoter region causes decreased colony wrinkling
orf6.123	C4_00730C_A		Ortholog of <i>C. dubliniensis CD36</i> : Cd36_40780, <i>Candida tenuis NRRL Y-1498</i> : CANTEDRAFT_116553, <i>Lodderomyces elongisporus NRLL YB-4239</i> : LELG_04263 and <i>Debaryomyces hansenii CBS767</i> : DEHA2G21736g
orf6.1231	C4_02900C_A	CRH11	GPI-anchored cell wall transglycosylase, putative ortholog of S. cerevisiae Crh1p; predicted glycosyl hydrolase domain; similar to Csf4p and to antigenic A. fumigatus Aspf9; predicted Kex2p substrate; caspofungin-induced
orf6.1233	C4_02880C_A		Ortholog(s) have guanyl-nucleotide exchange factor activity and role in mature ribosome assembly
orf6.1234	C5_02010C_A		Ortholog(s) have role in RNA polymerase I assembly, RNA polymerase II core complex assembly, RNA polymerase III assembly, formation of translation preinitiation complex and cytoplasm localization
orf6.1235	C5_02020C_A		Ortholog(s) have role in establishment of mitotic sister chromatid cohesion, protein import into nucleus
orf6.1236	C5_02030W_A	RPN8	Putative regulatory subunit of the 26S proteasome; mutation confers hypersensitivity to amphotericin B; regulated by Mig1, Gcn2 and Gcn4; Spider biofilm repressed
orf6.1237	C5_02040W_A		Heme A:farnesyltransferase; catalyzes the 1st step in conversion of protoheme to the heme A prosthetic group required for cytochrome c oxidase activity; Spider biofilm repressed
orf6.1238	C5_02000C_A	ACH1	Acetyl-coA hydrolase; acetate utilization; nonessential; soluble protein in hyphae; antigenic in human; induced on polystyrene adherence; farnesol-, ketoconazole-induced; no human or murine homolog; stationary phase-enriched protein
orf6.1239	C5_01990W_A		Ortholog of <i>C. dubliniensis CD36</i> : Cd36_51840, <i>Candida tropicalis NEW ASSEMBLY</i> : CTRG1_05315, <i>Candida tropicalis MYA-3404</i> : CTRG_05315 and <i>Candida albicans WO-1</i> : CAWG_04584
orf6.124	C4_00740W_A		Ortholog(s) have RNA binding, ribonuclease MRP activity, ribonuclease P activity
orf6.1240	C5_01980C_A		Has domain(s) with predicted calcium ion binding activity
orf6.1241	C5_01970C_A	CDC24	GDP-GTP exchange factor for Cdc42p; phosphorylated; required for maintenance of hyphal growth; misexpression blocks hyphal growth and causes avirulence in a mouse model of systemic infection; antigenic during human oral infection
orf6.1242	C5_00680W_A	RMT2	Minor protein arginine methyltransferases (PRMT) involved in methylation of arginine residues
orf6.1243	C5_00670C_A	HMS1	hLh domain Myc-type transcript factor; required for morphogenesis induced by elevated temperature or Hsp90 compromise; acts downstream of Pcl1; Spider biofilm induced
orf6.1245	C5_00660C_A	ERG11	Lanosterol 14-alpha-demethylase; cytochrome P450 family; role in ergosterol biosynthesis; target of azole antifungals; may contribute to drug resistance; azole or flow model biofilm induced; drug treated biofilm induced; hypoxia regulated
orf6.1246	C1_05950C_A		Protein of unknown function; induced in high iron; repressed in core caspofungin response; ketoconazole-repressed; colony morphology-related gene regulation by Ssn6; possibly subject to Kex2 processing
orf6.1247	C1_05960W_A	PGA45	Putative GPI-anchored cell wall protein; repressed in core caspofungin response; Hog1-induced; regulated by Ssn6; Mob2-dependent hyphal regulation; flow model biofilm induced
orf6.1249	C1_05970W_A		Putative adhesin-like protein; macrophage-induced gene
orf6.125	C4_00750C_A		Protein of unknown function; Spider biofilm induced
orf6.1251	CR_02650C_A	DRE2	Putative cytosolic Fe-S protein assembly protein; a-specific transcript; regulated by Sef1, Sfu1, and Hap43; rat catheter and Spider biofilm induced
orf6.1252	CR_06910W_A	BUD5	Predicted GTP/GDP exchange factor for Rsr1; rat catheter biofilm induced
orf6.1253	CR_06920W_A		Protein of unknown function; Hap43-induced gene
orf6.1255	orf19.1859		Predicted ORF from Assembly 19; removed from Assembly 20
orf6.1256	C5_03320C_A	ZCF14	Putative Zn(II)2Cys6 transcription factor; caspofungin induced
orf6.1258	C5_03310C_A	PCL1	Cyclin homolog; transcript induced by filamentous growth; induced by alpha pheromone in SpiderM medium
orf6.126	orf19.140		Predicted ORF from Assembly 19; removed from Assembly 20
orf6.1260	orf19.2217		Predicted ORF from Assembly 19; merged with orf19.1860.1 in Assembly 20
orf6.1261	C2_07640W_A		BAR domain-containing protein, forms heterodimer with Rvs162p that binds liposomes in vitro; flow model biofilm induced
orf6.1262	C2_07630C_A		Possible stress protein; increased transcription associated with CDR1 and CDR2 overexpression or fluphenazine treatment; regulated by Sfu1, Nrg1, Tup1; stationary phase enriched protein; Spider biofilm induced
orf6.1263	C2_07620W_A		Has domain(s) with predicted Rho guanyl-nucleotide exchange factor activity, role in regulation of Rho protein signal transduction and intracellular localization
orf6.1264	C2_07610C_A		Ortholog(s) have role in proteasome-mediated ubiquitin-dependent protein catabolic process, rescue of stalled ribosome, ribosome-associated ubiquitin-dependent protein catabolic process and RQC complex localization
orf6.1265	C2_00130W_A		Protein of unknown function; flow model biofilm induced
orf6.1266	C2_00120C_A	EMC9	Ortholog of S. cerevisiae Nnf2; possible role in chromosome segregation; mutants are viable, induced during the mating process
orf6.1269	C2_00110W_A		Predicted NADH-dependent flavin oxidoreductase; Hap43-repressed gene
orf6.127	orf19.141		Predicted ORF from Assembly 19; removed from Assembly 20
orf6.1270	C3_02540C_A	OXR1	Ortholog(s) have role in cellular response to oxidative stress and mitochondrion localization
orf6.1271	C3_02550C_A	DCG1	Protein of unknown function; ortholog of S. cerevisiae Dcg1; transcript regulated by Nrg1 and Mig1
orf6.1272	C3_02560W_A	DDC1	Putative DNA damage checkpoint protein; transcript induced during filamentous growth; regulated by Nrg1, Tup1
orf6.1273	C3_02570W_A		Predicted metalloendopeptidase; Spider biofilm induced
orf6.1274	CR_02930W_A		Protein of unknown function; induced by nitric oxide independent of Yhb1p
orf6.1275	C3_03360W_A	FCY2	Purine-cytosine permease of pyrimidine salvage; mutation associated with resistance to flucytosine in clinical isolates; transposon mutation affects filamentation; farnesol-upregulated in biofilm
orf6.1276	C3_03370C_A		Protein of unknown function; flow model biofilm induced; Spider biofilm induced; regulated by Sef1, Sfu1, and Hap43
orf6.1277	C5_01400W_A	SEF2	Zn(II)2Cys6 transcription factor, required for normal resistance to copper; repressed by Sfu1 in high-iron conditions; regulated by Sef1, Sfu1, and Hap43; rat catheter and Spider biofilm induced
orf6.1278	C5_01390C_A	SNM1	Protein similar to RNase MRP RNA binding protein; ciclopirox olamine induced; regulated by Sef1, Sfu1, and Hap43; Spider biofilm induced
orf6.1279	orf19.1928		Predicted ORF from Assembly 19; transcription is negatively regulated by Sfu1p; removed from Assembly 20
orf6.1281	C5_01380W_A	CFL5	Ferric reductase; induced in low iron; ciclopirox olamine, flucytosine induced; amphotericin B, Sfu1 repressed; Tbf1, Hap43 induced
orf6.1283	CR_07700W_A		Has aminoglycoside phosphotransferase and protein kinase domains; rat catheter and flow model biofilm induced
orf6.1284	CR_07700W_A		Has aminoglycoside phosphotransferase and protein kinase domains; rat catheter and flow model biofilm induced
orf6.1285	CR_07710W_A	ARO2	Putative chorismate synthase; fungal-specific (no human or murine homolog); protein level decreased in stationary phase yeast cultures; GlcNAc-induced protein
orf6.1287	CR_07720C_A	CDC45	Putative DNA replication initiation factor; transcriptionally regulated by interaction with macrophage
orf6.1288	orf19.6223		Predicted ORF from Assembly 19; merged with orf19.6222 in Assembly 20
orf6.1289	C1_06860W_A		RTA domain protein; predicted role in response to stress; Spider biofilm induced
orf6.129	C2_08990C_A		Putative adhesin-like protein
orf6.1290	C1_06850W_A	PCL7	Putative cyclin-like protein; possible Pho85 cyclin; hyphal repressed; induced by Mnl1 under weak acid stress
orf6.1291	C2_01340W_A		Has domain(s) with predicted integral component of membrane localization
orf6.1292	C2_01350C_A	SNX4	Putative sorting nexin; induced during the mating process
orf6.1293	C2_01360C_A	DCW1	Protein with predicted GPI modification; dfg5 dcw1 double mutant is inviable; not required for wild-type hyphal growth; upregulated in cyr1 mutant (yeast or hyphal form); Hap43-induced
orf6.1294	C6_02760W_A		Ortholog of <i>C. dubliniensis CD36</i> : Cd36_63380 and <i>Candida albicans WO-1</i> : CAWG_05071
orf6.1295	C6_02750C_A	LYS14	Zn(II)2Cys6 transcription factor; has similarity to S. cerevisiae Lys14, which is a transcription factor involved in the regulation of lysine biosynthesis genes
orf6.1296	C6_02740W_A		Protein of unknown function; Hap43-repressed gene
orf6.1297	orf19.5546		Predicted ORF from Assembly 19; merged with orf19.5544 in Assembly 20; protein level decreased in stationary phase cultures
orf6.1299	C6_02730W_A	SAC6	Fimbrin; actin filament bundling protein; involved in hyphal growth, oxidative stress response and virulence; transcript regulated by Nrg1 and Mig1; protein level decreases in stationary phase
orf6.1300	C6_02720C_A		Has domain(s) with predicted zinc ion binding activity and role in intracellular protein transport, vesicle-mediated transport
orf6.1301	C6_03800C_A		Putative membrane protein with a predicted role in zinc ion homeostasis; Hap43-induced; fluconazole-induced; rat catheter and Spider biofilm induced
orf6.1302	C6_03810W_A		Ortholog(s) have cyclin-dependent protein serine/threonine kinase regulator activity
orf6.1304	C6_03820C_A		Ortholog(s) have FAD diphosphatase activity and role in flavin-containing compound metabolic process
orf6.1305	C6_03830W_A	SAL6	Putative protein phosphatase of the Type 1 family; serine/threonine-specific; similar to S. cerevisiae Ppq1; mutant has virulence defect; Spider biofilm induced
orf6.1306	C2_01960C_A		Protein of unknown function; transcript detected on high-resolution tiling arrays
orf6.1307	C2_01950C_A	AMN1	Putative negative regulator of exit from mitosis; Plc1-regulated; rat catheter biofilm induced
orf6.1308	C2_01940C_A		Ortholog of <i>Candida albicans WO-1</i> : CAWG_03962
orf6.1309	C2_01930C_A		Ortholog of <i>S. cerevisiae</i> : YBR138C, <i>C. dubliniensis CD36</i> : Cd36_16750, <i>C. parapsilosis CDC317</i> : CPAR2_212450, <i>C. auris B8441</i> : B9J08_002176 and <i>Candida tenuis NRRL Y-1498</i> : CANTEDRAFT_92365
orf6.131	C1_11270W_A		Cell wall protein; induced in core stress response and core caspofungin response; iron-regulated; amphotericin B, ketoconazole, and hypoxia induced; regulated by Cyr1, Ssn6; induced in oralpharyngeal candidasis; Spider biofilm repressed
orf6.1311	orf19.2122	ALS12	ALS family protein; merged with orf19.1097 in Assembly 20
orf6.1312	C2_08240W_A	ORF298	Predicted ORF in retrotransposon Tca3; similar to Gag-Pol; a-specific transcript, alpha-factor induced; rat catheter biofilm repressed; mRNA binds She3
orf6.1313	C2_08200W_A		Predicted hydrolase; induced by nitric oxide
orf6.1314	C2_08190W_A	VMA5	Putative vacuolar H(+)-ATPase; plasma membrane localized; rat catheter biofilm repressed
orf6.1315	C2_06680W_A	FRP3	Putative ammonium transporter; upregulated in the presence of human neutrophils; fluconazole-downregulated; repressed by nitric oxide; Spider biofilm induced; rat catheter biofilm repressed
orf6.1316	C2_06690C_A	PEX22	Putative peroxin
orf6.1317	C5_00550C_A		Predicted ORF from Assembly 19; removed from Assembly 20; subsequently reinstated in Assembly 21 and merged with orf19.2224, based on comparative genome analysis; flow model biofilm repressed
orf6.1318	C5_00560W_A		Ortholog(s) have ubiquitin conjugating enzyme activity, ubiquitin protein ligase activity, ubiquitin-protein transferase activity
orf6.1319	C5_00570W_A		Putative aminophospholipid translocase (flippase); merged with orf19.2226 in Assembly 21; possibly an essential gene, disruptants not obtained by UAU1 method
orf6.1320	C2_06760C_A		Protein of unknown function; flow model biofilm induced; nitric oxide-repressed
orf6.1321	C2_06770W_A		Ortholog(s) have actin filament binding, actin monomer binding activity
orf6.1322	C2_06780C_A		Ortholog(s) have ubiquitin-protein transferase activity, role in protein ubiquitination, response to ethanol, septin ring assembly and cytoplasm, nucleus localization
orf6.1323	C2_06790W_A		Putative pre-mRNA-splicing factor; decreased transcription is observed upon benomyl treatment
orf6.1324	C2_06800C_A		Protein of unknown function; Spider biofilm induced
orf6.1325	C1_06270W_A		Predicted membrane protein; transcript repressed by ciclopirox olamine
orf6.1326	C1_06280C_A	UME6	Zn(II)2Cys6 transcription factor; has a long 5'-UTR that regulates translational efficiency and controls transition to filamentous growth; stability controlled by Grr1p, Ubr1p, Ptc2p in response to CO2 and O2 levels
orf6.1328	CR_07060C_A	CRZ2	C2H2 transcription factor, involved in regulation of early adaptation to murine GI tract; Rim101-repressed at pH 8; required for yeast cell adherence to silicone substrate; Spider biofilm induced
orf6.1329	C3_01590W_A		Ortholog of <i>C. dubliniensis CD36</i> : Cd36_81500, <i>C. parapsilosis CDC317</i> : CPAR2_503620, <i>C. auris B8441</i> : B9J08_001004 and <i>Candida tenuis NRRL Y-1498</i> : CANTEDRAFT_93693
orf6.133	C1_07930C_A	ERD1	Putative membrane protein required for the retention of lumenal endoplasmic reticulum proteins; rat catheter biofilm induced
orf6.1330	C3_01600W_A	PPH21	Catalytic subunit of protein phosphatase of the Type 2A-related family (serine/threonine-specific), involved in dephosphorylation of septin Sep7p; caspofungin repressed; possibly an essential gene, disruptants not obtained by UAU1 method
orf6.1331	C4_02440C_A	PGA38	Putative adhesin-like GPI-anchored protein; repressed during cell wall regeneration; possibly an essential gene, disruptants not obtained by UAU1 method; rat catheter and Spider biofilm repressed
orf6.1332	orf19.2759		Putative GPI-anchored protein of unknown function; repressed during cell wall regeneration; merged with orf19.2758 in Assembly 20
orf6.1333	C4_02430W_A		Putative mRNA cleavage and polyadenylation factor; heterozygous null mutant exhibits hypersensitivity to parnafungin and cordycepin in the C. albicans fitness test
orf6.1334	C4_02420C_A		Putative glycosylphosphatidylinositol (GPI) anchor assembly protein; transposon insertion causes decreased colony wrinkling but does not block true hyphal growth; induced by nitric oxide independent of Yhb1p
orf6.1335	C3_02310W_A	MEP1	Ammonium permease; Mep1 more efficient permease than Mep2, Mep2 has additional regulatory role; 11 predicted transmembrane regions; low mRNA abundance; hyphal downregulated; flow model biofilm induced
orf6.1336	C3_02320W_A	ILV2	Putative acetolactate synthase; regulated by Gcn4p; induced by amino acid starvation (3-AT treatment); stationary phase enriched protein
orf6.1338	C3_02330C_A		Protein of unknown function; Spider biofilm induced
orf6.1339	C3_02340W_A		Putative protein of unknown function, transcription is activated in the presence of elevated CO2
orf6.134	C1_07910C_A	MRPL3	Ribosomal protein of the large subunit, mitochondrial; repressed in core stress response; protein present in exponential and stationary growth phase yeast cultures
orf6.1340	C3_02350W_A		Ortholog(s) have role in endonucleolytic cleavage in ITS1 to separate SSU-rRNA from 5.8S rRNA and LSU-rRNA from tricistronic rRNA transcript (SSU-rRNA, 5.8S rRNA, LSU-rRNA) and 90S preribosome, nucleolus localization
orf6.1341	C7_03360W_A	CPY1	Carboxypeptidase Y; transcript regulated at yeast-hypha transition or macrophage response; induced human neutrophils; regulated by Gcn2 and Gcn4; putative N-glycosylation
orf6.1342	C7_03350C_A		Putative aldose reductase; protein level decreases in stationary phase cultures; Spider biofilm repressed
orf6.1343	C7_03340C_A	PRR2	Putative serine/threonine protein kinase; mutation confers resistance to 5-fluorocytosine (5-FC)
orf6.1344	C7_03330C_A	SHM1	Mitochondrial serine hydroxymethyltransferase; complements the glycine auxotrophy of an S. cerevisiae shm1 null shm2 null gly1-1 triple mutant; protein present in exponential and stationary growth phase yeast cultures
orf6.1345	C7_03320C_A	MED16	Putative RNA polymerase II mediator complex subunit; induced by nitric oxide
orf6.1346	CR_04720C_A		Putative ATPase and nucleosome spacing factor; heterozygous null mutant displays sensitivity to virgineone
orf6.1347	CR_04710W_A		Ortholog(s) have U2-type spliceosomal complex localization
orf6.1348	CR_04680C_A		Protein of unknown function; transcript detected on high-resolution tiling arrays
orf6.1349	CR_04660C_A	UGP1	UTP-glucose-1-phosphaturidyl transferase; localizes to yeast, not hyphal cell surface; Hog1-repressed; stationary phase enriched; induced in oralpharyngeal candidasis; rat catheter biofilm repressed; Bcr1-repressed in RPMI a/a biofilms
orf6.135	C1_02040C_A		Putative deubiquitinating enzyme; induced by Mnl1 under weak acid stress
orf6.1352	CR_04640W_A	DIT1	Ortholog(s) have catalytic activity and role in ascospore wall assembly
orf6.1353	C2_04210W_A	STE4	Beta subunit of heterotrimeric G protein of mating signal transduction pathway; required for mating; transcript is specific to cells homozygous at MTL; induced by alpha pheromone; ortholog of S. cerevisiae Ste4
orf6.1354	C2_04200W_A	TBF1	Essential transcription factor; induces ribosomal protein genes and the rDNA locus; acts with Cbf1 at subset of promoters; recruits Fhl1 and Ifh1 to promoters; role is analogous to that of S. cerevisiae Rap1; Spider biofilm induced
orf6.1355	C2_04190C_A	UGA1	Putative GABA transaminase; transcription regulated by Mig1 and Tup1; stationary phase enriched protein; rat catheter and Spider biofilm induced
orf6.1357	C6_02920C_A	VPS51	Protein with a role in vacuolar function; null mutant has defect in damaging oral epithelial and vascular endothelial cells; required for normal hyphal growth and stress resistance; induced in presence of host oral or vascular cells
orf6.1358	orf19.5571		Protein not essential for viability; merged with orf19.5569 in Assembly 20
orf6.136	C3_01150C_A		Ortholog of S. cerevisiae Apd1; required for normal localization of actin patches and normal tolerance of sodium ions and hydrogen peroxide; Hap43-induced; Spider biofilm induced
orf6.1360	orf19.5571		Protein not essential for viability; merged with orf19.5569 in Assembly 20
orf6.1361	C6_02940C_A		Protein of unknown function; Spider biofilm repressed
orf6.1362	C6_02950C_A		Protein of unknown function; expression downregulated in an ssr1 null mutant
orf6.1363	CR_02480W_A		Dubious open reading frame
orf6.1364	orf19.2292		Oligopeptide transporter; merged with orf19.176 in Assembly 20
orf6.1365	orf19.2293		Predicted ORF from Assembly 19; merged with orf19.175 in Assembly 20
orf6.1366	orf19.2293		Predicted ORF from Assembly 19; merged with orf19.175 in Assembly 20
orf6.1367	orf19.2295		Predicted ORF from Assembly 19; removed from Assembly 20
orf6.1369	C6_04160C_A	SPB1	Putative AdoMet-dependent methyltransferase; Hap43-induced; repressed by prostaglandins; possibly essential gene, disruptants not obtained by UAU1 method; Spider biofilm induced
orf6.137	C6_01170W_A	CIC1	Putative proteasome-interacting protein; rat catheter biofilm induced
orf6.1370	orf19.75		Predicted exocyst component; ortholog of <i>S. cerevisiae</i> Sec5p; merged with orf19.74 in Assembly 21
orf6.1371	C6_04170C_A	SEC5	Predicted exocyst component; ortholog of <i>S. cerevisiae</i> Sec5p; merged with orf19.75 in Assembly 21
orf6.1372	C6_04180W_A		Putative metalloprotease; associates with ribosomes and is involved in ribosome biogenesis; Spider biofilm induced
orf6.1373	C1_11200W_A		Predicted mucin-like protein; ketoconazole-induced; fluconazole-repressed; induced in cyr1 mutant; colony morphology-related gene regulation by Ssn6; flow model biofilm induced; Spider biofilm induced
orf6.1374	C1_11190W_A	ARL3	Putative Ras superfamily GTPase; induced by nitric oxide independent of Yhb1p
orf6.1375	C1_11170W_A	WBP1	Putative oligosaccharyltransferase subunit; Spider biofilm repressed
orf6.1377	orf19.2355	ALS10	ALS family cell-surface glycoprotein; was a misassembled ORF consisting of the 5' end of ALS2 attached to the 3' end of ALS3; merged with orf19.1816 in Assembly 20
orf6.1378	CR_03410W_A		Protein of unknown function; possibly an essential gene, disruptants not obtained by UAU1 method
orf6.138	C6_01160W_A	RCN1	Protein involved in calcineurin-dependent signaling that controls stress response and virulence; inhibits calcineurin function
orf6.1380	CR_03420C_A	NOT4	Putative E3 ubiquitin-protein ligase; required for maintenance, but not induction, of hyphal development; homozygous null mutant is avirulent in mouse systemic infection despite persistence in host; repressed in rat oral candidiasis
orf6.1381	CR_03430W_A		Ortholog(s) have role in vacuolar proton-transporting V-type ATPase complex assembly and integral component of endoplasmic reticulum membrane localization
orf6.1383	CR_03440W_A		Ortholog(s) have DNA 5'-adenosine monophosphate hydrolase activity, DNA-3'-diphospho-5'-guanosine diphosphatase, GMP binding, double-stranded DNA binding, guanosine binding and mismatched DNA binding, <a href="#GOsection">more</a>
orf6.1384	C4_03750C_A		Ortholog(s) have translation release factor activity, role in mitochondrial translation, mitochondrial translational termination, translational termination and mitochondrial inner membrane, mitochondrion localization
orf6.1385	C4_03760W_A		Ortholog of <i>C. dubliniensis CD36</i> : Cd36_43500, <i>Candida tropicalis NEW ASSEMBLY</i> : CTRG1_00335, <i>Spathaspora passalidarum NRRL Y-27907</i> : SPAPADRAFT_64619 and <i>Candida tropicalis MYA-3404</i> : CTRG_00335
orf6.1386	C4_03770W_A		Ortholog(s) have protein binding, bridging activity and role in proteasome regulatory particle assembly
orf6.1387	C4_03780C_A		Putative mitochondrial membrane protein; homozygous transposon insertion causes decreased colony wrinkling under filamentous growth-inducing conditions, but does not block true hyphal formation in liquid media
orf6.1388	C4_03790W_A	RPN6	Putative 26S proteasome subunit; Hap43p-induced gene; regulated by Gcn2p and Gcn4p
orf6.1389	C4_03800C_A	NUP84	Ortholog(s) have structural constituent of nuclear pore activity
orf6.139	C6_01150W_A	CDC20	Activator of anaphase-promoting complex/cyclosome; induced under Cdc5 depletion; member of conserved Mcm1 regulon; mRNA expression peaks at cell-cycle G2/M phase; mRNA binds She3 and is localized to buds of yeast cells and to hyphal tips
orf6.1390	orf19.2427	TCA5	Polyprotein of Tca5, a copia-like retrotransposon; has putative protease, integrase, reverse transcriptase, RNaseH parts mRNA detected in SC5314; similar to S. cerevisiae Ty5; mutation affects filamentous growth; removed from Assembly 20
orf6.1392	C1_06160W_A		Protein of unknown function; induced by alpha pheromone in SpiderM medium
orf6.1393	C1_06150W_A		Ortholog of <i>Candida albicans WO-1</i> : CAWG_00792
orf6.1394	C1_06140C_A		Dubious open reading frame, only conserved in Candida dubliniensis; induced by alpha pheromone in SpiderM medium; mRNA binds She3; Spider biofilm induced; flow model biofilm repressed
orf6.1395	C1_06130C_A	HAC1	bZIP transcription factor; role in unfolded protein response and control of morphology; transcript undergoes atypical splicing at C terminus under ER stress; induced during mating and by caspofungin; mRNA binds She3; Spider biofilm induced
orf6.1396	C1_06120C_A		Has domain(s) with predicted flap-structured DNA binding activity and role in double-strand break repair via single-strand annealing, removal of nonhomologous ends
orf6.1397	C1_06110C_A	NPL4	Putative ubiquitin-binding protein; regulated by Gcn2p and Gcn4p
orf6.1398	CR_01340W_A		Predicted membrane transporter, member of the drug:proton antiporter (12 spanner) (DHA1) family, major facilitator superfamily (MFS)
orf6.1399	CR_01350C_A		Ortholog(s) have ATPase activator activity, soluble NSF attachment protein activity and role in SNARE complex disassembly, autophagy, vacuole fusion, non-autophagic, vesicle fusion with Golgi apparatus
orf6.14	C1_07630W_A		Ortholog(s) have 2 iron, 2 sulfur cluster binding, disulfide oxidoreductase activity, glutathione disulfide oxidoreductase activity
orf6.140	C4_03450C_A	JAB1	Component of the COP9 signalosome (CSN) complex, provides catalytic activity for deneddylation that cleaves the ubiquitin-like protein tag Rub1p off the cullin (Cdc53p) molecule
orf6.1400	CR_01360W_A		Ortholog(s) have role in chromosome segregation and kinetochore, nuclear MIS12/MIND complex localization
orf6.1401	CR_01370C_A		Ortholog(s) have structural constituent of ribosome activity and mitochondrial small ribosomal subunit localization
orf6.1402	CR_01380W_A		Ortholog of <i>C. dubliniensis CD36</i> : Cd36_26390, <i>Debaryomyces hansenii CBS767</i> : DEHA2C05302g, <i>Pichia stipitis Pignal</i> : PICST_68531 and <i>Candida tropicalis NEW ASSEMBLY</i> : CTRG1_00947
orf6.1403	CR_02570C_A		Ortholog(s) have triglyceride lipase activity, role in triglyceride catabolic process and peroxisomal matrix localization
orf6.1405	CR_02560C_A	ASG1	Gal4p family zinc-finger transcription factor with similarity to S. cerevisiae Asg1p
orf6.1406	CR_02550C_A		Ortholog(s) have role in U4 snRNA 3'-end processing, exonucleolytic trimming to generate mature 3'-end of 5.8S rRNA from tricistronic rRNA transcript (SSU-rRNA, 5.8S rRNA and LSU-rRNA), <a href="#GOsection">more</a>
orf6.1407	C5_00900C_A	URA4	Dihydroorotase; protein present in exponential and stationary growth phase yeast cultures
orf6.1408	C5_00910C_A	TRX2	Similar to thioredoxins; not expected to be enzymatically active because it lacks a canonical thioredoxin active site (Trp-Cys-Gly-Pro-Cys); TRX1 encodes all of the cytoplasmic/nuclear thioredoxin function in C. albicans; Hap43p-induced
orf6.1409	C5_00920W_A		Ortholog(s) have role in mRNA splicing, via spliceosome and U4/U6 x U5 tri-snRNP complex, U5 snRNP localization
orf6.141	C4_03460C_A		Putative protein of unknown function; transcript upregulated in clinical isolates from HIV+ patients with oral candidiasis; Spider biofilm induced
orf6.1410	C5_00930C_A	TFS1	Putative carboxypeptidase y inhibitor; transcript regulated upon yeast-hypha switch; colony morphology-related gene regulation by Ssn6
orf6.1411	CR_07500W_A		Ortholog of <i>C. dubliniensis CD36</i> : Cd36_33120 and <i>Candida albicans WO-1</i> : CAWG_02046
orf6.1412	CR_07510W_A		Ortholog(s) have U1 snRNP, U2 snRNP, U2-type prespliceosome, U4/U6 x U5 tri-snRNP complex, U5 snRNP, post-mRNA release spliceosomal complex, spliceosomal complex localization
orf6.1413	CR_07520C_A	YPT31	Protein required for resistance to toxic ergosterol analog
orf6.1414	CR_07530C_A	ECM22	Zn(II)2Cys6 transcription factor; rat catheter and Spider biofilm induced
orf6.1415	C6_03800C_A		Putative membrane protein with a predicted role in zinc ion homeostasis; Hap43-induced; fluconazole-induced; rat catheter and Spider biofilm induced
orf6.1416	C6_03790C_A	HGT10	Glycerol permease involved in glycerol uptake; member of the major facilitator superfamily; induced by osmotic stress, at low glucose in rich media, during cell wall regeneration; 12 membrane spans; Hap43p-induced gene
orf6.1417	C6_03780C_A		Ortholog(s) have ubiquitin-protein transferase activity, role in SCF-dependent proteasomal ubiquitin-dependent protein catabolic process and SCF ubiquitin ligase complex localization
orf6.1418	C1_09250W_A	CRP1	Copper transporter; CPx P1-type ATPase; mediates Cu resistance; similar to Menkes and Wilson disease proteins; copper-induced; Tbf1-activated; suppresses Cu sensitivity of S. cerevisiae cup1 mutant; flow model biofilm induced
orf6.1419	C1_09240C_A		Protein of unknown function; induced during chlamydospore formation in both C. albicans and C. dubliniensis
orf6.142	C1_08300W_A	NOT5	Protein with similarity to S. cerevisiae Not5p, a member of the transcription regulatory CCR4-NOT complex; required for hyphal growth; antigenic during human oral infection; greater expression in yeast-form cells than hyphae
orf6.1421	C1_09230C_A	GRP1	Protein similar to dihydroflavonol-4-reductases
orf6.1422	C1_09220W_A		Predicted MFS family membrane transporter, member of the drug:proton antiporter (12 spanner) (DHA1) family; Spider biofilm induced
orf6.1423	C1_09210C_A		Putative transporter; slightly similar to the Sit1p siderophore transporter; Gcn4p-regulated; fungal-specific; induced by Mnl1p under weak acid stress
orf6.1424	CR_05990C_A	SFL1	Transcription factor involved in negative regulation of morphogenesis, flocculation and virulence; induced in core caspofungin response; Spider biofilm induced
orf6.1427	CR_05980W_A		Ortholog(s) have Lys63-specific deubiquitinase activity, thiol-dependent ubiquitin-specific protease activity
orf6.1428	CR_05970C_A		Ortholog(s) have ATPase-coupled transmembrane transporter activity, protein transmembrane transporter activity
orf6.1429	C1_00880W_A		Protein of unknown function; Spider biofilm induced
orf6.143	C1_05960W_A	PGA45	Putative GPI-anchored cell wall protein; repressed in core caspofungin response; Hog1-induced; regulated by Ssn6; Mob2-dependent hyphal regulation; flow model biofilm induced
orf6.1430	C1_00890W_A	GEM1	Putative outer mitochondrial membrane GTPase, subunit of the ERMES complex; required for mitochondrial morphology and invasive growth
orf6.1432	C1_00900W_A	RRS1	Putative ribosome biogenesis and nuclear export protein; Hap43p-induced gene; mutation confers hypersensitivity to 5-fluorocytosine (5-FC), 5-fluorouracil (5-FU), and tubercidin (7-deazaadenosine)
orf6.1433	C4_05280W_A	USO1	Ortholog(s) have role in Golgi vesicle docking, SNARE complex assembly, endoplasmic reticulum to Golgi vesicle-mediated transport and ER to Golgi transport vesicle membrane, Golgi membrane localization
orf6.1434	C4_05280W_A	USO1	Ortholog(s) have role in Golgi vesicle docking, SNARE complex assembly, endoplasmic reticulum to Golgi vesicle-mediated transport and ER to Golgi transport vesicle membrane, Golgi membrane localization
orf6.1435	C4_05270C_A	RAD59	Protein involved in homologous recombination and DNA breaks repair; similar to S. cerevisiae Rad59p; N-terminal similarity with Rad52p
orf6.1436	C4_05260W_A		Subunit of Elongator complex; required for modification of wobble nucleosides in tRNA in S. cerevisiae; Hap43-induced gene
orf6.1437	CR_07750C_A		Ortholog(s) have role in maturation of 5.8S rRNA from tricistronic rRNA transcript (SSU-rRNA, 5.8S rRNA, LSU-rRNA), maturation of LSU-rRNA from tricistronic rRNA transcript (SSU-rRNA, 5.8S rRNA, LSU-rRNA)
orf6.1438	CR_07730W_A	HGT14	Putative MFS glucose transporter; 20 member C. albicans glucose transporter family; 12 probable membrane-spanning segments; expressed in rich medium with 2% glucose; rat catheter and flow model biofilm induced
orf6.1439	orf19.2634		Predicted ORF from Assembly 19; merged with orf19.1988 in Assembly 20
orf6.144	orf19.159		Predicted ORF from Assembly 19; removed from Assembly 20
orf6.1441	C6_01130W_A		Has domain(s) with predicted protein C-terminal S-isoprenylcysteine carboxyl O-methyltransferase activity, role in C-terminal protein methylation and integral component of membrane localization
orf6.1442	C6_01120C_A		Ortholog(s) have protein C-terminal S-isoprenylcysteine carboxyl O-methyltransferase activity
orf6.1443	C6_01110W_A	FAD2	Delta-12 fatty acid desaturase, involved in production of linoleic acid, which is a major component of membranes
orf6.1444	C6_01100W_A	SEC9	t-SNARE protein required for secretory vesicle-membrane fusion
orf6.1446	C6_01090C_A		Ortholog of <i>Candida tropicalis NEW ASSEMBLY</i> : CTRG1_CGOB_00181, <i>Candida tropicalis MYA-3404</i> : CTRG_02973 and <i>Candida albicans WO-1</i> : CAWG_05252
orf6.1447	C2_05250C_A	AAT1	Aspartate aminotransferase; soluble protein in hyphae; macrophage-induced protein; alkaline upregulated; amphotericin B repressed; gene used for strain identification by multilocus sequence typing; farnesol-, Hap43p-induced; GlcNAc-induced
orf6.1448	C2_05260W_A	BUD14	Putative SH3-domain-containing protein; predicted role in bud-site selection; Spider biofilm induced
orf6.1449	C2_05270W_A		Transportin or cytosolic karyopherin beta; Spider biofilm induced
orf6.145	orf19.160		Predicted ORF from Assembly 19; removed from Assembly 20
orf6.1451	C1_12880C_A		Has domain(s) with predicted DNA binding, nucleic acid binding activity
orf6.1453	C3_02660W_A		Protein of unknown function; Spider biofilm induced
orf6.1454	C3_02670W_A		Protein with a predicted role in 60S ribosomal subunit assembly; flow model biofilm induced
orf6.1455	C3_02680C_A	SLD1	Sphingolipid delta-8 desaturase; catalyzes desaturation at C8 in the long-chain base moiety of ceramides in glucosylceramide synthesis, important for virulence; ketoconazole and hypoxia induced; Hap43-repressed; Spider biofilm induced
orf6.1456	C3_02690C_A		Ortholog(s) have dolichol kinase activity, role in dolichyl monophosphate biosynthetic process and endoplasmic reticulum membrane localization
orf6.1457	C5_03470C_A		Predicted membrane transporter, member of the L-amino acid transporter-3 (LAT3) family, major facilitator superfamily (MFS)
orf6.1458	C5_03460C_A		Has domain(s) with predicted role in GPI anchor biosynthetic process
orf6.1459	C5_03430W_A		Protein of unknown function; Spider biofilm induced
orf6.1460	C2_01820C_A		Ortholog(s) have RNA binding activity, role in mRNA splicing, via spliceosome and U1 snRNP, U2-type prespliceosome localization
orf6.1461	C2_01830W_A	PRP39	Putative component of the U1 snRNP; involved in splicing; Hap43-induced gene; Spider biofilm induced
orf6.1462	C2_01840C_A	RAD7	Protein similar to S. cerevisiae Rad7p, which is a subunit of the Nucleotide Excision Repair Factor 4; induced under hydroxyurea treatment
orf6.1463	orf19.2658		Predicted ORF from Assembly 19; merged with orf19.1352 in Assembly 20
orf6.1464	orf19.2659		Predicted ORF from Assembly 19; merged with orf19.1354 in Assembly 20
orf6.1465	C2_08280W_B	EAF3	Subunit of the NuA4 histone acetyltransferase complex; rat catheter and Spider biofilm induced
orf6.1466	C1_06180W_A	TLO34	Non-telomeric member of a family of telomere-proximal genes of unknown function; predicted N-terminus is extended, relative to that of other family members; overlaps orf19.2662
orf6.1467	C1_06190C_A		Predicted ORF of unknown function; overlaps TLO34/orf19.2661
orf6.1468	C1_06200W_A		Ortholog of <i>Pichia stipitis Pignal</i> : PICST_29216 and <i>Candida albicans WO-1</i> : CAWG_00788
orf6.1469	C1_09330W_A		Putative ribosome-associated protein; ortholog of S. cerevisiae Tma16; Hap43-induced gene; Spider biofilm induced
orf6.147	orf19.162		Predicted ORF from Assembly 19; removed from Assembly 20
orf6.1470	orf19.4794		Predicted ORF from Assembly 19; removed from Assembly 20
orf6.1471	C1_09340C_A		Protein of unknown function; Sef1-, Sfu1-, and Hap43 regulated; Spider biofilm induced
orf6.1472	C4_03290W_A		Ortholog(s) have role in cellular response to DNA damage stimulus, interspecies interaction between organisms and P-body, cytoplasmic stress granule, nuclear periphery, polysome localization
orf6.1473	orf19.452		Predicted ORF from Assembly 19; removed from Assembly 20
orf6.1474	C4_04780W_A	PMT6	Protein mannosyltransferase; required for virulence in mice, adhesion to endothelium; role in hyphal growth signaling, hygromycin B sensitivity; no major role in cellular PMT activity; Hap4-repressed; Bcr1-repressed in RPMI a/a biofilms
orf6.1475	C1_07660W_A		Protein of unknown function; transcript is upregulated in clinical isolates from HIV+ patients with oral candidiasis
orf6.1476	C1_07650W_A		Protein of unknown function; Hap43-repressed gene
orf6.1477	orf19.2780		Predicted ORF from Assembly 19; merged with orf19.2779 in Assembly 20
orf6.1478	C2_08510W_A		Ortholog of <i>C. dubliniensis CD36</i> : Cd36_22640, <i>C. parapsilosis CDC317</i> : CPAR2_406910, <i>C. auris B8441</i> : B9J08_004017 and <i>Candida tenuis NRRL Y-1498</i> : CANTEDRAFT_104937
orf6.1479	C2_08530C_A		Has domain(s) with predicted asparagine synthase (glutamine-hydrolyzing) activity and role in asparagine biosynthetic process, metabolic process
orf6.148	C4_07070W_A	CTA6	Protein that activates transcription in 1-hybrid assay in S. cerevisiae
orf6.1480	C2_08540C_A		Has domain(s) with predicted zinc ion binding activity
orf6.1481	C2_08550C_A	MSU1	Ortholog(s) have exoribonuclease II activity, role in mitochondrial RNA catabolic process and mitochondrial degradosome localization
orf6.1482	C5_01970C_A	CDC24	GDP-GTP exchange factor for Cdc42p; phosphorylated; required for maintenance of hyphal growth; misexpression blocks hyphal growth and causes avirulence in a mouse model of systemic infection; antigenic during human oral infection
orf6.1483	C5_01960C_A		Putative ortholog of human electron transfer flavoprotein dehydrogenase (ETF-dH); alkaline repressed; repressed by nitric oxide; virulence-group-correlated expression; Spider biofilm induced
orf6.1484	C5_01950C_A	RIM21	Plasma membrane pH-sensor involved in the Rim101 pH response pathway; required for processing and activation of Rim101 and for alkaline pH-induced hyphal growth; Spider biofilm induced
orf6.1485	C1_13250W_A		Protein of unknown function; flow model biofilm induced; Spider biofilm induced
orf6.1486	C1_13270W_A		Putative ATPase; predicted role in ER-associated protein catabolism; induced during chlamydospore formation in both C. albicans and C. dubliniensis; rat catheter biofilm repressed
orf6.1487	C1_13280C_A		Ortholog(s) have role in vacuolar acidification and integral component of membrane localization
orf6.1488	C1_13290W_A		Ortholog(s) have role in ascospore wall assembly and ascospore wall, prospore membrane localization
orf6.1489	C4_01400W_A	UEC1	Protein required for damage to oral epithelial cells and for normal hyphal growth and stress resistance; transcription induced on contact with vascular endothelial cells; not highly conserved
orf6.149	C4_07080C_A		Protein with t-SNARE domains and a microtubule associated domain; Hap43-induced gene; repressed by alpha pheromone in SpiderM medium
orf6.1490	C4_01410W_A	BEM1	Protein required for wild-type budding, hyphal growth, and virulence in a mouse systemic infection; suppresses pseudohyphal and filamentous growth defects of various S. cerevisiae mutants and heat sensitivity of S. cerevisiae cdc24-4 mutant
orf6.1491	C4_01420W_A		Ortholog of <i>C. dubliniensis CD36</i> : Cd36_41430, <i>Candida tropicalis NEW ASSEMBLY</i> : CTRG1_00187, <i>Candida tropicalis MYA-3404</i> : CTRG_00187 and <i>Candida albicans WO-1</i> : CAWG_03642
orf6.1492	C3_04030C_A	PEX8	Putative peroxisomal biogenesis factor; expression regulated during planktonic growth
orf6.1493	C3_04040W_A		Ortholog of <i>C. dubliniensis CD36</i> : Cd36_83980, <i>C. parapsilosis CDC317</i> : CPAR2_102620, <i>Candida tenuis NRRL Y-1498</i> : CANTEDRAFT_134550 and <i>Debaryomyces hansenii CBS767</i> : DEHA2D12100g
orf6.1494	C3_04060C_A	HEM13	Coproporphyrinogen III oxidase; antigenic; on yeast cell surface, not hyphae; iron-regulated expression; Hap43, macrophage-repressed; farnesol-induced; possibly essential; flow model biofilm induced; rat catheter, Spider biofilm repressed
orf6.1495	C3_04070C_A	CDR11	Putative transporter of PDR subfamily of ABC family; Gcn4-regulated; induced by Rim101 at pH 8; Spider biofilm induced
orf6.1496	orf19.2801		Predicted ORF from Assembly 19; removed from Assembly 20
orf6.1498	C2_05000C_A	MRPL10	Putative mitochondrial large subunit ribosomal protein; colony morphology-related gene regulation by Ssn6
orf6.1499	C2_04990W_A		Ortholog(s) have role in regulation of DNA-dependent DNA replication initiation and DNA replication preinitiation complex, chromosome, centromeric region localization
orf6.15	C1_07640C_A		Protein with predicted serine/threonine kinase and tyrosine kinase domains; possibly an essential gene, disruptants not obtained by UAU1 method; Spider biofilm induced
orf6.150	C6_03450C_A	NAM2	Mitochondrial leucyl-tRNA synthetase
orf6.1500	C2_04980C_A	CKA2	Catalytic alpha-subunit of protein kinase CK2; interaction with calcineurin pathway affects fluconazole sensitivity; synthetically lethal with CKA1; attenuated virulence in a mouse oropharyngeal candidiasis but not in a systemic mouse model
orf6.1501	C2_04970W_A	ABP2	Putative alpha-actinin-like protein; induced by alpha pheromone in SpiderM medium
orf6.1502	C2_04960C_A		Protein of unknown function; Spider biofilm induced
orf6.1503	C2_04950C_A	CYT1	Cytochrome c1; induced in high iron; alkaline repressed; possibly an essential gene, disruptants not obtained by UAU1 method; Hap43-repressed; Spider biofilm repressed
orf6.1506	C1_03710C_A	MSB1	Putative regulator of transcription; expression in S. cerevisiae flo8 and flo11 mutants suggests a role in regulation of adhesion factors
orf6.1508	orf19.453		Predicted ORF from Assembly 19; removed from Assembly 20
orf6.1509	C5_03240W_A	BUB3	Protein similar to S. cerevisiae Bub3; a kinetochore checkpoint component; induced by hydroxyurea treatment; flow model biofilm induced; Spider biofilm induced
orf6.151	C6_03440W_A		Ortholog(s) have rRNA binding activity, role in RNA splicing, mitochondrial RNA processing, mitochondrial genome maintenance, rRNA metabolic process and mitochondrion localization
orf6.1510	orf19.2656		Predicted ORF from Assembly 19; removed from Assembly 20
orf6.1511	C1_06250W_A		Protein of unknown function; mutants are viable; filament induced; regulated by Nrg1, Rfg1, Tup1
orf6.1512	CR_05830C_A	ISC1	Mitochondrial membrane localized inositol phosphosphingolipid phospholipase C; hydrolyzes complex sphingolipids to produce ceramide; mutant is viable
orf6.1513	C2_08580W_A		Possible pseudogene; similar to Ywp1p; ORF extended upstream from the initiating Met of orf19.3621 has a stop codon in the region corresponding to the Ywp1p signal peptide; disruption causes no apparent phenotype; no expression detected
orf6.1514	C2_08570W_A	ANP1	Putative mannosyltransferase of Golgi; member of Mnn9p family; similar to S. cerevisiae Anp1p; fungal-specific (no human or murine homolog)
orf6.1515	C2_08560W_A	SMC2	Protein similar to S. cerevisiae Smc2p, which is a component of the condensin complex involved in mitotic chromosome condensation; induced under hydroxyurea treatment
orf6.1516	C2_08550C_A	MSU1	Ortholog(s) have exoribonuclease II activity, role in mitochondrial RNA catabolic process and mitochondrial degradosome localization
orf6.1517	C6_04270W_A	CDC39	Protein similar to S. cerevisiae Cdc39p, which is part of the CCR4-NOT transcription regulatory complex; transposon mutation affects filamentous growth
orf6.1518	C6_04280W_A		Ortholog(s) have proteasome binding, ubiquitin-protein transferase activity and role in ubiquitin-dependent ERAD pathway, ubiquitin-dependent protein catabolic process, vesicle organization
orf6.1519	C1_07970C_A	IRE1	Putative protein kinase; role in cell wall regulation; mutant is hypersensitive to caspofungin; Spider biofilm induced
orf6.152	C4_04910C_A	SPC34	Subunit of the Dam1 (DASH) complex, which acts in chromosome segregation by coupling kinetochores to spindle microtubules
orf6.1520	C1_07960W_A		Predicted nuclear exosome-associated nucleic acid binding protein; rat catheter and Spider biofilm induced
orf6.1521	C1_07950C_A		Putative pre-60S pre-ribosomal particle subunit; essential gene; S. cerevisiae ortholog RRP17 is essential; Hap43p-induced; rat catheter biofilm induced
orf6.1522	C1_07930C_A	ERD1	Putative membrane protein required for the retention of lumenal endoplasmic reticulum proteins; rat catheter biofilm induced
orf6.1523	orf19.2815		Predicted ORF from Assembly 19; merged with orf19.163 in Assembly 20
orf6.1526	CR_02590C_A		Ortholog(s) have RNA-dependent ATPase activity, second spliceosomal transesterification activity
orf6.1527	CR_02600W_A		Ortholog of <i>C. dubliniensis CD36</i> : Cd36_27570, <i>C. parapsilosis CDC317</i> : CPAR2_801010, <i>C. auris B8441</i> : B9J08_004093 and <i>Candida tenuis NRRL Y-1498</i> : cten_CGOB_00198
orf6.1528	CR_02610C_A		Ortholog(s) have structural constituent of nuclear pore activity and role in NLS-bearing protein import into nucleus, nuclear pore organization, protein import into nucleus, protein localization to nuclear inner membrane
orf6.1529	CR_02620C_A		Protein of unknown function; Hap43-repressed gene; repressed by nitric oxide
orf6.153	C4_04920W_A		Ortholog(s) have chromatin DNA binding activity
orf6.1530	CR_02630C_A		Essential component of the conserved oligomeric Golgi complex; role in fusion of transport vesicles to Golgi compartments; rat catheter biofilm repressed
orf6.1531	C6_04240W_A		Protein with an Alba DNA/RNA-binding protein domain; Spider biofilm induced
orf6.1532	C6_04260C_A		Putative protein of unknown function; macrophage-induced gene
orf6.1533	C6_04270W_A	CDC39	Protein similar to S. cerevisiae Cdc39p, which is part of the CCR4-NOT transcription regulatory complex; transposon mutation affects filamentous growth
orf6.1534	C4_04620C_A		Protein with DNA binding domain, an endonuclease domain; adjacent to CEN4, the centromere region of Chr 4; clade-associated gene expression
orf6.1535	C4_06650W_A		Ortholog(s) have cargo adaptor activity, phosphatidylinositol-3-phosphate binding activity
orf6.1536	C4_06640C_A		Protein of unknown function; induced by alpha pheromone in SpiderM medium
orf6.1537	C4_06630C_A		Ortholog of <i>C. dubliniensis CD36</i> : Cd36_46110, <i>Candida tropicalis NEW ASSEMBLY</i> : CTRG1_03792, <i>Candida tropicalis MYA-3404</i> : CTRG_03792 and <i>Candida albicans WO-1</i> : CAWG_03165
orf6.1538	C4_06620C_A		Protein of unknown function; rat catheter and Spider biofilm induced
orf6.1539	C1_05930C_A		Ortholog(s) have glutathione hydrolase activity, omega peptidase activity, peptidase activity, role in glutathione catabolic process and cytoplasm, glutathione hydrolase complex, nuclear periphery localization
orf6.154	C4_03190W_A		Protein with a predicted FAD-dependent pyridine nucleotide reductase domains; putative oxidoreductase; Plc1-regulated; possibly an essential gene, disruptants not obtained by UAU1 method
orf6.1540	C1_05940W_A	PHO87	Putative phosphate permease; transcript repressed by Rim101 at pH 8; regulated by white-opaque switch; caspofungin repressed; virulence-group-correlated expression; flow model biofilm induced
orf6.1542	C2_03680W_A	SAP98	Glycosyl-phosphatidylinositol-anchored aspartic endopeptidase; regulated by Gcn2p and Gcn4p; expressed only in opaque MTLa/MTLa cells
orf6.1543	C2_03690C_A	MNN42	Protein of unknown function; repressed by Rim101; negatively modulates intracellular ATP levels during the development of azole resistance; induced by Ca(2+) in a calcineurin-dependent manner; Spider biofilm induced
orf6.1545	C6_02600W_A	NAB3	Putative nuclear polyadenylated RNA-binding protein; flucytosine repressed
orf6.1546	C6_02610C_A	CDC37	Chaperone for Crk1p; interacts with Crk1p kinase domain and with Sti1p; putative phosphorylation site at Ser14; functional homolog of S. cerevisiae Cdc37p; likely to be essential for growth; regulated by Gcn2p and Gcn4p
orf6.1547	C6_02620C_A		Protein of unknown function; Spider biofilm induced
orf6.1548	C6_02630C_A		Ortholog(s) have guanyl-nucleotide exchange factor activity, ubiquitin binding activity
orf6.1549	C6_02640C_A		Protein with a predicted role in mitotic spindle elongation, vesicle-mediated transport; flow model biofilm induced
orf6.155	C4_03340C_A		Protein with homology to NADH dehydrogenase; regulated by Sef1p-, Sfu1p-, and Hap43p
orf6.1550	C6_02650C_A		Predicted membrane transporter, member of the anion:cation symporter (ACS) family, major facilitator superfamily (MFS)
orf6.1551	C5_04750C_A	HAS1	Functional homolog of S. cerevisiae Has1p, which is a nucleolar protein of the DEAD-box ATP-dependent RNA helicase family that is involved in biogenesis of the ribosome, particularly the small (40S) subunit; caspofungin-downregulated
orf6.1553	C5_04740C_A	HYS2	Putative DNA polymerase III (delta) subunit with a predicted role in DNA replication and DNA repair; cell-cycle regulated periodic mRNA expression
orf6.1554	C5_04730C_A	SSD1	Protein with role in resistance to host antimicrobial peptides; virulence role in murine infection; functional homolog of S. cerevisiae Ssd1p, which suppresses various mutant phenotypes; constitutively expressed and not cell-cycle regulated
orf6.1556	C1_13440C_A	OFI1	Putative transcription factor with zinc finger DNA-binding motif, involved in regulation of white-opaque switching and filamentous growth
orf6.1558	C6_00840W_A	GPX2	Similar to glutathione peroxidase; induced in high iron; alkaline induced by Rim101; induced by alpha factor or interaction with macrophage; regulated by Efg1; caspofungin repressed; Spider biofilm induced
orf6.1559	C6_00850W_A		Putative glutathione peroxidase; induced by peroxide, exposure to neutrophils and macrophage blood fractions; repressed during infection of macrophages; Spider biofilm induced; flow model biofilm repressed
orf6.156	CR_02580W_A	PAN6	Ortholog(s) have pantoate-beta-alanine ligase activity and role in pantothenate biosynthetic process
orf6.1560	C6_00860W_A	GPX1	Putative thiol peroxidase; rat catheter and Spider biofilm induced
orf6.1561	C1_02380C_A		Ortholog(s) have role in protein folding, tubulin complex assembly
orf6.1562	C1_02390W_A		Putative nuclease required for DNA single- and double-strand break repair; rat catheter biofilm induced
orf6.1563	C1_02400C_A	MNN11	Ortholog(s) have alpha-1,6-mannosyltransferase activity, role in cell wall mannoprotein biosynthetic process, protein N-linked glycosylation, protein glycosylation and alpha-1,6-mannosyltransferase complex localization
orf6.1564	C1_02410C_A		Has domain(s) with predicted role in retrograde vesicle-mediated transport, Golgi to endoplasmic reticulum and integral component of membrane localization
orf6.1565	C1_06610C_A	HAK1	Putative potassium transporter; similar to Schwanniomyces occidentalis Hak1p; amphotericin B induced; induced upon phagocytosis by macrophage; Hap43-repressed; rat catheter biofilm repressed
orf6.1566	C1_06600W_A		Ortholog(s) have eukaryotic initiation factor 4G binding, mRNA binding activity and role in cytoplasmic mRNA processing body assembly, negative regulation of translational initiation, stress granule assembly
orf6.1568	C1_06590C_A		Ortholog(s) have RNA polymerase II complex binding, RNA polymerase II transcription factor binding activity
orf6.1569	C4_06690C_A		Ortholog(s) have role in cellular response to DNA damage stimulus, proteasome assembly, ubiquitin-dependent protein catabolic process and cytoplasm, nucleus localization
orf6.157	CR_02570C_A		Ortholog(s) have triglyceride lipase activity, role in triglyceride catabolic process and peroxisomal matrix localization
orf6.1570	C1_06580W_A	RPS23A	Putative ribosomal protein; repressed upon phagocytosis by murine macrophage; Spider biofilm repressed
orf6.1571	C1_11810W_A	CAS1	Putative transcription factor with Ku70/Ku80 beta-barrel DNA-binding motif; involved in telomerase regulation and telomere protection; mutation causes marginal increase in caspofungin sensitivity
orf6.1572	C1_11800C_A		Ortholog(s) have AP-2 adaptor complex, clathrin-coated vesicle localization
orf6.1573	C1_11790W_A		Thymidylate kinase of unknown role; forms a dimer; potential target for antifungal drugs
orf6.1575	C1_11770C_A		Protein of unknown funtion; S. cerevisiae ortholog Svl3 plays a role in endocytosis and is localized to the bud neck; Spider biofilm induced
orf6.1576	CR_04910W_A	CDC43	Beta subunit of heterodimeric protein geranylgeranyltransferase type I; GGTase I enzyme binds zinc, is Mg-dependent; Cdc42p is GGTase I substrate
orf6.1577	CR_04920W_A		Ortholog(s) have glycine transmembrane transporter activity, role in glycine import into mitochondrion, heme biosynthetic process and mitochondrion localization
orf6.1578	CR_04930W_A	PEX14	Ortholog(s) have protein binding, bridging activity, role in protein import into peroxisome matrix, docking and Pex17p-Pex14p docking complex, peroxisomal importomer complex, peroxisomal membrane, peroxisome localization
orf6.158	C5_01690C_A	CCT7	Cytosolic chaperonin Cct ring complex; protein is present in exponential and stationary growth phase yeast cultures; sumoylation target
orf6.1580	CR_04940W_A		Ortholog of <i>C. dubliniensis CD36</i> : Cd36_30340, <i>C. parapsilosis CDC317</i> : CPAR2_203900, <i>Candida tenuis NRRL Y-1498</i> : CANTEDRAFT_113094 and <i>Debaryomyces hansenii CBS767</i> : DEHA2G22374g
orf6.1582	CR_04950W_A	MED5	RNA polymerase II mediator complex subunit; transcription positively regulated by Tbf1p
orf6.1583	C1_06750W_A		Protein of unknown function; Spider biofilm induced
orf6.1584	C1_06760C_A		Putative U2 snRNP component; mutation confers hypersensitivity to 5-fluorocytosine (5-FC), 5-fluorouracil (5-FU), and tubercidin (7-deazaadenosine); Hap43-induced, Spider biofilm induced
orf6.1585	C1_06770W_A		Has domain(s) with predicted oxidoreductase activity and role in metabolic process
orf6.1586	C1_06780W_A	NPR1	Predicted serine/threonine protein kinase, involved in regulation of ammonium transport; induced in core stress response; Hap43p-repressed gene
orf6.1587	C1_06790C_A	MRPL19	Putative ribosomal protein; induced upon adherence to polystyrene; Spider biofilm repressed
orf6.1588	C3_00780W_A	HOS2	Putative protein deacetylase, deacetylates tubulin in vitro; genetic evidence suggests that Set3p and Hos2p function together as a complex involved in regulation of white-opaque switching, filamentous growth and virulence
orf6.1589	C3_00790W_A		Ortholog of S. cerevisiae Elm1; a serine/threonine protein kinase that regulates cellular morphogenesis, septin behavior, and cytokinesis in S. cerevisiae; possibly an essential gene, disruptants not obtained by UAU1 method
orf6.159	C6_00920W_A		Putative mitochondrial intermembrane space protein; colony morphology-related gene regulation by Ssn6; regulated by Sef1, Sfu1, and Hap43; Spider biofilm repressed; rat catheter biofilm induced
orf6.1592	C3_00800W_A	MIH1	Putative protein phosphatase of the PTP family (tyrosine-specific); ortholog of S. cerevisiae Mih1; mRNA binds She3
orf6.1594	C1_10440W_A		Ortholog of <i>S. cerevisiae</i> : YEL043W, <i>C. glabrata CBS138</i> : CAGL0L01221g, <i>C. dubliniensis CD36</i> : Cd36_09830, <i>C. parapsilosis CDC317</i> : CPAR2_804210 and <i>C. auris B8441</i> : B9J08_004773
orf6.1595	C1_10450W_A	GLY1	L-threonine aldolase; complements glycine auxotrophy of S. cerevisiae shm1 shm2 gly1-1 triple mutant; macrophage/pseudohyphal-induced; the GLY1 locus has an RFLP and is triploid in strain SGY269; flow model biofilm induced
orf6.1597	C1_10460W_A		Protein of unknown function; oral infection upregulated gene; upregulated in strains from HIV+ patients with oral candidiasis; mutants have reduced ability to damage oral epithelial cells; transcript possibly regulated upon hyphal formation
orf6.1598	C1_10470W_A		Mitochondrial ribosomal protein of the small subunit; Spider biofilm repressed
orf6.16	C1_07860W_A		Ortholog of <i>C. dubliniensis CD36</i> : Cd36_07380 and <i>Candida albicans WO-1</i> : CAWG_00634
orf6.160	CR_06930W_A		Ortholog of <i>C. dubliniensis CD36</i> : Cd36_32460, <i>C. parapsilosis CDC317</i> : CPAR2_205480, <i>C. auris B8441</i> : B9J08_001041 and <i>Candida tenuis NRRL Y-1498</i> : CANTEDRAFT_115156
orf6.1601	C2_05320W_A	CDC7	Catalytic subunit of Dbf4p-regulated serine/threonine protein kinase; negative regulator of hyphal development; cell-cycle regulated periodic mRNA expression; S. cerevisiae ortholog is not cell-cycle regulated
orf6.1602	orf19.3560		Predicted ORF from Assembly 19; merged with orf19.3559 in Assembly 20
orf6.1603	orf19.3560		Predicted ORF from Assembly 19; merged with orf19.3559 in Assembly 20
orf6.1604	C2_05290C_A		Has domain(s) with predicted role in transport and integral component of membrane localization
orf6.1605	C2_05280C_A	GPI19	Subunit of GPI-GlcNAc transferase; role in synthesis of N-acetylglucosaminyl phosphatidylinositol (GlcNAc-PI), the first intermediate in GPI anchor synthesis; complements S. cerevisiae gpi19 mutant; flow model biofilm induced
orf6.1606	C1_07880C_A	GCS1	Gamma-glutamylcysteine synthetase; glutathione synthesis, required for virulence;induced in low iron, H2O2, Cd, or presence of human neutrophils; possibly adherence-induced; Spider and F-12/CO2 biofilm induced
orf6.1607	orf19.5060		Predicted ORF from Assembly 19; merged with orf19.5059 in Assembly 20
orf6.1608	orf19.5062		Predicted ORF from Assembly 19; merged with orf19.5061 in Assembly 20
orf6.1609	C1_07900W_A	COI1	Secreted protein; ciclopirox olamine induced; regulated by Ssn6; induced by nitric oxide independent of Yhb1; Hap43-induced; Spider biofilm repressed
orf6.161	CR_06940W_A	DSL1	Protein similar to S. cerevisiae Dsl1p, which is a member of the t-SNARE complex of the endoplasmic reticulum
orf6.1610	C1_11590W_A	PLD1	Phospholipase D1; required for phosphatidic acid and for most diacylglycerol production; required for wild-type mouse virulence, but not rat oral virulence; mutant defect in hyphal growth on solid substrates; similar to S. cerevisiae Spo14p
orf6.1611	C1_11580W_A		Protein of unknown function; transcript upregulated by benomyl treatment
orf6.1612	C1_11560C_A		Has domain(s) with predicted GTP binding activity
orf6.1613	C1_11550W_A	GAR1	Putative H/ACA snoRNP pseudouridylase complex protein; mutation confers hypersensitivity to tubercidin (7-deazaadenosine); macrophage/pseudohyphal-induced; Spider biofilm repressed
orf6.1614	CR_07070C_A	ALS3	Cell wall adhesin; epithelial adhesion, endothelial invasion; alleles vary in adhesiveness; immunoprotective in mice; binds SspB adhesin of S. gordonii in mixed biofilm; induced in/required for Spider biofilm; flow model biofilm repressed
orf6.1615	CR_07080W_A		Ortholog of S. cerevisae/S. pombe Tif6; constituent of 66S pre-ribosomal particles; Spider biofilm induced
orf6.1616	CR_07090W_A	STT4	Putative phosphatidylinositol-4-kinase
orf6.1617	C1_10350C_A		Putative adhesin-like protein; positively regulated by Tbf1; Spider biofilm induced
orf6.1618	C1_10340W_A		Putative MFS transporter; Hap43p-induced gene; also regulated by regulated by Sef1p and Sfu1p; repressed in a ssr1 null mutant
orf6.1619	C1_10330C_A		Ortholog(s) have nucleosome binding activity, role in chromatin remodeling, chromatin silencing at telomere, histone exchange and Swr1 complex, cytoplasm, nuclear chromosome, telomeric region, nuclear periphery localization
orf6.162	C2_09530W_A	EAP1	GPI-anchored cell wall adhesin; Efg1-regulated; mutant suppresses cell adhesion, filamentation, invasive growth defects of S. cerevisiae flo8 or flo11 mutant; biofilm induced; required for biofilm formation; Bcr1-repressed in a/a biofilms
orf6.1620	C1_10320W_A		Ortholog(s) have N-acetylglucosaminylphosphatidylinositol deacetylase activity
orf6.1621	orf19.4902		Predicted ORF from Assembly 19; removed from Assembly 20; subsequently merged with orf19.4901 in Assembly 21
orf6.1623	C1_10140C_A		Protein of unknown function; S. cerevisiae ortholog Cos111 confers resistance to the antifungal drug ciclopirox olamine; constitutive expression independent of MTL or white-opaque status; Spider biofilm induced
orf6.1624	C1_10120C_A		TFIIE small subunit; involved in RNA polymerase II transcription initiation; Spider biofilm induced
orf6.1625	orf19.4881		Predicted ORF from Assembly 19; merged with orf19.4880 in Assembly 20
orf6.1626	C4_03200C_A		Ortholog(s) have 3-hydroxyacyl-[acyl-carrier-protein] dehydratase activity and mitochondrion localization
orf6.1627	C4_03270W_A	RPF1	Putative nucleolar protein with a predicted role in the assembly and export of the large ribosomal subunit; essential for growth; rat catheter and Spider biofilm induced
orf6.1628	orf19.2666		Predicted ORF from Assembly 19; merged with orf19.2665 in Assembly 20
orf6.1629	C4_03280W_A	MSN5	Predicted karyopherin involved in nuclear import and export of proteins; flow model biofilm induced; Spider biofilm induced
orf6.163	CR_08310C_A		S. pombe ortholog SPBC460.04c is a predicted sulfonate/alpha-ketoglutare dioxygenase; induced by nitric oxide; Spider biofilm induced
orf6.1630	C3_00030C_A		Protein with a predicted DEAD-like DNA/RNA helicase domain; shows colony morphology-related gene regulation by Ssn6; overlaps orf19.5472; Spider biofilm repressed
orf6.1631	C4_07250C_A	TLO10	Member of a family of telomere-proximal genes of unknown function
orf6.1632	orf19.3385		Predicted ORF from Assembly 19; removed from Assembly 20
orf6.1633	C4_07240W_A		Ortholog(s) have role in vesicle-mediated transport and integral component of Golgi membrane localization
orf6.1634	C4_07230C_A	VID21	Subunit of the NuA4 histone acetyltransferase complex; soluble protein in hyphae; Spider biofilm repressed
orf6.1636	orf19.3079		Predicted ORF from Assembly 19; removed from Assembly 20
orf6.1637	C4_07220C_A		Ortholog(s) have double-stranded DNA binding, kinetochore binding activity
orf6.1639	C3_01730C_A	UTR2	Putative GPI anchored cell wall glycosidase; role in adhesion, hyphal growth on Spider (not serum) medium; chitin-binding, glycosyl hydrolase domains; induced during cell wall regeneration; mRNA in yeast-form cells; Spider biofilm induced
orf6.164	CR_08320W_A	ATS1	Protein required for modification of wobble nucleosides in tRNA; induced upon adherence to polystyrene; regulated by Sef1, Sfu1, and Hap43
orf6.1640	C3_01720C_A		Alpha subunit of COPI vesicle coatomer complex; role in ER to Golgi vesicle-mediated transport, retrograde vesicle-mediated transport, Golgi to ER transport; flow model biofilm repressed
orf6.1641	orf19.3144		Predicted ORF from Assembly 19; removed from Assembly 20
orf6.1642	orf19.3145		Predicted ORF from Assembly 19; removed from Assembly 20
orf6.1643	orf19.919		Predicted ORF from Assembly 19; orf19.918 and orf19.919 may be a single ORF encoding a putative transporter of the PDR subfamily of the ABC protein family; merged with orf19.918 in Assembly 20
orf6.1644	C3_04070C_A	CDR11	Putative transporter of PDR subfamily of ABC family; Gcn4-regulated; induced by Rim101 at pH 8; Spider biofilm induced
orf6.1645	C6_02990W_A		Ortholog of <i>C. dubliniensis CD36</i> : Cd36_63050 and <i>Candida albicans WO-1</i> : CAWG_05094
orf6.1646	C6_03000C_A		Protein with a predicted double-strand break repair domain; Hap43-repressed gene
orf6.1647	C6_03010W_A	TEL1	Ortholog(s) have protein kinase activity, protein serine/threonine kinase activity, telomeric DNA binding activity
orf6.1648	C2_09410W_A		Ortholog of <i>Candida albicans WO-1</i> : CAWG_06018
orf6.1649	C2_09420W_A		Ortholog of <i>C. dubliniensis CD36</i> : Cd36_23530, <i>C. parapsilosis CDC317</i> : CPAR2_406140, <i>C. auris B8441</i> : B9J08_003025 and <i>Candida tenuis NRRL Y-1498</i> : CANTEDRAFT_116829
orf6.165	CR_08330W_A		Ortholog(s) have nuclear import signal receptor activity, role in inositol metabolic process, protein import into nucleus and nuclear envelope localization
orf6.1650	C2_09430W_B	RPL3	Ribosomal protein, large subunit; induced by ciclopirox olamine treatment; genes encoding cytoplasmic ribosomal subunits are downregulated upon phagocytosis by murine macrophages; Hap43-induced gene; Spider biofilm repressed
orf6.1652	CR_02180W_A	PHO113	Putative constitutive acid phosphatase; Rim101-repressed; DTT-extractable; N-glycosylated; possibly an essential gene, disruptants not obtained by UAU1 method
orf6.1653	CR_02170W_A	MET2	Homoserine acetyltransferase; Hap43p-, Gcn4p-regulated; macrophage/pseudohyphal-repressed; not highly biofilm induced, in contrast to many sulfur amino acid metabolic genes; no human or murine homolog; virulence-group-correlated expression
orf6.1655	CR_02160W_A	UGT51C1	UDP-glucose:sterol glucosyltransferase; enzyme of sterol glucoside (membrane-bound lipid) biosynthesis; has UDP-sugar binding domain; activity is UDP-glucose-specific in vitro; enzyme does not use UDP-mannose; Mig1-regulated
orf6.1656	orf19.3146		Predicted ORF from Assembly 19; merged with orf19.2227 in Assembly 20
orf6.1657	C2_06750C_A		Ortholog of <i>C. dubliniensis CD36</i> : Cd36_21050, <i>C. parapsilosis CDC317</i> : CPAR2_104310, <i>C. auris B8441</i> : B9J08_000069 and <i>Candida tenuis NRRL Y-1498</i> : CANTEDRAFT_104515
orf6.1658	C2_06740W_A		Protein of unknown function; possibly an essential gene, disruptants not obtained by UAU1 method
orf6.1659	C2_06730W_A	LSP1	Eisosome component with a predicted role in endocytosis; protein present in exponential and stationary growth phase yeast cultures; caspofungin repressed; biofilm induced; fungal-specific (no human/murine homolog); sumoylation target
orf6.166	C4_06190C_A	MPH1	Protein similar to S. cerevisiae Mph1p, which is a DNA helicase involved in DNA repair; induced under hydroxyurea treatment
orf6.1660	C3_01160W_A	MSS4	Phosphatidylinositol-4-phosphate 5-kinase; activity induced by phosphatidic acid (Pld1 product); macrophage/pseudohyphal-repressed; mRNA binds to She3, localized to yeast cell buds and hyphal tips; Hap43-induced; Spider biofilm induced
orf6.1661	C3_01170W_A		Ortholog(s) have role in inner mitochondrial membrane organization and integral component of mitochondrial inner membrane localization
orf6.1663	C3_01180C_A		Protein of unknown function; induced by Mnl1 under weak acid stress
orf6.1665	C5_02060W_A		Ortholog of <i>C. dubliniensis CD36</i> : Cd36_51910, <i>C. parapsilosis CDC317</i> : CPAR2_101650, <i>C. auris B8441</i> : B9J08_001942 and <i>Candida tenuis NRRL Y-1498</i> : CANTEDRAFT_94797
orf6.1667	C5_02070C_A		Ortholog(s) have ATPase activator activity, RNA binding activity
orf6.1668	C5_02080C_A	HSP12	Heat-shock protein; induced by osmotic/oxidative/cadmium stress, fluphenazine treatment, low iron, CDR1 and CDR2 overexpression, or ssn6 or ssk1 null mutation; overexpression increases resistance to farnesol and azoles
orf6.1669	C1_04710C_A		Protein similar to S. cerevisiae Rsa3 predicted nucleolar protein involved in maturation of pre-60S ribosomal particles; rat catheter and Spider biofilm induced
orf6.167	C4_06170C_A		Ortholog(s) have role in ribosome biogenesis and cytosol localization
orf6.1671	C1_04700C_A		Ortholog of <i>C. dubliniensis CD36</i> : Cd36_04450, <i>C. parapsilosis CDC317</i> : CPAR2_105460, <i>C. auris B8441</i> : B9J08_002463, <i>Debaryomyces hansenii CBS767</i> : DEHA2D07128g and <i>Pichia stipitis Pignal</i> : PICST_80203
orf6.1672	C1_04690C_A	REC8	Protein involved in control of chromosome stability and homologous recombination during meiosis-like concerted chromosome loss (CCL) process that leads to depolyploidization after mating
orf6.1673	C5_03090W_A	VPS4	AAA-ATPase involved in transport from MVB to the vacuole and ESCRT-III complex disassembly; mutation decreases SAP secretion and virulence in murine intravenous infection; regulated by Gcn2p, Gcn4p; required for normal Rim8p processing
orf6.1674	orf19.4338		Predicted ORF from Assembly 19; merged with orf19.4337 in Assembly 20
orf6.1675	C5_03070W_A	RPS5	Ribosomal protein S5; macrophage/pseudohyphal-induced after 16 h; downregulated upon phagocytosis by murine macrophage; Hap43-induced; Spider biofilm repressed
orf6.1676	C5_03060C_A	TNA1	Putative nicotinic acid transporter; detected at germ tube plasma membrane by mass spectrometry; transcript induced upon phagocytosis by macrophage; rat catheter biofilm induced
orf6.1677	C2_10100W_A	CWC22	Predicted spliceosome-associated protein; role in pre-mRNA splicing; Spider biofilm induced
orf6.1678	C2_10090C_A		Ortholog of <i>S. cerevisiae</i> : MRX1, <i>C. glabrata CBS138</i> : CAGL0J03278g, <i>C. dubliniensis CD36</i> : Cd36_24130, <i>C. parapsilosis CDC317</i> : CPAR2_407430 and <i>C. auris B8441</i> : B9J08_003802
orf6.1679	C2_10080W_A	RAP1	Transcription factor; binds telomeres and regulatory sequences in DNA; involved in telomere maintenance; represses hyphal growth under yeast-favoring conditions; similar to (but shorter than) S. cerevisiae Rap1
orf6.168	C4_06160W_A		Ortholog(s) have alpha-tubulin binding activity, role in protein folding, tubulin complex assembly and cytoplasm localization
orf6.1680	CR_02640W_A	RFG1	HMG domain transcriptional repressor of filamentous growth and hyphal genes; in Tup1-dependent and -independent pathways; binds DNA; transcript not regulated by oxygen or serum; not responsible for hypoxic repression; Spider biofilm induced
orf6.1681	orf19.2824		Predicted ORF from Assembly 19; merged with orf19.2823 in Assembly 20
orf6.1684	C4_00970C_A	MDN1	Putative midasin, a very large dynein-related AAA-type ATPase; induced during the mating process
orf6.1685	C4_00960W_A	PTC8	Predicted type 2C protein phosphatase, ser/thr-specific; required for hyphal growth; transcript induced by stress; flow model biofilm induced; Spider biofilm induced
orf6.1686	C4_00950C_A		Putative phospholipase of patatin family; similar to S. cerevisiae Tgl3p; predicted Kex2p substrate
orf6.1687	CR_02390W_A		Ortholog(s) have protein phosphatase 1 binding, protein phosphatase regulator activity and role in chromosome segregation, regulation of phosphoprotein phosphatase activity
orf6.1688	CR_02380C_A		Protein similar to S. cerevisiae Kre27p, which has a role in resistance to killer toxin; predicted Kex2p substrate
orf6.169	C1_06150W_A		Ortholog of <i>Candida albicans WO-1</i> : CAWG_00792
orf6.1690	CR_02370W_A	ERG25	Putative C-4 methyl sterol oxidase; C4-demethylation of ergosterol biosynthesis intermediates, based on similarity to S. cerevisiae Erg25; fluconazole-induced; induced in azole-resistant strain; rat catheter and Spider biofilm induced
orf6.1691	CR_02360W_A	IDP2	Isocitrate dehydrogenase; white-opaque switch regulated; morphology-regulation by Ssn6; protein in exponential and stationary phase yeast; Hap43-repressed; Spider biofilm repressed by Bcr1, Tec1, Ndt80, Rob1, Brg1; Spider biofilm induced
orf6.1692	C1_12470W_A		Protein of unknown function; induced by Mnl1 under weak acid stress
orf6.1695	C5_03040W_A		Ortholog of <i>C. dubliniensis CD36</i> : Cd36_52800, <i>C. parapsilosis CDC317</i> : CPAR2_303110, <i>C. auris B8441</i> : B9J08_002492 and <i>Candida tenuis NRRL Y-1498</i> : CANTEDRAFT_92321
orf6.1698	C5_03050C_A	PGA58	Putative GPI-anchored protein; transcription is positively regulated by Tbf1p
orf6.1699	C5_04020C_A	FGR42	Protein lacking an ortholog in S. cerevisiae; transposon mutation affects filamentous growth
orf6.17	C1_07850C_A		Ortholog(s) have enzyme regulator activity, ubiquitin protein ligase activity and role in anaphase-promoting complex-dependent catabolic process, chromatin assembly, positive regulation of ubiquitin protein ligase activity
orf6.170	C6_03140C_A	MDL2	Putative mitochondrial, half-size MDR-subfamily ABC transporter
orf6.1700	C5_04010C_A		Predicted protein of unknown function; Plc1-regulated
orf6.1701	C5_04000W_A	RFC3	Putative heteropentameric replication factor C subunit; transcription is induced upon filamentous growth
orf6.1702	orf19.14		Predicted ORF from Assembly 19; removed from Assembly 20
orf6.1703	CR_07150W_A	GLK1	Putative glucokinase; transcript regulated upon yeast-hyphal switch; Efg1 regulated; fluconazole-induced; induced in core stress response; colony morphology-related gene regulation by Ssn6; GlcNAc-induced protein
orf6.1705	CR_07140C_A		Protein of unknown function; transcript regulated by Mig1 and Tup1; rat catheter biofilm induced
orf6.1706	CR_07130C_A	ALK8	Alkane-inducible cytochrome P450; catalyzes hydroxylation of lauric acid to hydroxylauric acid; overproduction causes fluconazole resistance in WT and causes multidrug resistance in a cdr1 cdr2 double mutant; rat catheter biofilm repressed
orf6.1707	CR_07120C_A		Ortholog of <i>C. dubliniensis CD36</i> : Cd36_32700, <i>C. parapsilosis CDC317</i> : CPAR2_204280, <i>C. auris B8441</i> : B9J08_000471 and <i>Candida tenuis NRRL Y-1498</i> : CANTEDRAFT_113831
orf6.1708	C4_00980C_A	MRV1	Ortholog of <i>Candida albicans WO-1</i> : CAWG_03682
orf6.1709	C4_00970C_A	MDN1	Putative midasin, a very large dynein-related AAA-type ATPase; induced during the mating process
orf6.171	C6_03150C_A		Ortholog(s) have extracellular region localization
orf6.1713	CR_01600C_A		Has domain(s) with predicted RNA binding, ribonuclease activity
orf6.1714	orf19.2550		Predicted ORF from Assembly 19; merged with orf19.2549 in Assembly 20
orf6.1715	CR_01620C_A	MET6	Essential 5-methyltetrahydropteroyltriglutamate-homocysteine methyltransferase (cobalamin-independent methionine synthase); antigenic in murine/human systemic infection; heat shock, estrogen, GCN-induced; Spider biofilm repressed
orf6.1716	CR_01630C_A		Protein similar to S. cerevisiae Pmr1p; amphotericin B induced; previously merged with orf19.2553; unmerged from orf19.2553 in a revision of Assembly 21
orf6.1717	CR_01640C_A		Protein similar to S. cerevisiae Pmr1p; amphotericin B induced; previously merged with orf19.2552 in Assembly 20; unmerged from orf19.2552 in a revision of Assembly 21
orf6.1719	CR_01650W_A	URA5	Putative orotate phosphoribosyltransferase; protein abundance is affected by URA3 expression in the CAI-4 strain background; flucytosine induced; protein level decreased in stationary phase cultures
orf6.172	C5_02690W_A		Putative oxidoreductase; Hap43-repressed gene; clade-associated gene expression
orf6.1720	C6_02950C_A		Protein of unknown function; expression downregulated in an ssr1 null mutant
orf6.1721	C6_02960W_A		Ortholog of <i>S. cerevisiae</i> : MCY1, <i>C. glabrata CBS138</i> : CAGL0F08789g, <i>C. dubliniensis CD36</i> : Cd36_63080, <i>C. parapsilosis CDC317</i> : CPAR2_602080 and <i>C. auris B8441</i> : B9J08_004864
orf6.1722	C6_02970C_A		Putative peripheral peroxisomal membrane peroxin; required for regulating peroxisome size and maintenance; Spider biofilm induced
orf6.1723	C6_02980C_A		Putative pantothenate kinase; ortholog of S. cerevisiae Cab1; transposon mutation affects filamentous growth; repressed in core stress response
orf6.1724	orf19.5577		Predicted ORF from Assembly 19; merged with orf19.5576 in Assembly 20
orf6.1725	C6_02990W_A		Ortholog of <i>C. dubliniensis CD36</i> : Cd36_63050 and <i>Candida albicans WO-1</i> : CAWG_05094
orf6.1726	CR_06720W_A	NMD3	Putative nonsense-mediated mRNA decay protein; repressed in core stress response; repressed by prostaglandins
orf6.1727	CR_06730W_A	APG7	Ortholog(s) have Atg12 activating enzyme activity, Atg8 activating enzyme activity
orf6.1728	CR_06740W_A		Ortholog(s) have gamma-tubulin binding activity
orf6.1729	CR_06750C_A	PUP2	Alpha5 subunit of the 20S proteasome; macrophage/pseudohyphal-repressed; regulated by Gcn2p and Gcn4p; protein present in exponential and stationary growth phase yeast cultures
orf6.173	C2_04140W_A	CHS5	Putative chitin biosynthesis protein; fungal-specific; repressed upon yeast-to-hypha switch; rat catheter biofilm repressed
orf6.1730	orf19.710		Putative beta subunit of succinate-CoA ligase; transcript regulated by Mig1 and Tup1; induced in high iron; merged with orf19.1860 in Assembly 20
orf6.1732	C5_02470W_A	INT1	Protein structurally similar to alpha-subunit of human leukocyte integrin; role in morphogenesis, adhesion, and mouse cecal colonization and systemic virulence; similar to S. cerevisiae Bud4; Hap43-induced gene
orf6.1733	C5_02480W_A		Puttaive pre-mRNA polyadenylation factor; heterozygous null mutant exhibits hypersensitivity to parnafungin and cordycepin in the C. albicans fitness test
orf6.1736	C5_02490C_A	TIF5	Putative translation initiation factor; repressed upon phagocytosis by murine macrophage; Spider biofilm repressed
orf6.1738	C1_05170C_A	CUE5	Predicted ubiquitin-binding protein; rat catheter biofilm repressed
orf6.1739	C1_05160C_A		Putative phosphatidyl synthase; stationary phase enriched protein; transcript repressed by yeast-hypha switch; Hap43-repressed; rat catheter, Spider and flow model biofilm induced
orf6.1740	C2_06720W_A	GRE2	Putative reductase; Nrg1 and Tup1-regulated; benomyl- and hyphal-induced; macrophage/pseudohyphal-repressed; repressed by low iron; possibly involved in osmotic stress response; stationary phase enriched protein; Spider biofilm induced
orf6.1741	C2_06710W_A		Has domain(s) with predicted catalytic activity, coenzyme binding activity and role in cellular metabolic process
orf6.1742	C2_06700W_A	AMO2	Protein similar to A. niger predicted peroxisomal copper amino oxidase; mutation confers hypersensitivity to toxic ergosterol analog; F-12/CO2 early biofilm induced
orf6.1743	C6_00180C_A		Protein of unknown function; Hap43p-repressed gene
orf6.1744	C6_00190W_A		Ortholog of S. cerevisiae Rtt106; histone chaperone that regulates chromatin structure in transcribed and silenced chromosomal regions; affects transcriptional elongation; Hap43-repressed; Spider biofilm repressed
orf6.1745	C6_00200C_A		Protein of unknown function; induced in high iron; possibly subject to Kex2 processing; Hap43-repressed
orf6.1746	C6_00210W_A		Putative 2-aminoadipate transaminase; rat catheter and Spider biofilm repressed
orf6.1747	C6_00230W_A		Has domain(s) with predicted catalytic activity and membrane localization
orf6.1748	C6_00240C_A		Ortholog(s) have SNAP receptor activity, phosphatidylinositol-3-phosphate binding activity
orf6.1749	C6_00250W_A		Ortholog of <i>S. cerevisiae</i> : YNL115C, <i>C. glabrata CBS138</i> : CAGL0L03938g, <i>C. dubliniensis CD36</i> : Cd36_60200, <i>C. parapsilosis CDC317</i> : CPAR2_603320 and <i>C. auris B8441</i> : B9J08_002166
orf6.175	C2_04150C_A	VMA7	Putative subunit of the V-ATPase complex, which is involved in control of vacuolar pH; highly similar to S. cerevisiae Vma7p; interacts with phosphatidylinositol 3-kinase Vps34p
orf6.1751	C6_00260W_A		Ortholog(s) have ubiquitin protein ligase activity, ubiquitin-protein transferase activity
orf6.1752	C4_00950C_A		Putative phospholipase of patatin family; similar to S. cerevisiae Tgl3p; predicted Kex2p substrate
orf6.1753	orf19.4700		Predicted ORF from Assembly 19; merged with orf19.4699 in Assembly 20
orf6.1754	C4_00940W_A		Ortholog(s) have ATPase activity, tRNA binding activity, role in protein urmylation, regulation of transcription by RNA polymerase II, tRNA wobble uridine modification and Elongator holoenzyme complex localization
orf6.1755	C4_00910C_A		Protein with similarity to mutator-like element (MULE) transposase
orf6.1756	C1_00290W_A	POL93	Predicted ORF in retrotransposon Tca8 with similarity to the Pol region of retrotransposons encoding reverse transcriptase, protease and integrase; downregulated in response to ciclopirox olamine; F-12/CO2 early biofilm induced
orf6.1757	C1_00270W_A		Predicted ORF in retrotransposon Tca8 with similarity to the Gag region encoding nucleocapsid-like protein; repressed by ciclopirox olamine; filament induced; regulated by Rfg1, Tup1; overlaps orf19.6078.1
orf6.1758	C4_00890W_A	ARO1	Putative pentafunctional arom enzyme; required for aromatic amino acid biosynthesis; involved in cell wall integrity and formation of biofilm; fungal-specific (no human or murine homolog); Gcn2p-, Gcn4p-regulated
orf6.1759	C6_03060W_A	PGA60	Putative GPI-anchored adhesin-like protein; hyphal-induced expression
orf6.176	C6_00480C_A	FET31	Putative multicopper oxidase; ketoconazole/caspofungin/amphotericin B repressed; Sef1/Sfu1/Hap43 regulated; reports differ if functional homolog of ScFet3; rat catheter and Spider biofilm induced
orf6.1761	C6_03080C_A	ADO1	Adenosine kinase; heterozygous null mutant is resistant to cordycepin in C. albicans fitness test; ketoconazole-induced; protein level decrease in stationary phase cultures; sumoylation target; Spider biofilm repressed
orf6.1762	C6_03090W_A		Ortholog of <i>C. dubliniensis CD36</i> : Cd36_63980, <i>Candida tenuis NRRL Y-1498</i> : CANTEDRAFT_115187, <i>Candida tropicalis NEW ASSEMBLY</i> : CTRG1_02719 and <i>Candida tropicalis MYA-3404</i> : CTRG_02719
orf6.1763	CR_01310W_A	ATP3	F1-ATP synthase complex subunit; caspofungin repressed; flucytosine and macrophage/pseudohyphal-induced; present in exponential and stationary growth phases; Hap43p-induced gene
orf6.1764	CR_01320C_A		Predicted vacuolar protein; rat catheter biofilm repressed; flow model biofilm repressed
orf6.1765	CR_01330W_A	CPA2	Putative arginine-specific carbamoylphosphate synthetase; protein enriched in stationary phase yeast cultures; rat catheter biofilm induced; Spider biofilm induced
orf6.1766	C4_01020C_A		Ortholog of <i>S. cerevisiae</i> : ESL1, <i>C. glabrata CBS138</i> : CAGL0H06611g, <i>C. dubliniensis CD36</i> : Cd36_41030, <i>C. parapsilosis CDC317</i> : CPAR2_401340 and <i>C. auris B8441</i> : B9J08_002665
orf6.1768	C4_01010C_A	DAG7	Secretory protein; a-specific, alpha-factor induced; mutation confers hypersensitivity to toxic ergosterol analog; fluconazole-induced; induced during chlamydospore formation in C. albicans and C. dubliniensis
orf6.1769	C4_01000C_A	PGA57	Putative GPI-anchored protein; Hap43p-induced gene
orf6.1770	C4_00990W_A		NRAMP metal ion transporter domain-containing protein; induced by nitric oxide independent of Yhb1; flow model biofilm induced; rat catheter biofilm repressed
orf6.1771	C5_02110W_A		Putative heat shock protein; decreased expression in hyphae; transcription is increased in populations of cells exposed to fluconazole over multiple generations; overexpression increases resistance to farnesol and azoles
orf6.1772	C5_02070C_A		Ortholog(s) have ATPase activator activity, RNA binding activity
orf6.1773	CR_02810W_A	CIRT4B	Cirt family transposase; transcript repressed in an azole-resistant strain that overexpresses CDR1 and CDR2; Hap43-repressed; flow model biofilm induced
orf6.1774	orf19.2840		Predicted ORF from Assembly 19; removed from Assembly 20
orf6.1775	CR_02820W_A	PGM2	Ortholog of S. cerevisiae Pgm2; induced in planktonic culture; Tye7p-regulated; flow model biofilm induced; rat catheter biofilm repressed
orf6.1777	CR_02850C_A	GZF3	GATA-type transcription factor; oxidative stress-induced via Cap1; mutant has abnormal colony morphology and altered sensitivity to fluconazole, LiCl, and copper; Spider biofilm induced
orf6.1778	C1_00990C_A	NMA111	Putative serine protease and general molecular chaperone; macrophage-induced gene; repressed in core stress response; merged with orf19.3288.1 in Assembly 21
orf6.1779	C1_01000C_A		Phosphorylated protein of unknown function
orf6.178	C1_09050W_A	HST1	Putative histone deacetylase, involved in regulation of white-opaque switching
orf6.1780	C1_01010W_A		Plasma membrane-localized protein; repressed by nitric oxide; Hap43p-repressed gene
orf6.1781	C1_01030W_A	HMT1	Major type I protein arginine methyltransferase (PRMT); involved in asymmetric dimethylation of arginine residues; involved in nuclear export of Npl3p; Spider biofilm repressed
orf6.1782	C1_01040W_A		Ortholog(s) have peptide-methionine (R)-S-oxide reductase activity, role in cellular response to oxidative stress and mitochondrion localization
orf6.1783	C4_03350C_A	AIF1	Has domain(s) with predicted flavin adenine dinucleotide binding, oxidoreductase activity and role in oxidation-reduction process
orf6.1784	C4_03360C_A	VTC4	Putative polyphosphate synthetase; decreased expression in hyphae compared to yeast-form cells; fungal-specific (no human or murine homolog); virulence-group-correlated expression
orf6.1785	C4_03370C_A		Ortholog of <i>C. parapsilosis CDC317</i> : CPAR2_403360, <i>Debaryomyces hansenii CBS767</i> : DEHA2D00814g, <i>Pichia stipitis Pignal</i> : PICST_32156 and <i>Candida guilliermondii ATCC 6260</i> : PGUG_04611
orf6.1786	C4_03380C_A	DAO2	Putative D-amino acid oxidase; rat catheter biofilm induced
orf6.1787	C4_03390W_A	CSH3	Functional homolog of S. cerevisiae Shr3p, which is a chaperone specific for amino acid permeases; localized to ER; required for wild-type amino-acid responsive hyphal growth and for mouse systemic virulence; regulated by Gcn2p and Gcn4p
orf6.1789	orf19.2913		Predicted ORF from Assembly 19; merged with orf19.2911 in Assembly 20
orf6.179	C1_09040C_A		Putative protein-histidine N-methyltransferase; Spider biofilm induced
orf6.1790	C4_06240W_A		Ortholog of <i>C. dubliniensis CD36</i> : Cd36_45760, <i>C. parapsilosis CDC317</i> : CPAR2_401920, <i>C. auris B8441</i> : B9J08_000913 and <i>Candida tenuis NRRL Y-1498</i> : CANTEDRAFT_126814
orf6.1791	C4_06230C_A		Ortholog(s) have ATPase activity, GTPase activity, adenosine-diphosphatase activity, cytidine diphosphatase activity, guanosine-diphosphatase activity and nucleoside-diphosphatase activity, <a href="#GOsection">more</a>
orf6.1792	C4_06220C_A		Ortholog of <i>C. dubliniensis CD36</i> : Cd36_45740, <i>C. parapsilosis CDC317</i> : CPAR2_401900, <i>Candida tenuis NRRL Y-1498</i> : CANTEDRAFT_116046 and <i>Pichia stipitis Pignal</i> : PICST_28890
orf6.1793	orf19.682		Predicted ORF from Assembly 19; ketoconazole-induced; fluconazole-downregulated; induced in a cyr1 homozygous null mutant; shows colony morphology-related gene regulation by Ssn6p; merged with orf19.2296 in Assembly 20
orf6.1795	C1_11210C_A	HAP43	CCAAT-binding factor-dependent transcription factor; repressor; also called CAP2; required for low iron response; similar to bZIP transcription factor AP-1; repressed by Sfu1; ciclopirox olamine induced; rat catheter, Spider biofilm induced
orf6.1796	C1_11220C_A	TIM50	Predicted component of the Translocase of the Inner Mitochondrial membrane (TIM23 complex); involved in mitochondrial protein import; Spider biofilm repressed
orf6.1798	orf19.3385		Predicted ORF from Assembly 19; removed from Assembly 20
orf6.1799	C5_05500C_A	CTA24	Putative transcription factor; positive regulator of gene expression; Efg1-repressed; member of a family of telomere-proximal genes; transcript upregulated in RHE model of oral candidiasis
orf6.180	C1_13430C_A		Protein of unknown function; Spider biofilm induced
orf6.1800	orf19.3387		Predicted ORF from Assembly 19; clade-associated gene expression; removed from Assembly 20
orf6.1801	orf19.3388		Predicted ORF from Assembly 19; removed from Assembly 20
orf6.1803	C2_08190W_A	VMA5	Putative vacuolar H(+)-ATPase; plasma membrane localized; rat catheter biofilm repressed
orf6.1804	C2_08180C_A		Ortholog(s) have role in ribosomal large subunit biogenesis, ribosomal small subunit biogenesis and nucleolus localization
orf6.1805	C2_08170W_A		Putative sterol deacetylase; flow model biofilm induced; rat catheter biofilm repressed
orf6.1806	C2_08150W_A		Ortholog of <i>C. dubliniensis CD36</i> : Cd36_22330, <i>C. parapsilosis CDC317</i> : CPAR2_805720, <i>Candida tropicalis MYA-3404</i> : CTRG_01814 and <i>Candida albicans WO-1</i> : CAWG_05906
orf6.1807	C6_01880W_A		Predicted membrane protein; induced by alpha pheromone in SpiderM medium
orf6.1808	C6_01890C_A		Putative DEAD-box helicase; Hap43-induced; Spider biofilm induced
orf6.1809	C6_01900C_A	DOG1	Putative 2-deoxyglucose-6-phosphatase; haloacid dehalogenase hydrolase/phosphatase superfamily; similar to S. cerevisiae Dog1, Dog2, Hor1, Rhr2; regulated by Nrg1, Tup1; Spider biofilm repressed
orf6.181	C5_04680W_A	PSD2	Ortholog(s) have phosphatidylserine decarboxylase activity, role in phosphatidylcholine biosynthetic process, phosphatidylethanolamine biosynthetic process and endosome localization
orf6.1810	C6_01910W_A	ADK1	Putative adenylate kinase; repressed in hyphae; macrophage-induced protein; adenylate kinase release used as marker for cell lysis; possibly essential (UAU1 method); flow model biofilm induced; rat catheter and Spider biofilm repressed
orf6.1811	C6_01920C_A		Putative transcription factor with zinc finger DNA-binding motif; heterozygous null mutant exhibits hypersensitivity to parnafungin and cordycepin in the C. albicans fitness test
orf6.1812	C6_02140W_A		Has domain(s) with predicted role in signal transduction and intracellular localization
orf6.1814	C6_02150C_A		Putative mitochondrial inner membrane magnesium transporter; possibly an essential gene, disruptants not obtained by UAU1 method
orf6.1815	C6_02160W_A		Protein with a predicted serine/threonine kinase and tyrosine kinase domain; possibly an essential gene, disruptants not obtained by UAU1 method
orf6.1816	C6_02170C_A	SWD3	Ortholog(s) have histone methyltransferase activity (H3-K4 specific) activity and role in chromatin silencing at telomere, histone H3-K4 methylation, regulation of meiotic DNA double-strand break formation, telomere maintenance
orf6.1817	C6_02180W_A		Ortholog(s) have role in late endosome to vacuole transport via multivesicular body sorting pathway and Vps55/Vps68 complex, fungal-type vacuole membrane localization
orf6.1818	C4_06470W_A		Ortholog in S. cerevisiae is localizedto the bud, mating projection tip, and associates with ribosomes; Spider biofilm induced
orf6.1819	C4_06480C_A	CEK1	ERK-family protein kinase; required for wild-type yeast-hypha switch, mating efficiency, virulence in mice; Cst20-Hst7-Cek1-Cph1 MAPK pathway regulates mating, and invasive hyphal growth under some conditions; Spider biofilm induced
orf6.182	C5_04700C_A	MES1	Cytoplasmic methionyl-tRNA synthetase; zinc-binding motif; ribosomal subunits, translation factors, tRNA synthetases are downregulated upon phagocytosis by murine macrophage; protein present in exponential and stationary phase yeast
orf6.1820	C4_06490C_A	PRI2	Putative DNA primase; gene adjacent to and divergently transcribed with CDC68; Hap43-induced; Spider biofilm repressed
orf6.1821	C2_06600W_A		Predicted kinase; rat catheter, flow model, Spider biofilm induced
orf6.1824	C2_06590C_A	GIT1	Glycerophosphoinositol permease; involved in utilization of glycerophosphoinositol as a phosphate source; Rim101-repressed; virulence-group-correlated expression
orf6.1825	C2_10300C_A		Protein of unknown function; shows colony morphology-related gene regulation by Ssn6
orf6.1827	C2_10290W_A	SLR1	Protein similar to mammalian SR-like RNA splicing factor; involved in filamentous growth and virulence; gene has intron; Spider biofilm repressed
orf6.1828	C2_10280C_A	SPT23	Protein involved in regulation of unsaturated fatty acid biosynthesis; controls the expression of the Ole1p delta-9-fatty acid desaturase
orf6.1829	CR_02380C_A		Protein similar to S. cerevisiae Kre27p, which has a role in resistance to killer toxin; predicted Kex2p substrate
orf6.183	CR_04210C_A	QDR1	Putative antibiotic resistance transporter; regulated by white-opaque switch, Nrg1, Tup1; Hap43, caspofungin repressed; repressed during chlamydospore formation; flow model biofilm induced; Spider biofilm repressed
orf6.1831	CR_02390W_A		Ortholog(s) have protein phosphatase 1 binding, protein phosphatase regulator activity and role in chromosome segregation, regulation of phosphoprotein phosphatase activity
orf6.1832	CR_02400W_A	PHO112	Phytase, implicated in hyphal morphogenesis and virulence; associated with cell surface; Rim101-repressed; DTT-extractable; N-glycosylated; Hap43-induced
orf6.1833	CR_02410W_A		Ortholog of <i>C. dubliniensis CD36</i> : Cd36_65640 and <i>Candida albicans WO-1</i> : CAWG_01583
orf6.1835	CR_02420W_A		Ortholog(s) have small ribosomal subunit rRNA binding activity
orf6.1837	CR_02430C_A		Predicted protein of rapamycin resistance; Spider biofilm induced
orf6.1838	C4_01480C_A		Predicted protein of unknown function; overlaps orf19.4636
orf6.1839	C4_01490W_A	NIP1	Putative translation initiation factor; mutation confers hypersensitivity to roridin A and verrucarin A; genes encoding ribosomal subunits, translation factors, and tRNA synthetases are downregulated upon phagocytosis by murine macrophage
orf6.184	CR_06870C_A		Protein similar to ferric reductase Fre10p
orf6.1840	C4_01500W_A		Protein required for thiolation of uridine at wobble position of Gln, Lys, and Glu tRNAs; has a role in urmylation; S. cerevisiae ortholog has a role in invasive and pseudohyphal growth
orf6.1841	C4_01510W_A		Ortholog(s) have carbonyl reductase (NADPH) activity, oxidoreductase activity, serine 3-dehydrogenase activity
orf6.1842	C4_01520C_A	RPL20B	Ribosomal protein L20; repressed upon phagocytosis by murine macrophage; alternatively spliced intron in 5' UTR; Hap43-induced; Spider biofilm repressed
orf6.1843	C4_01530C_A	ERG251	C-4 sterol methyl oxidase; role in ergosterol biosynthesis; Hap43-induced; ketoconazole-induced; amphotericin B, caspofungin repressed; possibly essential gene, disruptants not obtained by UAU1 method; Spider biofilm repressed
orf6.1844	C5_03140C_A		Ortholog(s) have protein membrane adaptor activity and role in COPII vesicle coating, macroautophagy, protein localization to endoplasmic reticulum exit site
orf6.1846	C5_03140C_A		Ortholog(s) have protein membrane adaptor activity and role in COPII vesicle coating, macroautophagy, protein localization to endoplasmic reticulum exit site
orf6.1848	C5_03130W_A	SUT1	Zn2Cys6 transcription factor involved in sterol uptake; flow model biofilm induced; Spider biofilm repressed
orf6.1849	C5_03120W_A		Ortholog(s) have role in attachment of GPI anchor to protein and GPI-anchor transamidase complex localization
orf6.1850	C4_06710W_A		Putative NADP-dependent oxidoreductase; Hap43-repressed; induced by benomyl treatment; oxidative stress-induced via Cap1; rat catheter biofilm repressed
orf6.1851	C4_06700W_A		Ortholog of <i>Candida albicans WO-1</i> : CAWG_03159
orf6.1852	C4_06680C_A		Ortholog(s) have role in endoplasmic reticulum to Golgi vesicle-mediated transport and endoplasmic reticulum membrane, extrinsic component of membrane localization
orf6.1853	C4_06670W_A		Ortholog of <i>C. dubliniensis CD36</i> : Cd36_46140, <i>C. parapsilosis CDC317</i> : CPAR2_501210, <i>C. auris B8441</i> : B9J08_001807 and <i>Candida tenuis NRRL Y-1498</i> : CANTEDRAFT_97195
orf6.1854	C4_04620C_A		Protein with DNA binding domain, an endonuclease domain; adjacent to CEN4, the centromere region of Chr 4; clade-associated gene expression
orf6.1855	C2_02150C_A		Ortholog(s) have RNA binding activity and role in mRNA polyadenylation, pre-mRNA cleavage required for polyadenylation, regulation of mRNA 3'-end processing, response to DNA damage checkpoint signaling
[truncated: 6,918 more rows]
